# Supplementary material for: Resurrection of the ancestral RH5 invasion ligand provides a molecular explanation for the origin of P. falciparum malaria in humans
Source: PLoS Biol. 2019 Oct 15;17(10):e3000490. doi: 10.1371/journal.pbio.3000490 (PMC6793842; doi:10.1371/journal.pbio.3000490)
Supplement: S1 Table — CyRPA, cysteine-rich protective antigen; RH5, reticulocyte-binding protein homologue 5; RIPR, RH5-interacting protein. (XLSX) [file pbio.3000490.s007.xlsx]

## Sheet: RH5
Table S1.	Posterior probabilities for every nucleotide encoding RH5 complex components from the ancestral sequence alignment as provided by FASTML.
	site: position in the alignment.
	GAP: presence of a gap in the alignment in the ancestral sequence.
RH5
site:	A	C	G	T	Gap position in ancestral sequence	Introgressed RH5
1	1	1.39175e-08	9.29772e-08	5.26109e-09		M
2	3.43431e-09	5.15097e-08	1.39173e-09	1
3	1.97617e-08	7.16904e-09	1	4.94509e-10
4	1	1.39175e-08	9.29772e-08	5.26109e-09		I
5	3.48635e-09	5.45225e-08	1.5027e-09	1
6	1	1.39346e-08	9.32791e-08	5.26325e-09
7	1	1.39346e-08	9.32791e-08	5.26325e-09		R
8	1.97671e-08	7.17122e-09	1	4.9454e-10
9	1	1.39346e-08	9.32791e-08	5.26325e-09
10	1	1.39346e-08	9.32791e-08	5.26325e-09		I
11	3.43485e-09	5.15906e-08	1.39208e-09	1
12	1	1.39346e-08	9.32791e-08	5.26325e-09
13	1	1.39346e-08	9.32791e-08	5.26325e-09		K
14	1	1.39346e-08	9.32791e-08	5.26325e-09
15	1	1.39346e-08	9.32791e-08	5.26325e-09
16	1	1.39346e-08	9.32791e-08	5.26325e-09		K
17	1	1.39346e-08	9.32791e-08	5.26325e-09
18	1	1.39346e-08	9.32791e-08	5.26325e-09
19	1	1.39346e-08	9.32791e-08	5.26325e-09		K
20	1	1.39346e-08	9.32791e-08	5.26325e-09
21	1	1.39346e-08	9.32791e-08	5.26325e-09
22	4.47652e-09	6.00384e-08	1.58038e-09	1		L
23	3.43485e-09	5.15906e-08	1.39208e-09	1
24	1	1.78877e-08	1.04184e-07	8.71265e-09
25	1	1.39346e-08	9.32791e-08	5.26325e-09		I
26	3.43485e-09	5.15906e-08	1.39208e-09	1
27	3.43485e-09	5.15906e-08	1.39208e-09	1
28	3.43485e-09	5.15906e-08	1.39208e-09	1		L
29	3.43485e-09	5.15906e-08	1.39208e-09	1
30	1.98792e-08	7.62196e-09	1	4.97461e-10
31	1	1.44325e-08	9.54366e-08	5.48671e-09		T
32	2.54625e-09	1	5.81867e-09	1.4077e-08
33	2.54625e-09	1	5.81867e-09	1.4077e-08
34	1	1.39346e-08	9.32791e-08	5.26325e-09		I
35	3.43485e-09	5.15906e-08	1.39208e-09	1
36	3.43485e-09	5.15906e-08	1.39208e-09	1
37	0.999999	1.05632e-07	2.34946e-07	4.4492e-07		I
38	3.43485e-09	5.15906e-08	1.39208e-09	1
39	1	1.39346e-08	9.32791e-08	5.26325e-09
40	3.43485e-09	5.15906e-08	1.39208e-09	1		Y
41	1	1.39346e-08	9.32791e-08	5.26325e-09
42	3.43485e-09	5.15906e-08	1.39208e-09	1
43	1	1.39175e-08	9.29772e-08	5.26109e-09		I
44	3.43431e-09	5.15097e-08	1.39173e-09	1
45	3.43431e-09	5.15097e-08	1.39173e-09	1
46	2.54637e-09	1	5.8186e-09	1.40956e-08		H
47	1	1.39175e-08	9.29772e-08	5.26109e-09
48	3.43431e-09	5.15097e-08	1.39173e-09	1
49	2.54605e-09	1	5.81735e-09	1.40731e-08		L
50	3.43485e-09	5.15906e-08	1.39208e-09	1
51	2.03061e-08	1.07459e-08	1	5.13745e-10
52	3.43485e-09	5.15906e-08	1.39208e-09	1		F
53	3.43485e-09	5.15906e-08	1.39208e-09	1
54	3.43485e-09	5.15906e-08	1.39208e-09	1
55	1	1.39346e-08	9.32791e-08	5.26325e-09		I
56	3.43485e-09	5.15906e-08	1.39208e-09	1
57	1	1.39346e-08	9.32791e-08	5.26325e-09
58	3.43485e-09	5.15906e-08	1.39208e-09	1		L
59	3.43485e-09	5.15906e-08	1.39208e-09	1
60	1	1.39175e-08	9.29772e-08	5.26109e-09
61	1	1.39175e-08	9.29772e-08	5.26109e-09		N
62	1	1.39175e-08	9.29772e-08	5.26109e-09
63	3.4389e-09	5.17115e-08	1.39324e-09	1
64	1	1.39999e-08	9.34869e-08	5.29013e-09		R
65	1.97617e-08	7.16904e-09	1	4.94509e-10
66	1	1.78407e-08	1.04143e-07	8.86415e-09
67	3.43431e-09	5.15097e-08	1.39173e-09	1		L
68	3.43431e-09	5.15097e-08	1.39173e-09	1
69	1	1.43076e-08	9.40017e-08	5.27867e-09
70	1	1.39175e-08	9.29772e-08	5.26109e-09		S
71	1.97617e-08	7.16904e-09	1	4.94509e-10
72	3.43431e-09	5.15097e-08	1.39173e-09	1
73	3.4388e-09	5.29814e-08	1.39521e-09	1		F
74	3.43431e-09	5.15097e-08	1.39173e-09	1
75	3.43431e-09	5.15097e-08	1.39173e-09	1
76	1.97693e-08	7.19763e-09	1	4.94693e-10		E
77	1	1.39175e-08	9.29772e-08	5.26109e-09
78	1	1.55981e-08	2.12666e-07	5.45583e-09
79	1	1.39175e-08	9.29772e-08	5.26109e-09		N
80	1	1.39175e-08	9.29772e-08	5.26109e-09
81	3.43431e-09	5.15097e-08	1.39173e-09	1
82	1.97617e-08	7.16904e-09	1	4.94509e-10		A
83	2.54605e-09	1	5.81735e-09	1.40731e-08
84	1	1.39175e-08	9.29772e-08	5.26109e-09
85	1	1.411e-08	1.03798e-07	5.28246e-09		I
86	3.43747e-09	5.16684e-08	1.39284e-09	1
87	1	1.39175e-08	9.29772e-08	5.26109e-09
88	1	1.39175e-08	9.29772e-08	5.26109e-09		K
89	1	1.39175e-08	9.29772e-08	5.26109e-09
90	1	1.39175e-08	9.29772e-08	5.26109e-09
91	1	1.39175e-08	9.29772e-08	5.26109e-09		K
92	1	1.39175e-08	9.29772e-08	5.26109e-09
93	1	1.39175e-08	9.29772e-08	5.26109e-09
94	1	1.39175e-08	9.29772e-08	5.26109e-09		T
95	2.54605e-09	1	5.81735e-09	1.40731e-08
96	2.26395e-08	7.40125e-09	1	5.01036e-10
97	1	1.39175e-08	9.29772e-08	5.26109e-09		K
98	1	1.39175e-08	9.29772e-08	5.26109e-09
99	1.97617e-08	7.16904e-09	1	4.94509e-10
100	1	1.39999e-08	9.34869e-08	5.29013e-09		N
101	1	1.39175e-08	9.29772e-08	5.26109e-09
102	3.43431e-09	5.15097e-08	1.39173e-09	1
103	2.54605e-09	1	5.81735e-09	1.40731e-08		Q
104	1	1.39175e-08	9.29772e-08	5.26109e-09
105	1	1.39175e-08	9.29772e-08	5.26109e-09
106	1.97617e-08	7.16904e-09	1	4.94509e-10		E
107	1	1.39175e-08	9.29772e-08	5.26109e-09
108	1	1.39175e-08	9.29772e-08	5.26109e-09
109	1	1.39175e-08	9.29772e-08	5.26109e-09		N
110	1	1.39175e-08	9.29772e-08	5.26109e-09
111	3.43431e-09	5.15097e-08	1.39173e-09	1
112	1	1.39175e-08	9.29772e-08	5.26109e-09		N
113	1	1.39175e-08	9.29772e-08	5.26109e-09
114	3.43431e-09	5.15097e-08	1.39173e-09	1
115	2.54605e-09	1	5.81735e-09	1.40731e-08		L
116	3.43431e-09	5.15097e-08	1.39173e-09	1
117	1.97617e-08	7.16904e-09	1	4.94509e-10
118	1	1.411e-08	1.03798e-07	5.28246e-09		T
119	2.54605e-09	1	5.81735e-09	1.40731e-08
120	2.35256e-07	1.21705e-08	1	7.40462e-10
121	3.43431e-09	5.15097e-08	1.39173e-09	1		L
122	3.43431e-09	5.15097e-08	1.39173e-09	1
123	1	1.39175e-08	9.29772e-08	5.26109e-09
124	2.54605e-09	1	5.81735e-09	1.40731e-08		L
125	3.43431e-09	5.15097e-08	1.39173e-09	1
126	1	1.39175e-08	9.29772e-08	5.26109e-09
127	2.54605e-09	1	5.81735e-09	1.40731e-08		P
128	2.54605e-09	1	5.81735e-09	1.40731e-08
129	1	1.39175e-08	9.29772e-08	5.26109e-09
130	1	1.39175e-08	9.29772e-08	5.26109e-09		I
131	3.43431e-09	5.15097e-08	1.39173e-09	1
132	1	1.39175e-08	9.29772e-08	5.26109e-09
133	1	1.39175e-08	9.29772e-08	5.26109e-09		K
134	1	1.39175e-08	9.29772e-08	5.26109e-09
135	1.97862e-08	7.17226e-09	1	4.94579e-10
136	1	1.39175e-08	9.29772e-08	5.26109e-09		S
137	1.97617e-08	7.16904e-09	1	4.94509e-10
138	2.54605e-09	1	5.81735e-09	1.40731e-08
139	1	1.39175e-08	9.29772e-08	5.26109e-09		T
140	2.54656e-09	1	5.82726e-09	1.40753e-08
141	3.43431e-09	5.15097e-08	1.39173e-09	1
142	1.97617e-08	7.16904e-09	1	4.94509e-10		E
143	1	1.39175e-08	9.29772e-08	5.26109e-09
144	1	1.39175e-08	9.29772e-08	5.26109e-09
145	1.97617e-08	7.16904e-09	1	4.94509e-10		E
146	1	1.39175e-08	9.29772e-08	5.26109e-09
147	1	1.39175e-08	9.29772e-08	5.26109e-09
148	1.97617e-08	7.16904e-09	1	4.94509e-10		E
149	1	1.39175e-08	9.29772e-08	5.26109e-09
150	1	1.39175e-08	9.29772e-08	5.26109e-09
151	1	1.39175e-08	9.29772e-08	5.26109e-09		K
152	1	1.39175e-08	9.29772e-08	5.26109e-09
153	1	1.39175e-08	9.29772e-08	5.26109e-09
154					GAP
155					GAP
156					GAP
157					GAP
158					GAP
159					GAP
160					GAP
161					GAP
162					GAP
163					GAP
164					GAP
165					GAP
166					GAP
167					GAP
168					GAP
169	0.000226699	6.31424e-07	0.999773	7.58279e-08		D
170	0.999999	2.27997e-08	1.09143e-06	6.4211e-09
171	4.53724e-09	5.9988e-08	1.57984e-09	1
172	1.97617e-08	7.16904e-09	1	4.94509e-10		D
173	1	1.39175e-08	9.29772e-08	5.26109e-09
174	3.43431e-09	5.15097e-08	1.39173e-09	1
175	1	1.39175e-08	9.29772e-08	5.26109e-09		I
176	3.43431e-09	5.15097e-08	1.39173e-09	1
177	1	1.39175e-08	9.29772e-08	5.26109e-09
178	1	1.55981e-08	2.12666e-07	5.45583e-09		K
179	1	1.39887e-08	9.67954e-08	5.26888e-09
180	1	1.39175e-08	9.29772e-08	5.26109e-09
181	1	1.39175e-08	9.29772e-08	5.26109e-09		N
182	1	1.39175e-08	9.29772e-08	5.26109e-09
183	3.43431e-09	5.15097e-08	1.39173e-09	1
184	5.28408e-08	8.88588e-09	1	5.73591e-10		G
185	1.39107e-07	5.7578e-08	1	9.34907e-10
186	1	1.39175e-08	9.29772e-08	5.26109e-09
187	1	1.39175e-08	9.29772e-08	5.26109e-09		K
188					GAP
189					GAP
190					GAP
191					GAP
192					GAP
193					GAP
194	1	1.39175e-08	9.29772e-08	5.26109e-09
195	2.05217e-08	8.16022e-09	1	6.0019e-10
196	1.97617e-08	7.16904e-09	1	4.94509e-10		D
197	1	1.39175e-08	9.29772e-08	5.26109e-09
198	3.43431e-09	5.15097e-08	1.39173e-09	1
199	1	1.39175e-08	9.29772e-08	5.26109e-09		I
200	3.43431e-09	5.15097e-08	1.39173e-09	1
201	0.999448	0.000542818	7.94392e-06	1.62232e-06
202	1	1.39175e-08	9.29772e-08	5.26109e-09		K
203	1	1.39175e-08	9.29772e-08	5.26109e-09
204	1	1.41812e-08	9.37495e-08	5.27336e-09
205	1	1.39175e-08	9.29772e-08	5.26109e-09		K
206	1	1.39175e-08	9.29772e-08	5.26109e-09
207	1	1.53311e-08	9.7587e-08	6.24012e-09
208	1.97617e-08	7.16904e-09	1	4.94509e-10		E
209	1	1.39175e-08	9.29772e-08	5.26109e-09
210	1	1.78407e-08	1.04143e-07	8.86415e-09
211	1	1.39175e-08	9.29772e-08	5.26109e-09		I
212	3.44524e-09	5.23163e-08	1.4143e-09	1
213	4.53724e-09	5.9988e-08	1.57984e-09	1
214	1.97617e-08	7.16904e-09	1	4.94509e-10		D
215	1	1.39175e-08	9.29772e-08	5.26109e-09
216	3.43431e-09	5.15097e-08	1.39173e-09	1
217	1	1.39175e-08	9.29772e-08	5.26109e-09		N
218	1	1.39175e-08	9.29772e-08	5.26109e-09
219	3.43431e-09	5.15097e-08	1.39173e-09	1
220	1.97617e-08	7.16904e-09	1	4.94509e-10		D
221	1	1.39175e-08	9.29772e-08	5.26109e-09
222	3.43431e-09	5.15097e-08	1.39173e-09	1
223	1	1.39175e-08	9.29772e-08	5.26109e-09		K
224	1	1.39175e-08	9.29772e-08	5.26109e-09
225	1	1.39175e-08	9.29772e-08	5.26109e-09
226	2.26395e-08	7.40125e-09	1	5.01036e-10		E
227	1	1.39175e-08	9.29772e-08	5.26109e-09
228	1.97617e-08	7.16904e-09	1	4.94509e-10
229	1	1.39887e-08	9.67954e-08	5.26888e-09		N
230	1	1.39175e-08	9.29772e-08	5.26109e-09
231	3.43431e-09	5.15097e-08	1.39173e-09	1
232	1	1.55981e-08	2.12666e-07	5.45583e-09		I
233	3.43431e-09	5.15097e-08	1.39173e-09	1
234	1	1.39175e-08	9.29772e-08	5.26109e-09
235	1	1.39175e-08	9.29772e-08	5.26109e-09		K
236	1	1.39175e-08	9.29772e-08	5.26109e-09
237	1	1.39175e-08	9.29772e-08	5.26109e-09
238	1	1.39175e-08	9.29772e-08	5.26109e-09		T
239	4.57248e-09	1	8.52736e-08	4.0722e-08
240	1	1.39999e-08	9.34869e-08	5.29013e-09
241	1	1.39175e-08	9.29772e-08	5.26109e-09		N
242	1	1.39887e-08	9.67954e-08	5.26888e-09
243	3.43431e-09	5.15097e-08	1.39173e-09	1
244	1	1.39175e-08	9.29772e-08	5.26109e-09		N
245	1	1.39175e-08	9.29772e-08	5.26109e-09
246	3.43431e-09	5.15097e-08	1.39173e-09	1
247	2.93744e-06	3.59846e-08	0.999997	2.48907e-09		A
248	2.8418e-08	0.999981	4.3113e-08	1.87281e-05
249	3.07412e-08	2.88968e-05	2.17986e-08	0.999971
250	1	1.39175e-08	9.29772e-08	5.26109e-09		K
251	0.999999	9.29181e-07	2.69321e-07	1.76701e-08
252	1	1.39175e-08	9.29772e-08	5.26109e-09
253	1.97617e-08	7.16904e-09	1	4.94509e-10		D
254	1	1.39175e-08	9.29772e-08	5.26109e-09
255	3.43431e-09	5.15097e-08	1.39173e-09	1
256	2.54605e-09	1	5.81735e-09	1.40731e-08		H
257	1	1.39175e-08	9.29772e-08	5.26109e-09
258	3.4388e-09	5.29814e-08	1.39521e-09	1
259	3.43431e-09	5.15097e-08	1.39173e-09	1		S
260	2.54605e-09	1	5.81735e-09	1.40731e-08
261	1	1.47726e-08	1.48666e-07	5.35851e-09
262	1	1.39175e-08	9.29772e-08	5.26109e-09		T
263	2.54605e-09	1	5.81735e-09	1.40731e-08
264	1	1.39175e-08	9.29772e-08	5.26109e-09
265	3.43431e-09	5.15097e-08	1.39173e-09	1		Y
266	1	1.39175e-08	9.29772e-08	5.26109e-09
267	3.43431e-09	5.15097e-08	1.39173e-09	1
268	1	1.39175e-08	9.29772e-08	5.26109e-09		I
269	3.43431e-09	5.15097e-08	1.39173e-09	1
270	1	1.39175e-08	9.29772e-08	5.26109e-09
271	1	1.39175e-08	9.29772e-08	5.26109e-09		K
272	1	1.39175e-08	9.29772e-08	5.26109e-09
273	1	1.39175e-08	9.29772e-08	5.26109e-09
274	3.43431e-09	5.15097e-08	1.39173e-09	1		S
275	2.54605e-09	1	5.81735e-09	1.40731e-08
276	1	1.39175e-08	9.29772e-08	5.26109e-09
277	3.43431e-09	5.15097e-08	1.39173e-09	1		Y
278	1	1.39175e-08	9.29772e-08	5.26109e-09
279	3.43431e-09	5.15097e-08	1.39173e-09	1
280	3.43431e-09	5.15097e-08	1.39173e-09	1		L
281	3.43431e-09	5.15097e-08	1.39173e-09	1
282	1.97617e-08	7.16904e-09	1	4.94509e-10
283	1	1.39175e-08	9.29772e-08	5.26109e-09		N
284	1	1.39175e-08	9.29772e-08	5.26109e-09
285	3.43431e-09	5.15097e-08	1.39173e-09	1
286	1	1.39175e-08	9.29772e-08	5.26109e-09		T
287	3.19043e-09	1	1.00925e-08	5.58858e-08
288	1	1.39175e-08	9.29772e-08	5.26109e-09
289	1	1.39175e-08	9.29772e-08	5.26109e-09		N
290	1	1.39175e-08	9.29772e-08	5.26109e-09
291	3.43431e-09	5.15097e-08	1.39173e-09	1
292	1.97617e-08	7.16904e-09	1	4.94509e-10		V
293	3.43431e-09	5.15097e-08	1.39173e-09	1
294	1	1.39175e-08	9.29772e-08	5.26109e-09
295	1	1.39175e-08	9.29772e-08	5.26109e-09		N
296	1	1.39175e-08	9.29772e-08	5.26109e-09
297	3.43431e-09	5.15097e-08	1.39173e-09	1
298	1.97617e-08	7.16904e-09	1	4.94509e-10		D
299	1	1.39175e-08	9.29772e-08	5.26109e-09
300	3.43431e-09	5.15097e-08	1.39173e-09	1
301	1.97617e-08	7.16904e-09	1	4.94509e-10		G
302	1.97617e-08	7.16904e-09	1	4.94509e-10
303	3.43431e-09	5.15097e-08	1.39173e-09	1
304	3.43431e-09	5.15097e-08	1.39173e-09	1		L
305	3.43431e-09	5.15097e-08	1.39173e-09	1
306	1	1.39175e-08	9.29772e-08	5.26109e-09
307	1	1.39175e-08	9.29772e-08	5.26109e-09		K
308	1	1.39175e-08	9.29772e-08	5.26109e-09
309	1	1.55981e-08	2.12666e-07	5.45583e-09
310	3.43431e-09	5.15097e-08	1.39173e-09	1		Y
311	1	1.41323e-08	9.40373e-08	5.35816e-09
312	3.43431e-09	5.15097e-08	1.39173e-09	1
313	3.43431e-09	5.15097e-08	1.39173e-09	1		L
314	3.43431e-09	5.15097e-08	1.39173e-09	1
315	1.97617e-08	7.16904e-09	1	4.94509e-10
316	3.43431e-09	5.15097e-08	1.39173e-09	1		F
317	3.43431e-09	5.15097e-08	1.39173e-09	1
318	3.43431e-09	5.15097e-08	1.39173e-09	1
319	1	1.39175e-08	9.29772e-08	5.26109e-09		I
320	3.43431e-09	5.15097e-08	1.39173e-09	1
321	2.06601e-08	2.90868e-07	2.34545e-07	0.999999
322	2.54605e-09	1	5.81735e-09	1.40731e-08		P
323	2.54605e-09	1	5.81735e-09	1.40731e-08
324	3.43431e-09	5.15097e-08	1.39173e-09	1
325	3.43431e-09	5.15097e-08	1.39173e-09	1		S
326	2.54605e-09	1	5.81735e-09	1.40731e-08
327	3.43431e-09	5.15097e-08	1.39173e-09	1
328	2.54605e-09	1	5.81735e-09	1.40731e-08		H
329	1	1.39175e-08	9.29772e-08	5.26109e-09
330	3.43431e-09	5.15097e-08	1.39173e-09	1
331	1	1.40172e-08	9.84449e-08	5.27209e-09		N
332	1	1.39175e-08	9.29772e-08	5.26109e-09
333	3.43431e-09	5.15097e-08	1.39173e-09	1
334	3.69535e-09	6.1934e-08	2.29096e-09	1		S
335	2.54605e-09	1	5.81735e-09	1.40731e-08
336	3.43431e-09	5.15097e-08	1.39173e-09	1
337	3.43431e-09	5.15097e-08	1.39173e-09	1		F
338	4.53724e-09	5.9988e-08	1.57984e-09	1
339	3.43431e-09	5.15097e-08	1.39173e-09	1
340	1	1.411e-08	1.03798e-07	5.28246e-09		I
341	3.43431e-09	5.15097e-08	1.39173e-09	1
342	1	1.39175e-08	9.29772e-08	5.26109e-09
343	1	1.39175e-08	9.29772e-08	5.26109e-09		K
344	1	1.39175e-08	9.29772e-08	5.26109e-09
345	1	1.39175e-08	9.29772e-08	5.26109e-09
346	1	1.39175e-08	9.29772e-08	5.26109e-09		K
347	1	1.39175e-08	9.29772e-08	5.26109e-09
348	1	1.39175e-08	9.29772e-08	5.26109e-09
349	3.43431e-09	5.15097e-08	1.39173e-09	1		Y
350	1	1.39175e-08	9.29772e-08	5.26109e-09
351	3.43431e-09	5.15097e-08	1.39173e-09	1
352	3.43431e-09	5.15097e-08	1.39173e-09	1		S
353	2.54605e-09	1	5.81735e-09	1.40731e-08
354	3.43431e-09	5.15097e-08	1.39173e-09	1
355	2.03169e-08	1.09285e-08	1	5.14285e-10		V
356	3.43431e-09	5.15097e-08	1.39173e-09	1
357	1	1.39175e-08	9.29772e-08	5.26109e-09
358	3.43431e-09	5.15097e-08	1.39173e-09	1		F
359	3.43431e-09	5.15097e-08	1.39173e-09	1
360	1.43186e-08	8.39646e-08	2.36539e-09	1
361	1	1.39175e-08	9.29772e-08	5.26109e-09		N
362	1	1.39175e-08	9.29772e-08	5.26109e-09
363	8.02615e-09	3.16215e-06	4.97e-09	0.999997
364	2.87383e-09	1	6.24728e-09	1.4411e-08		Q
365	1	1.39175e-08	9.29772e-08	5.26109e-09
366	1	1.39175e-08	9.29772e-08	5.26109e-09
367	1	1.39175e-08	9.29772e-08	5.26109e-09		I
368	3.4389e-09	5.17115e-08	1.39324e-09	1
369	1	1.55981e-08	2.12666e-07	5.45583e-09
370	1	1.39175e-08	9.29772e-08	5.26109e-09		N
371	1	1.39175e-08	9.29772e-08	5.26109e-09
372	3.44446e-09	5.48734e-08	1.39958e-09	1
373	1.97784e-08	7.17136e-09	1	4.94558e-10		D
374	1	1.39175e-08	9.29772e-08	5.26109e-09
375	3.43744e-09	5.25253e-08	1.39415e-09	1
376	1.97862e-08	7.17226e-09	1	4.94579e-10		G
377	2.07642e-08	7.25723e-09	1	4.96889e-10
378	2.54605e-09	1	5.81735e-09	1.40731e-08
379	1	1.39175e-08	9.29772e-08	5.26109e-09		M
380	3.43431e-09	5.15097e-08	1.39173e-09	1
381	2.01584e-08	7.25915e-09	1	4.97379e-10
382	3.43431e-09	5.15097e-08	1.39173e-09	1		L
383	3.43431e-09	5.15097e-08	1.39173e-09	1
384	1	1.39175e-08	9.29772e-08	5.26109e-09
385	5.53612e-09	1.07489e-07	1.63838e-08	1		L
386	1.43186e-08	8.39646e-08	2.36539e-09	1
387	1	1.39175e-08	9.29772e-08	5.26109e-09
388	1	1.39175e-08	9.29772e-08	5.26109e-09		N
389	1	1.39175e-08	9.29772e-08	5.26109e-09
390	3.43744e-09	5.25253e-08	1.39415e-09	1
391	4.67567e-08	8.33267e-09	1	5.38442e-10		E
392	1	1.39175e-08	9.29772e-08	5.26109e-09
393	1	1.39175e-08	9.29772e-08	5.26109e-09
394	1	1.39175e-08	9.29772e-08	5.26109e-09		K
395	1	1.39175e-08	9.29772e-08	5.26109e-09
396	1	1.39175e-08	9.29772e-08	5.26109e-09
397	1	1.39175e-08	9.29772e-08	5.26109e-09		N
398	1	1.39175e-08	9.29772e-08	5.26109e-09
399	3.43659e-09	5.17652e-08	1.39551e-09	1
400	1.97617e-08	7.16904e-09	1	4.94509e-10		D
401	1	1.39175e-08	9.29772e-08	5.26109e-09
402	3.43431e-09	5.15097e-08	1.39173e-09	1
403	1.97617e-08	7.16904e-09	1	4.94509e-10		V
404	3.43431e-09	5.15097e-08	1.39173e-09	1
405	4.67567e-08	8.33267e-09	1	5.38442e-10
406	1	1.39175e-08	9.29772e-08	5.26109e-09		K
407	1	1.39175e-08	9.29772e-08	5.26109e-09
408	1	1.78407e-08	1.04143e-07	8.86415e-09
409	1	1.39175e-08	9.29772e-08	5.26109e-09		N
410	1	1.39175e-08	9.29772e-08	5.26109e-09
411	3.43431e-09	5.15097e-08	1.39173e-09	1
412	1	1.39175e-08	9.29772e-08	5.26109e-09		N
413	1	1.39175e-08	9.29772e-08	5.26109e-09
414	3.43431e-09	5.15097e-08	1.39173e-09	1
415					GAP
416					GAP
417					GAP
418	1.97671e-08	7.17122e-09	1	4.9454e-10		E
419	1	1.39346e-08	9.32791e-08	5.26325e-09
420	1	1.39346e-08	9.32791e-08	5.26325e-09
421	1.97671e-08	7.17122e-09	1	4.9454e-10		D
422	1	1.39346e-08	9.32791e-08	5.26325e-09
423	2.54931e-09	1	5.83027e-09	1.42784e-08
424	1.26519e-08	2.24229e-06	1.17944e-08	0.999998		Y
425	1	1.39346e-08	9.32791e-08	5.26325e-09
426	3.43485e-09	5.15906e-08	1.39208e-09	1
427	1	1.39175e-08	9.29772e-08	5.26109e-09		K
428	1	1.39175e-08	9.29772e-08	5.26109e-09
429	1	2.86605e-07	1.92667e-07	1.1527e-08
430	1	1.39175e-08	9.29772e-08	5.26109e-09		N
431	1	1.39175e-08	9.29772e-08	5.26109e-09
432	3.4389e-09	5.17115e-08	1.39324e-09	1
433	2.07642e-08	7.25723e-09	1	4.96889e-10		V
434	3.43431e-09	5.15097e-08	1.39173e-09	1
435	2.03676e-08	1.05358e-08	1	5.12517e-10
436	2.07642e-08	7.25723e-09	1	4.96889e-10		D
437	1	1.39175e-08	9.29772e-08	5.26109e-09
438	3.4388e-09	5.29814e-08	1.39521e-09	1
439	3.51802e-09	6.21076e-08	1.42902e-09	1		Y
440	1	1.39175e-08	9.29772e-08	5.26109e-09
441	3.43431e-09	5.15097e-08	1.39173e-09	1
442	1	1.39175e-08	9.29772e-08	5.26109e-09		K
443	1	1.39175e-08	9.29772e-08	5.26109e-09
444	1	1.39175e-08	9.29772e-08	5.26109e-09
445	1	1.39175e-08	9.29772e-08	5.26109e-09		N
446	1	1.39175e-08	9.29772e-08	5.26109e-09
447	3.43431e-09	5.15097e-08	1.39173e-09	1
448	1.97617e-08	7.16904e-09	1	4.94509e-10		V
449	3.43431e-09	5.15097e-08	1.39173e-09	1
450	3.80105e-09	6.48884e-08	2.69826e-09	1
451	1	1.39175e-08	9.29772e-08	5.26109e-09		N
452	1	1.39175e-08	9.29772e-08	5.26109e-09
453	3.43431e-09	5.15097e-08	1.39173e-09	1
454	3.43431e-09	5.15097e-08	1.39173e-09	1		F
455	3.43431e-09	5.15097e-08	1.39173e-09	1
456	3.43431e-09	5.15097e-08	1.39173e-09	1
457	3.43431e-09	5.15097e-08	1.39173e-09	1		L
458	3.43431e-09	5.15097e-08	1.39173e-09	1
459	1	1.39175e-08	9.29772e-08	5.26109e-09
460	2.54605e-09	1	5.81735e-09	1.40731e-08		Q
461	1	1.39175e-08	9.29772e-08	5.26109e-09
462	1	1.39175e-08	9.29772e-08	5.26109e-09
463	3.43747e-09	5.16684e-08	1.39284e-09	1		Y
464	1	1.39175e-08	9.29772e-08	5.26109e-09
465	3.43431e-09	5.15097e-08	1.39173e-09	1
466	2.79477e-06	0.000673616	0.999323	4.16183e-07		D
467	0.999995	3.37535e-07	6.4247e-07	3.95382e-06
468	3.43431e-09	5.15097e-08	1.39173e-09	1
469	3.43431e-09	5.15097e-08	1.39173e-09	1		F
470	3.43431e-09	5.15097e-08	1.39173e-09	1
471	3.43431e-09	5.15097e-08	1.39173e-09	1
472	1	1.39175e-08	9.29772e-08	5.26109e-09		K
473	1	1.39175e-08	9.29772e-08	5.26109e-09
474	1	1.39175e-08	9.29772e-08	5.26109e-09
475	1.97617e-08	7.16904e-09	1	4.94509e-10		E
476	1	1.55981e-08	2.12666e-07	5.45583e-09
477	2.26395e-08	7.40125e-09	1	5.01036e-10
478	3.43431e-09	5.15097e-08	1.39173e-09	1		L
479	3.43431e-09	5.15097e-08	1.39173e-09	1
480	1	1.39175e-08	9.29772e-08	5.26109e-09
481	3.43744e-09	5.25253e-08	1.39415e-09	1		S
482	2.54605e-09	1	5.81735e-09	1.40731e-08
483	0.999697	4.82382e-06	4.6978e-06	0.000293857
484	1	1.39175e-08	9.29772e-08	5.26109e-09		N
485	1	1.39175e-08	9.29772e-08	5.26109e-09
486	3.64414e-09	5.62657e-08	1.56005e-09	1
487	3.43747e-09	5.16684e-08	1.39284e-09	1		Y
488	1	1.39175e-08	9.29772e-08	5.26109e-09
489	3.43431e-09	5.15097e-08	1.39173e-09	1
490	1	1.39175e-08	9.29772e-08	5.26109e-09		N
491	1	1.411e-08	1.03798e-07	5.28246e-09
492	2.54605e-09	1	5.81735e-09	1.40731e-08
493	1	1.39175e-08	9.29772e-08	5.26109e-09		I
494	3.44446e-09	5.48734e-08	1.39958e-09	1
495	3.44524e-09	5.23163e-08	1.4143e-09	1
496	1.97617e-08	7.16904e-09	1	4.94509e-10		A
497	2.54605e-09	1	5.81735e-09	1.40731e-08
498	1	1.39175e-08	9.29772e-08	5.26109e-09
499	0.998966	1.33132e-06	0.00103276	2.89807e-07		N
500	1	1.39175e-08	9.29772e-08	5.26109e-09
501	3.43431e-09	5.15097e-08	1.39173e-09	1
502	3.43431e-09	5.15097e-08	1.39173e-09	1		S
503	2.54605e-09	1	5.81735e-09	1.40731e-08
504	3.43431e-09	5.15097e-08	1.39173e-09	1
505	1	1.39175e-08	9.29772e-08	5.26109e-09		I
506	3.43431e-09	5.15097e-08	1.39173e-09	1
507	3.43431e-09	5.15097e-08	1.39173e-09	1
508	1.97617e-08	7.16904e-09	1	4.94509e-10		D
509	1	1.39175e-08	9.29772e-08	5.26109e-09
510	3.43744e-09	5.25253e-08	1.39415e-09	1
511	1	1.39175e-08	9.29772e-08	5.26109e-09		I
512	3.43431e-09	5.15097e-08	1.39173e-09	1
513	1.43186e-08	8.39646e-08	2.36539e-09	1
514	1.2439e-07	2.55385e-07	5.66253e-08	1		L
515	3.43431e-09	5.15097e-08	1.39173e-09	1
516	0.999983	1.61877e-05	1.18391e-06	1.13048e-07
517	2.54605e-09	1	5.81735e-09	1.40731e-08		Q
518	1	1.39175e-08	9.29772e-08	5.26109e-09
519	1	1.39175e-08	9.29772e-08	5.26109e-09
520	1.97617e-08	7.16904e-09	1	4.94509e-10		E
521	1	1.39175e-08	9.29772e-08	5.26109e-09
522	1	1.39792e-08	9.33762e-08	5.28097e-09
523	1	1.39175e-08	9.29772e-08	5.26109e-09		K
524	1	1.39175e-08	9.29772e-08	5.26109e-09
525	1	1.39175e-08	9.29772e-08	5.26109e-09
526	1.97617e-08	7.16904e-09	1	4.94509e-10		E
527	1	1.39175e-08	9.29772e-08	5.26109e-09
528	1	1.39175e-08	9.29772e-08	5.26109e-09
529	1.97617e-08	7.16904e-09	1	4.94509e-10		G
530	1.97617e-08	7.16904e-09	1	4.94509e-10
531	1	1.39175e-08	9.29772e-08	5.26109e-09
532	2.54605e-09	1	5.81735e-09	1.40731e-08		H
533	1	1.39175e-08	9.29772e-08	5.26109e-09
534	3.43431e-09	5.15097e-08	1.39173e-09	1
535	3.57599e-09	1.06178e-07	1.50203e-09	1		L
536	3.43431e-09	5.15097e-08	1.39173e-09	1
537	4.67567e-08	8.33267e-09	1	5.38442e-10
538	1.97617e-08	7.16904e-09	1	4.94509e-10		D
539	1	1.39175e-08	9.29772e-08	5.26109e-09
540	3.43431e-09	5.15097e-08	1.39173e-09	1
541	3.43431e-09	5.15097e-08	1.39173e-09	1		F
542	3.43431e-09	5.15097e-08	1.39173e-09	1
543	3.43431e-09	5.15097e-08	1.39173e-09	1
544	3.10022e-07	1.37393e-08	1	8.26064e-10		V
545	3.43431e-09	5.15097e-08	1.39173e-09	1
546	3.43431e-09	5.15097e-08	1.39173e-09	1
547	1	1.39175e-08	9.29772e-08	5.26109e-09		I
548	3.43431e-09	5.15097e-08	1.39173e-09	1
549	1	1.39175e-08	9.29772e-08	5.26109e-09
550	1	1.39175e-08	9.29772e-08	5.26109e-09		I
551	3.43431e-09	5.15097e-08	1.39173e-09	1
552	1	1.39175e-08	9.29772e-08	5.26109e-09
553	2.54605e-09	1	5.81735e-09	1.40731e-08		P
554	2.54605e-09	1	5.81735e-09	1.40731e-08
555	3.43431e-09	5.15097e-08	1.39173e-09	1
556	3.60555e-09	1	8.11275e-09	2.4425e-07		H
557	1	1.41323e-08	9.40373e-08	5.35816e-09
558	3.43431e-09	5.15097e-08	1.39173e-09	1
559	3.43431e-09	5.15097e-08	1.39173e-09	1		Y
560	1	1.39175e-08	9.29772e-08	5.26109e-09
561	3.43431e-09	5.15097e-08	1.39173e-09	1
562	1	1.78407e-08	1.04143e-07	8.86415e-09		T
563	2.72501e-09	1	6.29489e-09	3.89255e-08
564	3.43431e-09	5.15097e-08	1.39173e-09	1
565	3.43744e-09	5.25253e-08	1.39415e-09	1		F
566	1.94021e-07	1.99273e-07	1.06081e-08	1
567	3.43431e-09	5.15097e-08	1.39173e-09	1
568	1.34182e-07	2.48019e-07	4.97823e-08	1		L
569	3.43431e-09	5.15097e-08	1.39173e-09	1
570	1	1.39175e-08	9.29772e-08	5.26109e-09
571	1.97617e-08	7.16904e-09	1	4.94509e-10		D
572	1	1.39175e-08	9.29772e-08	5.26109e-09
573	3.64735e-09	5.41312e-08	1.43671e-09	1
574	3.43431e-09	5.15097e-08	1.39173e-09	1		Y
575	1	1.39175e-08	9.29772e-08	5.26109e-09
576	3.43431e-09	5.15097e-08	1.39173e-09	1
577	4.35339e-09	5.25236e-07	2.10758e-09	0.999999		Y
578	1	1.55981e-08	2.12666e-07	5.45583e-09
579	8.02615e-09	3.16215e-06	4.97e-09	0.999997
580	1	1.39175e-08	9.29772e-08	5.26109e-09		K
581	1	1.39175e-08	9.29772e-08	5.26109e-09
582	1	1.39175e-08	9.29772e-08	5.26109e-09
583	2.54605e-09	1	5.81735e-09	1.40731e-08		H
584	1	1.39175e-08	9.29772e-08	5.26109e-09
585	3.43431e-09	5.15097e-08	1.39173e-09	1
586	1.02567e-07	6.50866e-07	8.80193e-09	0.999999		L
587	3.43431e-09	5.15097e-08	1.39173e-09	1
588	1	1.41812e-08	9.37495e-08	5.27336e-09
589	3.43431e-09	5.15097e-08	1.39173e-09	1		S
590	2.54605e-09	1	5.81735e-09	1.40731e-08
591	3.43747e-09	5.16684e-08	1.39284e-09	1
592	3.95208e-09	5.64673e-08	1.48886e-09	1		Y
593	1	1.78407e-08	1.04143e-07	8.86415e-09
594	3.64735e-09	5.41312e-08	1.43671e-09	1
595	1	1.39175e-08	9.29772e-08	5.26109e-09		N
596	1	1.53311e-08	9.7587e-08	6.24012e-09
597	3.43431e-09	5.15097e-08	1.39173e-09	1
598	3.43431e-09	5.15097e-08	1.39173e-09	1		S
599	2.54605e-09	1	5.81735e-09	1.40731e-08
600	3.43431e-09	5.15097e-08	1.39173e-09	1
601	1	1.55981e-08	2.12666e-07	5.45583e-09		I
602	3.43431e-09	5.15097e-08	1.39173e-09	1
603	1	1.39175e-08	9.29772e-08	5.26109e-09
604	3.43431e-09	5.15097e-08	1.39173e-09	1		Y
605	1	1.78407e-08	1.04143e-07	8.86415e-09
606	3.4389e-09	5.17115e-08	1.39324e-09	1
607	2.54605e-09	1	5.81735e-09	1.40731e-08		H
608	1	1.39175e-08	9.29772e-08	5.26109e-09
609	3.4388e-09	5.29814e-08	1.39521e-09	1
610	1	1.39175e-08	9.29772e-08	5.26109e-09		K
611	1	1.55981e-08	2.12666e-07	5.45583e-09
612	1.97862e-08	7.17226e-09	1	4.94579e-10
613	3.43431e-09	5.15097e-08	1.39173e-09	1		Y
614	0.988996	0.0106721	3.49752e-05	0.000297118
615	7.22394e-08	1	2.32139e-08	2.51109e-08
616	3.43431e-09	5.15097e-08	1.39173e-09	1		S
617	2.54605e-09	1	5.81735e-09	1.40731e-08
618	3.43431e-09	5.15097e-08	1.39173e-09	1
619	1	1.39175e-08	9.29772e-08	5.26109e-09		T
620	2.54605e-09	1	5.81735e-09	1.40731e-08
621	1	1.39175e-08	9.29772e-08	5.26109e-09
622	5.72019e-07	0.974772	7.2405e-07	0.0252264		H
623	1	3.13664e-08	1.36996e-07	4.0032e-08
624	3.43431e-09	5.15097e-08	1.39173e-09	1
625	2.58121e-08	1.27729e-08	1	2.07247e-09		G
626	2.00997e-08	7.27997e-09	1	4.98839e-10
627	0.999999	2.27997e-08	1.09143e-06	6.4211e-09
628	1	1.39887e-08	9.67954e-08	5.26888e-09		K
629	0.999995	3.37535e-07	6.4247e-07	3.95382e-06
630	1.97617e-08	7.16904e-09	1	4.94509e-10
631	3.43431e-09	5.15097e-08	1.39173e-09	1		Y
632	0.99751	2.08268e-06	0.00248796	4.4572e-07
633	3.44446e-09	5.48734e-08	1.39958e-09	1
634	1	1.39175e-08	9.29772e-08	5.26109e-09		I
635	1.94021e-07	1.99273e-07	1.06081e-08	1
636	1	1.39175e-08	9.29772e-08	5.26109e-09
637	1.97617e-08	7.16904e-09	1	4.94509e-10		A
638	9.35496e-06	0.999865	0.000125012	6.80937e-07
639	3.43431e-09	5.15097e-08	1.39173e-09	1
640	1.97617e-08	7.16904e-09	1	4.94509e-10		V
641	3.43431e-09	5.15097e-08	1.39173e-09	1
642	1	1.39175e-08	9.29772e-08	5.26109e-09
643	2.15833e-08	7.98752e-09	1	5.02475e-10		D
644	1	1.78407e-08	1.04143e-07	8.86415e-09
645	4.53724e-09	5.9988e-08	1.57984e-09	1
646	1.97617e-08	7.16904e-09	1	4.94509e-10		A
647	2.54605e-09	1	5.81735e-09	1.40731e-08
648	4.05859e-09	5.72451e-08	1.50676e-09	1
649	3.43431e-09	5.15097e-08	1.39173e-09	1		F
650	3.43431e-09	5.15097e-08	1.39173e-09	1
651	3.43431e-09	5.15097e-08	1.39173e-09	1
652	1	1.78498e-08	1.11516e-07	8.30821e-09		I
653	3.43431e-09	5.15097e-08	1.39173e-09	1
654	3.43431e-09	5.15097e-08	1.39173e-09	1
655	1	1.39175e-08	9.29772e-08	5.26109e-09		K
656	1	1.39175e-08	9.29772e-08	5.26109e-09
657	1.97682e-08	7.17619e-09	1	4.94697e-10
658	1	1.40172e-08	9.84449e-08	5.27209e-09		K
659	1	1.39175e-08	9.29772e-08	5.26109e-09
660	0.999999	1.04976e-07	2.34787e-07	4.46274e-07
661	1	1.39175e-08	9.29772e-08	5.26109e-09		I
662	3.43431e-09	5.15097e-08	1.39173e-09	1
663	1	1.39175e-08	9.29772e-08	5.26109e-09
664	1	1.39175e-08	9.29772e-08	5.26109e-09		N
665	1	1.39175e-08	9.29772e-08	5.26109e-09
666	3.43431e-09	5.15097e-08	1.39173e-09	1
667	1.97862e-08	7.17226e-09	1	4.94579e-10		E
668	1	1.39175e-08	9.29772e-08	5.26109e-09
669	1	1.39175e-08	9.29772e-08	5.26109e-09
670	1	1.39175e-08	9.29772e-08	5.26109e-09		R
671	7.17672e-06	0.000756066	0.999236	4.52928e-07
672	1	1.39175e-08	9.29772e-08	5.26109e-09
673	3.43431e-09	5.15097e-08	1.39173e-09	1		Y
674	1	1.39175e-08	9.29772e-08	5.26109e-09
675	3.43431e-09	5.15097e-08	1.39173e-09	1
676	1.97617e-08	7.16904e-09	1	4.94509e-10		D
677	1	1.39175e-08	9.29772e-08	5.26109e-09
678	2.77683e-09	1	6.89913e-09	4.18892e-08
679	0.000285539	0.999709	3.17458e-06	2.18862e-06		Q
680	1	1.39175e-08	9.29772e-08	5.26109e-09
681	1	1.39887e-08	9.67954e-08	5.26888e-09
682	1.97617e-08	7.16904e-09	1	4.94509e-10		V
683	3.43431e-09	5.15097e-08	1.39173e-09	1
684	2.93744e-06	3.59846e-08	0.999997	2.48907e-09
685	1	1.39175e-08	9.29772e-08	5.26109e-09		K
686	1	1.39175e-08	9.29772e-08	5.26109e-09
687	1	1.39175e-08	9.29772e-08	5.26109e-09
688	1	1.55981e-08	2.12666e-07	5.45583e-09		S
689	2.26395e-08	7.40125e-09	1	5.01036e-10
690	3.43431e-09	5.15097e-08	1.39173e-09	1
691	1	1.39175e-08	9.29772e-08	5.26109e-09		K
692	1	1.39175e-08	9.29772e-08	5.26109e-09
693	1	1.55981e-08	2.12666e-07	5.45583e-09
694	3.43431e-09	5.15097e-08	1.39173e-09	1		C
695	1.97617e-08	7.16904e-09	1	4.94509e-10
696	3.43431e-09	5.15097e-08	1.39173e-09	1
697	1	1.39175e-08	9.29772e-08	5.26109e-09		N
698	1	1.39175e-08	9.29772e-08	5.26109e-09
699	3.43744e-09	5.25253e-08	1.39415e-09	1
700	1.97617e-08	7.16904e-09	1	4.94509e-10		D
701	1	1.39175e-08	9.29772e-08	5.26109e-09
702	4.53724e-09	5.9988e-08	1.57984e-09	1
703	1	1.39175e-08	9.29772e-08	5.26109e-09		I
704	3.43431e-09	5.15097e-08	1.39173e-09	1
705	1	1.39175e-08	9.29772e-08	5.26109e-09
706	1	1.39175e-08	9.29772e-08	5.26109e-09		K
707	1	1.39175e-08	9.29772e-08	5.26109e-09
708	2.31642e-08	1.17132e-08	1	1.74215e-09
709	1	1.39175e-08	9.29772e-08	5.26109e-09		N
710	1	1.39175e-08	9.29772e-08	5.26109e-09
711	3.43431e-09	5.15097e-08	1.39173e-09	1
712	1.97617e-08	7.16904e-09	1	4.94509e-10		D
713	1	1.39175e-08	9.29772e-08	5.26109e-09
714	3.43431e-09	5.15097e-08	1.39173e-09	1
715	3.43431e-09	5.15097e-08	1.39173e-09	1		L
716	3.43431e-09	5.15097e-08	1.39173e-09	1
717	1	1.39175e-08	9.29772e-08	5.26109e-09
718	1	1.39175e-08	9.29772e-08	5.26109e-09		I
719	3.43431e-09	5.15097e-08	1.39173e-09	1
720	4.53724e-09	5.9988e-08	1.57984e-09	1
721	2.26395e-08	7.40125e-09	1	5.01036e-10		A
722	2.55944e-08	0.999997	2.83643e-06	4.43701e-08
723	1	1.49092e-08	9.50336e-08	5.30411e-09
724	1	1.39175e-08	9.29772e-08	5.26109e-09		T
725	2.54605e-09	1	5.81735e-09	1.40731e-08
726	3.43431e-09	5.15097e-08	1.39173e-09	1
727	1	1.39175e-08	9.29772e-08	5.26109e-09		I
728	3.43431e-09	5.15097e-08	1.39173e-09	1
729	1	1.39175e-08	9.29772e-08	5.26109e-09
730	1	1.39175e-08	9.29772e-08	5.26109e-09		K
731	1	1.39175e-08	9.29772e-08	5.26109e-09
732	1	1.41323e-08	9.40373e-08	5.35816e-09
733	1	1.39175e-08	9.29772e-08	5.26109e-09		K
734	1	1.39175e-08	9.29772e-08	5.26109e-09
735	1	1.39175e-08	9.29772e-08	5.26109e-09
736	3.45371e-09	5.20079e-08	1.39707e-09	1		L
737	3.43431e-09	5.15097e-08	1.39173e-09	1
738	1	1.39175e-08	9.29772e-08	5.26109e-09
739	1.97617e-08	7.16904e-09	1	4.94509e-10		E
740	1	1.39175e-08	9.29772e-08	5.26109e-09
741	1.97862e-08	7.17226e-09	1	4.94579e-10
742	2.5467e-09	1	5.81963e-09	1.40755e-08		H
743	1	1.39175e-08	9.29772e-08	5.26109e-09
744	3.43431e-09	5.15097e-08	1.39173e-09	1
745	2.54605e-09	1	5.81735e-09	1.40731e-08		P
746	2.54605e-09	1	5.81735e-09	1.40731e-08
747	4.27751e-09	6.1824e-08	1.88177e-09	1
748	3.43744e-09	5.25253e-08	1.39415e-09	1		Y
749	1	1.39175e-08	9.29772e-08	5.26109e-09
750	3.43431e-09	5.15097e-08	1.39173e-09	1
751	1.97617e-08	7.16904e-09	1	4.94509e-10		D
752	1	1.39175e-08	9.29772e-08	5.26109e-09
753	3.43431e-09	5.15097e-08	1.39173e-09	1
754	1	1.47726e-08	1.48666e-07	5.35851e-09		I
755	3.43431e-09	5.15097e-08	1.39173e-09	1
756	1	1.41812e-08	9.37495e-08	5.27336e-09
757	1	1.39175e-08	9.29772e-08	5.26109e-09		N
758	1	1.39175e-08	9.29772e-08	5.26109e-09
759	3.43431e-09	5.15097e-08	1.39173e-09	1
760	1	1.39175e-08	9.29772e-08	5.26109e-09		N
761	1	1.39175e-08	9.29772e-08	5.26109e-09
762	3.43431e-09	5.15097e-08	1.39173e-09	1
763	1	1.39175e-08	9.29772e-08	5.26109e-09		K
764	1	1.39175e-08	9.29772e-08	5.26109e-09
765	2.26395e-08	7.40125e-09	1	5.01036e-10
766	1	1.39175e-08	9.29772e-08	5.26109e-09		N
767	1	1.39175e-08	9.29772e-08	5.26109e-09
768	3.43431e-09	5.15097e-08	1.39173e-09	1
769	1.97617e-08	7.16904e-09	1	4.94509e-10		D
770	1	1.39175e-08	9.29772e-08	5.26109e-09
771	1.94021e-07	1.99273e-07	1.06081e-08	1
772	1.97617e-08	7.16904e-09	1	4.94509e-10		D
773	1	1.39175e-08	9.29772e-08	5.26109e-09
774	3.43431e-09	5.15097e-08	1.39173e-09	1
775	3.43431e-09	5.15097e-08	1.39173e-09	1		S
776	2.54605e-09	1	5.81735e-09	1.40731e-08
777	2.87383e-09	1	6.24728e-09	1.4411e-08
778	3.43747e-09	5.16684e-08	1.39284e-09	1		Y
779	1	1.39175e-08	9.29772e-08	5.26109e-09
780	3.43431e-09	5.15097e-08	1.39173e-09	1
781	1	1.39175e-08	9.29772e-08	5.26109e-09		R
782	2.05217e-08	8.16022e-09	1	6.0019e-10
783	1	1.39175e-08	9.29772e-08	5.26109e-09
784	3.43431e-09	5.15097e-08	1.39173e-09	1		Y
785	1	1.39175e-08	9.29772e-08	5.26109e-09
786	3.43431e-09	5.15097e-08	1.39173e-09	1
787	1.97784e-08	7.17136e-09	1	4.94558e-10		D
788	1	1.39175e-08	9.29772e-08	5.26109e-09
789	3.45371e-09	5.20079e-08	1.39707e-09	1
790	1	1.39175e-08	9.29772e-08	5.26109e-09		I
791	3.57599e-09	1.06178e-07	1.50203e-09	1
792					GAP
793					GAP
794					GAP
795					GAP
796					GAP
797					GAP
798					GAP
799					GAP
800					GAP
801					GAP
802					GAP
803					GAP
804					GAP
805					GAP
806					GAP
807					GAP
808					GAP
809					GAP
810					GAP
811					GAP
812					GAP
813	1	1.39792e-08	9.33762e-08	5.28097e-09
814	3.45371e-09	5.20079e-08	1.39707e-09	1		S
815	2.57508e-09	1	5.91026e-09	1.67386e-08
816	3.43431e-09	5.15097e-08	1.39173e-09	1
817	1.97617e-08	7.16904e-09	1	4.94509e-10		E
818	1	1.39175e-08	9.29772e-08	5.26109e-09
819	1	1.39175e-08	9.29772e-08	5.26109e-09
820	1.97617e-08	7.16904e-09	1	4.94509e-10		E
821	1	1.40172e-08	9.84449e-08	5.27209e-09
822	1	1.78407e-08	1.04143e-07	8.86415e-09
823	1	1.39175e-08	9.29772e-08	5.26109e-09		I
824	3.43431e-09	5.15097e-08	1.39173e-09	1
825	2.87383e-09	1	6.24728e-09	1.4411e-08
826	1.97617e-08	7.16904e-09	1	4.94509e-10		D
827	1	1.39175e-08	9.29772e-08	5.26109e-09
828	3.43431e-09	5.15097e-08	1.39173e-09	1
829	1.97617e-08	7.16904e-09	1	4.94509e-10		D
830	1	1.43076e-08	9.40017e-08	5.27867e-09
831	3.43748e-09	5.18412e-08	1.39739e-09	1
832	1	1.39175e-08	9.29772e-08	5.26109e-09		K
833	0.999996	4.04824e-08	4.25864e-06	9.08809e-09
834	1	1.39175e-08	9.29772e-08	5.26109e-09
835	3.43431e-09	5.15097e-08	1.39173e-09	1		S
836	2.5467e-09	1	5.81963e-09	1.40755e-08
837	3.43431e-09	5.15097e-08	1.39173e-09	1
838	1.97862e-08	7.17226e-09	1	4.94579e-10		E
839	1	1.39175e-08	9.29772e-08	5.26109e-09
840	1	1.39175e-08	9.29772e-08	5.26109e-09
841					GAP
842					GAP
843					GAP
844	1.97617e-08	7.16904e-09	1	4.94509e-10		E
845	1	1.39175e-08	9.29772e-08	5.26109e-09
846	2.03169e-08	1.09285e-08	1	5.14285e-10
847	1	1.39175e-08	9.29772e-08	5.26109e-09		T
848	2.57508e-09	1	5.91026e-09	1.67386e-08
849	0.999995	4.34772e-08	5.14811e-06	9.51525e-09
850	1.97671e-08	7.18819e-09	1	4.94634e-10		D
851	1	1.39175e-08	9.29772e-08	5.26109e-09
852	3.5385e-09	5.62736e-08	1.69555e-09	1
853	1.97617e-08	7.16904e-09	1	4.94509e-10		D
854	1	1.39175e-08	9.29772e-08	5.26109e-09
855	1.43186e-08	8.39646e-08	2.36539e-09	1
856	1.99359e-08	8.16095e-09	1	5.00186e-10		E
857	1	1.39175e-08	9.29772e-08	5.26109e-09
858	1	1.39175e-08	9.29772e-08	5.26109e-09
859	1	1.41812e-08	9.37495e-08	5.27336e-09		T
860	3.60555e-09	1	8.11275e-09	2.4425e-07
861	2.55288e-09	1	5.83642e-09	1.41941e-08
862	1.97617e-08	7.16904e-09	1	4.94509e-10		E
863	1	1.39175e-08	9.29772e-08	5.26109e-09
864	1	1.39175e-08	9.29772e-08	5.26109e-09
865	1.97666e-08	7.17443e-09	1	4.94636e-10		E
866	1	1.39175e-08	9.29772e-08	5.26109e-09
867	1.78651e-07	2.09508e-08	1	2.56725e-09
868	1.97617e-08	7.16904e-09	1	4.94509e-10		V
869	3.43431e-09	5.15097e-08	1.39173e-09	1
870	1	1.39175e-08	9.29772e-08	5.26109e-09
871	1.97666e-08	7.17443e-09	1	4.94636e-10		E
872	1	1.39175e-08	9.29772e-08	5.26109e-09
873	1	1.78407e-08	1.04143e-07	8.86415e-09
874	1.97617e-08	7.16904e-09	1	4.94509e-10		D
875	1	1.39175e-08	9.29772e-08	5.26109e-09
876	3.4388e-09	5.29814e-08	1.39521e-09	1
877	1	1.39175e-08	9.29772e-08	5.26109e-09		S
878	1.3842e-07	5.87181e-08	1	9.04405e-10
879	3.43431e-09	5.15097e-08	1.39173e-09	1
880	1	1.39175e-08	9.29772e-08	5.26109e-09		I
881	3.43431e-09	5.15097e-08	1.39173e-09	1
882	1	1.75776e-08	1.28596e-07	5.43587e-09
883	2.63264e-09	1	8.1263e-09	1.43017e-08		Q
884	1	1.39175e-08	9.29772e-08	5.26109e-09
885	1	1.39175e-08	9.29772e-08	5.26109e-09
886	1.97617e-08	7.16904e-09	1	4.94509e-10		D
887	1	1.39175e-08	9.29772e-08	5.26109e-09
888	3.43431e-09	5.15097e-08	1.39173e-09	1
889	1	1.39887e-08	9.67954e-08	5.26888e-09		T
890	2.54637e-09	1	5.8186e-09	1.40956e-08
891	1	1.39175e-08	9.29772e-08	5.26109e-09
892	1.97617e-08	7.16904e-09	1	4.94509e-10		D
893	1	1.39175e-08	9.29772e-08	5.26109e-09
894	3.4389e-09	5.17115e-08	1.39324e-09	1
895	1	1.39175e-08	9.29772e-08	5.26109e-09		S
896	1.97617e-08	7.16904e-09	1	4.94509e-10
897	3.43431e-09	5.15097e-08	1.39173e-09	1
898	1	1.55981e-08	2.12666e-07	5.45583e-09		N
899	0.999999	2.27997e-08	1.09143e-06	6.4211e-09
900	3.43431e-09	5.15097e-08	1.39173e-09	1
901	7.22394e-08	1	2.32139e-08	2.51109e-08		H
902	1	1.39175e-08	9.29772e-08	5.26109e-09
903	3.43431e-09	5.15097e-08	1.39173e-09	1
904	1	1.39175e-08	9.29772e-08	5.26109e-09		T
905	2.54605e-09	1	5.81735e-09	1.40731e-08
906	3.43431e-09	5.15097e-08	1.39173e-09	1
907	2.54637e-09	1	5.8186e-09	1.40956e-08		P
908	2.5467e-09	1	5.81963e-09	1.40755e-08
909	3.43431e-09	5.15097e-08	1.39173e-09	1
910	3.57599e-09	1.06178e-07	1.50203e-09	1		S
911	2.54605e-09	1	5.81735e-09	1.40731e-08
912	1	1.78407e-08	1.04143e-07	8.86415e-09
913	1	1.39175e-08	9.29772e-08	5.26109e-09		N
914	1	1.39175e-08	9.29772e-08	5.26109e-09
915	0.00660932	3.75355e-05	6.13961e-06	0.993347
916	1	1.39175e-08	9.29772e-08	5.26109e-09		K
917	1	1.39175e-08	9.29772e-08	5.26109e-09
918	1	3.13664e-08	1.36996e-07	4.0032e-08
919	1	1.39175e-08	9.29772e-08	5.26109e-09		K
920	1	1.39175e-08	9.29772e-08	5.26109e-09
921	1	1.39175e-08	9.29772e-08	5.26109e-09
922	1	1.39175e-08	9.29772e-08	5.26109e-09		K
923	1	1.39175e-08	9.29772e-08	5.26109e-09
924	1	1.39175e-08	9.29772e-08	5.26109e-09
925	1	1.78407e-08	1.04143e-07	8.86415e-09		N
926	1	1.39175e-08	9.29772e-08	5.26109e-09
927	3.43431e-09	5.15097e-08	1.39173e-09	1
928	2.03169e-08	1.09285e-08	1	5.14285e-10		D
929	1	1.39175e-08	9.29772e-08	5.26109e-09
930	3.43431e-09	5.15097e-08	1.39173e-09	1
931	2.56105e-09	1	5.86603e-09	1.54056e-08		L
932	3.43431e-09	5.15097e-08	1.39173e-09	1
933	3.4388e-09	5.29814e-08	1.39521e-09	1
934	1	1.39175e-08	9.29772e-08	5.26109e-09		M
935	3.43431e-09	5.15097e-08	1.39173e-09	1
936	1.97784e-08	7.17136e-09	1	4.94558e-10
937	1	1.39175e-08	9.29772e-08	5.26109e-09		N
938	1	1.39175e-08	9.29772e-08	5.26109e-09
939	3.43431e-09	5.15097e-08	1.39173e-09	1
940	1	1.39175e-08	9.29772e-08	5.26109e-09		R
941	1.97862e-08	7.17226e-09	1	4.94579e-10
942	1	1.39175e-08	9.29772e-08	5.26109e-09
943	1	1.39175e-08	9.29772e-08	5.26109e-09		T
944	2.54605e-09	1	5.81735e-09	1.40731e-08
945	1.9845e-08	7.17914e-09	1	4.94742e-10
946	3.43431e-09	5.15097e-08	1.39173e-09	1		F
947	4.53724e-09	5.9988e-08	1.57984e-09	1
948	3.43431e-09	5.15097e-08	1.39173e-09	1
949	1	1.39175e-08	9.29772e-08	5.26109e-09		K
950	1	1.39175e-08	9.29772e-08	5.26109e-09
951	1	1.39175e-08	9.29772e-08	5.26109e-09
952	1	1.39175e-08	9.29772e-08	5.26109e-09		K
953	1	1.39175e-08	9.29772e-08	5.26109e-09
954	2.26395e-08	7.40125e-09	1	5.01036e-10
955	1	1.39175e-08	9.29772e-08	5.26109e-09		M
956	3.43431e-09	5.15097e-08	1.39173e-09	1
957	1.97617e-08	7.16904e-09	1	4.94509e-10
958	1	1.39175e-08	9.29772e-08	5.26109e-09		M
959	3.43431e-09	5.15097e-08	1.39173e-09	1
960	1.97617e-08	7.16904e-09	1	4.94509e-10
961	2.93744e-06	3.59846e-08	0.999997	2.48907e-09		D
962	1	1.39175e-08	9.29772e-08	5.26109e-09
963	1.40836e-08	1.78533e-06	5.27572e-09	0.999998
964	1.97617e-08	7.16904e-09	1	4.94509e-10		E
965	1	1.39175e-08	9.29772e-08	5.26109e-09
966	1	1.40172e-08	9.84449e-08	5.27209e-09
967	3.43431e-09	5.15097e-08	1.39173e-09	1		Y
968	1	1.39175e-08	9.29772e-08	5.26109e-09
969	3.43431e-09	5.15097e-08	1.39173e-09	1
970	1	1.39175e-08	9.29772e-08	5.26109e-09		N
971	1	1.39175e-08	9.29772e-08	5.26109e-09
972	3.43431e-09	5.15097e-08	1.39173e-09	1
973	1	1.39792e-08	9.33762e-08	5.28097e-09		T
974	2.55288e-09	1	5.83642e-09	1.41941e-08
975	1	1.39175e-08	9.29772e-08	5.26109e-09
976	1	1.39175e-08	9.29772e-08	5.26109e-09		K
977	1	1.39175e-08	9.29772e-08	5.26109e-09
978	1	1.39175e-08	9.29772e-08	5.26109e-09
979	1	1.39175e-08	9.29772e-08	5.26109e-09		K
980	1	1.39175e-08	9.29772e-08	5.26109e-09
981	1	1.39175e-08	9.29772e-08	5.26109e-09
982	1	1.39175e-08	9.29772e-08	5.26109e-09		K
983	1	1.39175e-08	9.29772e-08	5.26109e-09
984	0.999697	4.82382e-06	4.6978e-06	0.000293857
985	1	1.39175e-08	9.29772e-08	5.26109e-09		K
986	1	1.39175e-08	9.29772e-08	5.26109e-09
987	1	1.39175e-08	9.29772e-08	5.26109e-09
988	3.43431e-09	5.15097e-08	1.39173e-09	1		L
989	3.43431e-09	5.15097e-08	1.39173e-09	1
990	1	1.53397e-08	1.93111e-07	5.4245e-09
991	1	1.40172e-08	9.84449e-08	5.27209e-09		I
992	3.43431e-09	5.15097e-08	1.39173e-09	1
993	3.43431e-09	5.15097e-08	1.39173e-09	1
994	0.999998	1.76898e-06	3.59249e-07	2.74749e-08		K
995	1	1.39175e-08	9.29772e-08	5.26109e-09
996	1	1.39175e-08	9.29772e-08	5.26109e-09
997	3.43431e-09	5.15097e-08	1.39173e-09	1		C
998	1.97617e-08	7.16904e-09	1	4.94509e-10
999	3.43431e-09	5.15097e-08	1.39173e-09	1
1000	1	1.39175e-08	9.29772e-08	5.26109e-09		I
1001	3.43431e-09	5.15097e-08	1.39173e-09	1
1002	1	1.39175e-08	9.29772e-08	5.26109e-09
1003	1	1.39175e-08	9.29772e-08	5.26109e-09		K
1004	1	1.39175e-08	9.29772e-08	5.26109e-09
1005	1	1.39175e-08	9.29772e-08	5.26109e-09
1006	1	1.39175e-08	9.29772e-08	5.26109e-09		N
1007	1	1.39175e-08	9.29772e-08	5.26109e-09
1008	6.45644e-07	0.00188157	4.63273e-07	0.998117
1009	2.87383e-09	1	6.24728e-09	1.4411e-08		H
1010	1	1.39175e-08	9.29772e-08	5.26109e-09
1011	3.43431e-09	5.15097e-08	1.39173e-09	1
1012	1.97617e-08	7.16904e-09	1	4.94509e-10		E
1013	1	1.39175e-08	9.29772e-08	5.26109e-09
1014	3.10022e-07	1.37393e-08	1	8.26064e-10
1015	1	1.41812e-08	9.37495e-08	5.27336e-09		N
1016	1	1.41812e-08	9.37495e-08	5.27336e-09
1017	3.43431e-09	5.15097e-08	1.39173e-09	1
1018	1.97617e-08	7.16904e-09	1	4.94509e-10		D
1019	1	1.39175e-08	9.29772e-08	5.26109e-09
1020	3.43431e-09	5.15097e-08	1.39173e-09	1
1021	3.43431e-09	5.15097e-08	1.39173e-09	1		F
1022	3.43431e-09	5.15097e-08	1.39173e-09	1
1023	3.43431e-09	5.15097e-08	1.39173e-09	1
1024	1	1.39175e-08	9.29772e-08	5.26109e-09		N
1025	1	1.39175e-08	9.29772e-08	5.26109e-09
1026	3.43431e-09	5.15097e-08	1.39173e-09	1
1027	1	1.39175e-08	9.29772e-08	5.26109e-09		K
1028	1	1.39175e-08	9.29772e-08	5.26109e-09
1029	1	1.78407e-08	1.04143e-07	8.86415e-09
1030	1	1.39175e-08	9.29772e-08	5.26109e-09		I
1031	3.43431e-09	5.15097e-08	1.39173e-09	1
1032	1	1.39175e-08	9.29772e-08	5.26109e-09
1033	3.43431e-09	5.15097e-08	1.39173e-09	1		C
1034	2.07642e-08	7.25723e-09	1	4.96889e-10
1035	3.43431e-09	5.15097e-08	1.39173e-09	1
1036	1	1.39175e-08	9.29772e-08	5.26109e-09		M
1037	3.44446e-09	5.48734e-08	1.39958e-09	1
1038	1.97617e-08	7.16904e-09	1	4.94509e-10
1039	1.97617e-08	7.16904e-09	1	4.94509e-10		D
1040	1	1.39175e-08	9.29772e-08	5.26109e-09
1041	3.43431e-09	5.15097e-08	1.39173e-09	1
1042	1	1.411e-08	1.03798e-07	5.28246e-09		M
1043	3.43431e-09	5.15097e-08	1.39173e-09	1
1044	2.00245e-08	7.34368e-09	1	4.96061e-10
1045	1	1.39175e-08	9.29772e-08	5.26109e-09		K
1046	1	1.39175e-08	9.29772e-08	5.26109e-09
1047	1	1.55981e-08	2.12666e-07	5.45583e-09
1048	1	1.39175e-08	9.29772e-08	5.26109e-09		N
1049	1	1.39175e-08	9.29772e-08	5.26109e-09
1050	4.05859e-09	5.72451e-08	1.50676e-09	1
1051	3.43431e-09	5.15097e-08	1.39173e-09	1		Y
1052	1	3.13664e-08	1.36996e-07	4.0032e-08
1053	3.43431e-09	5.15097e-08	1.39173e-09	1
1054	2.35256e-07	1.21705e-08	1	7.40462e-10		G
1055	1.97617e-08	7.16904e-09	1	4.94509e-10
1056	3.44446e-09	5.48734e-08	1.39958e-09	1
1057	1	1.39175e-08	9.29772e-08	5.26109e-09		T
1058	2.54605e-09	1	5.81735e-09	1.40731e-08
1059	1	1.39175e-08	9.29772e-08	5.26109e-09
1060	1	1.39175e-08	9.29772e-08	5.26109e-09		N
1061	1	1.39175e-08	9.29772e-08	5.26109e-09
1062	9.90586e-06	0.999976	5.22992e-07	1.33127e-05
1063	2.54605e-09	1	5.81735e-09	1.40731e-08		L
1064	3.43659e-09	5.17652e-08	1.39551e-09	1
1065	3.43744e-09	5.25253e-08	1.39415e-09	1
1066	3.43431e-09	5.15097e-08	1.39173e-09	1		F
1067	3.43431e-09	5.15097e-08	1.39173e-09	1
1068	3.43431e-09	5.15097e-08	1.39173e-09	1
1069	1.34634e-06	0.000215228	0.999783	2.04414e-07		E
1070	1	1.39175e-08	9.29772e-08	5.26109e-09
1071	1	1.40172e-08	9.84449e-08	5.27209e-09
1072	2.5467e-09	1	5.81963e-09	1.40755e-08		Q
1073	1	1.39175e-08	9.29772e-08	5.26109e-09
1074	1	1.41812e-08	9.37495e-08	5.27336e-09
1075	0.00011235	0.999884	2.10949e-06	1.3687e-06		L
1076	3.43431e-09	5.15097e-08	1.39173e-09	1
1077	3.45371e-09	5.20079e-08	1.39707e-09	1
1078	3.43431e-09	5.15097e-08	1.39173e-09	1		S
1079	2.54605e-09	1	5.81735e-09	1.40731e-08
1080	1	1.39175e-08	9.29772e-08	5.26109e-09
1081	3.43431e-09	5.15097e-08	1.39173e-09	1		C
1082	1.97617e-08	7.16904e-09	1	4.94509e-10
1083	3.43431e-09	5.15097e-08	1.39173e-09	1
1084	2.24906e-08	3.05612e-07	2.62326e-07	0.999999		Y
1085	1	1.39175e-08	9.29772e-08	5.26109e-09
1086	3.83757e-09	1	8.58622e-09	2.95259e-07
1087	1	1.39175e-08	9.29772e-08	5.26109e-09		N
1088	1	1.39175e-08	9.29772e-08	5.26109e-09
1089	3.43431e-09	5.15097e-08	1.39173e-09	1
1090	1	1.39175e-08	9.29772e-08	5.26109e-09		N
1091	0.999999	1.04108e-07	2.32534e-07	4.32638e-07
1092	3.43431e-09	5.15097e-08	1.39173e-09	1
1093	1	1.39175e-08	9.29772e-08	5.26109e-09		N
1094	1	1.39175e-08	9.29772e-08	5.26109e-09
1095	3.45371e-09	5.20079e-08	1.39707e-09	1
1096	3.43431e-09	5.15097e-08	1.39173e-09	1		F
1097	3.43431e-09	5.15097e-08	1.39173e-09	1
1098	2.57508e-09	1	5.91026e-09	1.67386e-08
1099	3.43431e-09	5.15097e-08	1.39173e-09	1		C
1100	1.97617e-08	7.16904e-09	1	4.94509e-10
1101	3.43431e-09	5.15097e-08	1.39173e-09	1
1102	0.999999	2.27997e-08	1.09143e-06	6.4211e-09		N
1103	1	1.39175e-08	9.29772e-08	5.26109e-09
1104	3.43431e-09	5.15097e-08	1.39173e-09	1
1105	1	1.41323e-08	9.40373e-08	5.35816e-09		T
1106	2.54605e-09	1	5.81735e-09	1.40731e-08
1107	1	1.39175e-08	9.29772e-08	5.26109e-09
1108	1	1.39175e-08	9.29772e-08	5.26109e-09		N
1109	1	1.39175e-08	9.29772e-08	5.26109e-09
1110	2.54637e-09	1	5.8186e-09	1.40956e-08
1111	1.97617e-08	7.16904e-09	1	4.94509e-10		G
1112	1.97617e-08	7.16904e-09	1	4.94509e-10
1113	1	1.39175e-08	9.29772e-08	5.26109e-09
1114	1	1.39175e-08	9.29772e-08	5.26109e-09		I
1115	3.43431e-09	5.15097e-08	1.39173e-09	1
1116	0.999998	1.76898e-06	3.59249e-07	2.74749e-08
1117	1	1.39175e-08	9.29772e-08	5.26109e-09		R
1118	1.82242e-07	1.12028e-08	1	6.88441e-10
1119	1	1.39175e-08	9.29772e-08	5.26109e-09
1120	4.53724e-09	5.9988e-08	1.57984e-09	1		Y
1121	1	1.41323e-08	9.40373e-08	5.35816e-09
1122	3.44524e-09	5.23163e-08	1.4143e-09	1
1123	2.54701e-09	1	5.82044e-09	1.40763e-08		H
1124	1	1.39175e-08	9.29772e-08	5.26109e-09
1125	3.43431e-09	5.15097e-08	1.39173e-09	1
1126	3.43431e-09	5.15097e-08	1.39173e-09	1		Y
1127	1	1.39175e-08	9.29772e-08	5.26109e-09
1128	3.44446e-09	5.48734e-08	1.39958e-09	1
1129	2.03446e-08	7.22469e-09	1	4.95962e-10		D
1130	1	1.53311e-08	9.7587e-08	6.24012e-09
1131	4.53724e-09	5.9988e-08	1.57984e-09	1
1132	1.99278e-08	7.38817e-09	1	5.09875e-10		E
1133	1	1.39175e-08	9.29772e-08	5.26109e-09
1134	1	1.78407e-08	1.04143e-07	8.86415e-09
1135	3.43431e-09	5.15097e-08	1.39173e-09	1		Y
1136	1	1.39175e-08	9.29772e-08	5.26109e-09
1137	3.43431e-09	5.15097e-08	1.39173e-09	1
1138	1	1.411e-08	1.03798e-07	5.28246e-09		I
1139	3.43431e-09	5.15097e-08	1.39173e-09	1
1140	1.43186e-08	8.39646e-08	2.36539e-09	1
1141	6.32479e-09	1	8.4691e-09	1.57372e-08		H
1142	0.999995	3.55547e-07	8.19543e-07	4.05242e-06
1143	3.43747e-09	5.16684e-08	1.39284e-09	1
1144	1	1.40172e-08	9.84449e-08	5.27209e-09		K
1145	1	1.39175e-08	9.29772e-08	5.26109e-09
1146	1	1.39175e-08	9.29772e-08	5.26109e-09
1147	0.000190689	6.46404e-06	1.81596e-06	0.999801		L
1148	3.53794e-08	3.05112e-07	2.17018e-07	0.999999
1149	1	1.39175e-08	9.29772e-08	5.26109e-09
1150	1	1.39175e-08	9.29772e-08	5.26109e-09		I
1151	3.43431e-09	5.15097e-08	1.39173e-09	1
1152	1	1.39887e-08	9.67954e-08	5.26888e-09
1153	3.45371e-09	5.20079e-08	1.39707e-09	1		L
1154	3.43431e-09	5.15097e-08	1.39173e-09	1
1155	1	1.39175e-08	9.29772e-08	5.26109e-09
1156	3.43659e-09	5.17652e-08	1.39551e-09	1		S
1157	2.54605e-09	1	5.81735e-09	1.40731e-08
1158	3.45371e-09	5.20079e-08	1.39707e-09	1
1159	0.243678	5.90752e-06	0.756315	6.29155e-07		V
1160	3.4388e-09	5.29814e-08	1.39521e-09	1
1161	3.43431e-09	5.15097e-08	1.39173e-09	1
1162	1	1.39175e-08	9.29772e-08	5.26109e-09		K
1163	1	1.39175e-08	9.29772e-08	5.26109e-09
1164	1	1.39175e-08	9.29772e-08	5.26109e-09
1165	3.43431e-09	5.15097e-08	1.39173e-09	1		S
1166	2.54605e-09	1	5.81735e-09	1.40731e-08
1167	1	1.39175e-08	9.29772e-08	5.26109e-09
1168	1	1.39175e-08	9.29772e-08	5.26109e-09		K
1169	1	3.13664e-08	1.36996e-07	4.0032e-08
1170	1	1.55981e-08	2.12666e-07	5.45583e-09
1171	1	1.39887e-08	9.67954e-08	5.26888e-09		N
1172	1	1.39175e-08	9.29772e-08	5.26109e-09
1173	2.54605e-09	1	5.81735e-09	1.40731e-08
1174	3.43744e-09	5.25253e-08	1.39415e-09	1		L
1175	3.43431e-09	5.15097e-08	1.39173e-09	1
1176	1	1.39175e-08	9.29772e-08	5.26109e-09
1177	1	1.39175e-08	9.29772e-08	5.26109e-09		N
1178	1	1.39175e-08	9.29772e-08	5.26109e-09
1179	3.43431e-09	5.15097e-08	1.39173e-09	1
1180	1	1.39175e-08	9.29772e-08	5.26109e-09		K
1181	1	1.39175e-08	9.29772e-08	5.26109e-09
1182	1	1.39175e-08	9.29772e-08	5.26109e-09
1183	1.97617e-08	7.16904e-09	1	4.94509e-10		D
1184	1	1.39175e-08	9.29772e-08	5.26109e-09
1185	2.54605e-09	1	5.81735e-09	1.40731e-08
1186	7.22394e-08	1	2.32139e-08	2.51109e-08		L
1187	3.43431e-09	5.15097e-08	1.39173e-09	1
1188	1	1.39175e-08	9.29772e-08	5.26109e-09
1189	3.43747e-09	5.16684e-08	1.39284e-09	1		S
1190	2.5771e-09	1	5.91161e-09	1.64157e-08
1191	1	1.39175e-08	9.29772e-08	5.26109e-09
1192	1.97617e-08	7.16904e-09	1	4.94509e-10		D
1193	1	1.39175e-08	9.29772e-08	5.26109e-09
1194	3.45371e-09	5.20079e-08	1.39707e-09	1
1195	1	1.39175e-08	9.29772e-08	5.26109e-09		M
1196	3.43431e-09	5.15097e-08	1.39173e-09	1
1197	1.97617e-08	7.16904e-09	1	4.94509e-10
1198	1	1.39175e-08	9.29772e-08	5.26109e-09		T
1199	2.54605e-09	1	5.81735e-09	1.40731e-08
1200	1	1.39175e-08	9.29772e-08	5.26109e-09
1201	1	1.39175e-08	9.29772e-08	5.26109e-09		N
1202	1	1.39887e-08	9.67954e-08	5.26888e-09
1203	3.43431e-09	5.15097e-08	1.39173e-09	1
1204	1	1.39175e-08	9.29772e-08	5.26109e-09		I
1205	3.43431e-09	5.15097e-08	1.39173e-09	1
1206	3.43431e-09	5.15097e-08	1.39173e-09	1
1207	3.45371e-09	5.20079e-08	1.39707e-09	1		L
1208	3.43431e-09	5.15097e-08	1.39173e-09	1
1209	1	1.39175e-08	9.29772e-08	5.26109e-09
1210	2.54679e-09	1	5.83216e-09	1.40761e-08		Q
1211	1	1.39175e-08	9.29772e-08	5.26109e-09
1212	0.99995	1.63761e-07	4.96455e-05	3.10702e-08
1213	2.54605e-09	1	5.81735e-09	1.40731e-08		Q
1214	1	1.39175e-08	9.29772e-08	5.26109e-09
1215	1	1.39175e-08	9.29772e-08	5.26109e-09
1216	1	1.39175e-08	9.29772e-08	5.26109e-09		S
1217	1.97617e-08	7.16904e-09	1	4.94509e-10
1218	3.43431e-09	5.15097e-08	1.39173e-09	1
1219	1.97617e-08	7.16904e-09	1	4.94509e-10		E
1220	1	1.39175e-08	9.29772e-08	5.26109e-09
1221	1	1.39175e-08	9.29772e-08	5.26109e-09
1222	3.43431e-09	5.15097e-08	1.39173e-09	1		L
1223	3.43431e-09	5.15097e-08	1.39173e-09	1
1224	1	1.39887e-08	9.67954e-08	5.26888e-09
1225	3.57599e-09	1.06178e-07	1.50203e-09	1		L
1226	3.43431e-09	5.15097e-08	1.39173e-09	1
1227	1	1.78407e-08	1.04143e-07	8.86415e-09
1228	3.57599e-09	1.06178e-07	1.50203e-09	1		L
1229	3.43431e-09	5.15097e-08	1.39173e-09	1
1230	1	1.39175e-08	9.29772e-08	5.26109e-09
1231	1	1.39175e-08	9.29772e-08	5.26109e-09		T
1232	2.57508e-09	1	5.91026e-09	1.67386e-08
1233	2.54605e-09	1	5.81735e-09	1.40731e-08
1234	1	1.39175e-08	9.29772e-08	5.26109e-09		N
1235	1	1.39175e-08	9.29772e-08	5.26109e-09
1236	3.43431e-09	5.15097e-08	1.39173e-09	1
1237	3.43431e-09	5.15097e-08	1.39173e-09	1		L
1238	3.43431e-09	5.15097e-08	1.39173e-09	1
1239	1	1.39175e-08	9.29772e-08	5.26109e-09
1240	1	1.39175e-08	9.29772e-08	5.26109e-09		N
1241	1	1.39175e-08	9.29772e-08	5.26109e-09
1242	3.43431e-09	5.15097e-08	1.39173e-09	1
1243	1	1.39175e-08	9.29772e-08	5.26109e-09		K
1244	1	1.39175e-08	9.29772e-08	5.26109e-09
1245	1	1.39175e-08	9.29772e-08	5.26109e-09
1246	1	1.39175e-08	9.29772e-08	5.26109e-09		K
1247	1	1.39175e-08	9.29772e-08	5.26109e-09
1248	1	1.39175e-08	9.29772e-08	5.26109e-09
1249	1	1.39175e-08	9.29772e-08	5.26109e-09		M
1250	3.43431e-09	5.15097e-08	1.39173e-09	1
1251	1.97617e-08	7.16904e-09	1	4.94509e-10
1252	4.01005e-06	4.52635e-08	0.999996	3.33836e-09		G
1253	1.97617e-08	7.16904e-09	1	4.94509e-10
1254	3.43431e-09	5.15097e-08	1.39173e-09	1
1255	3.43431e-09	5.15097e-08	1.39173e-09	1		S
1256	2.54605e-09	1	5.81735e-09	1.40731e-08
1257	2.54605e-09	1	5.81735e-09	1.40731e-08
1258	3.51473e-08	3.49542e-05	2.50637e-08	0.999965		Y
1259	1	1.39175e-08	9.29772e-08	5.26109e-09
1260	3.43431e-09	5.15097e-08	1.39173e-09	1
1261	1	1.39175e-08	9.29772e-08	5.26109e-09		I
1262	3.43431e-09	5.15097e-08	1.39173e-09	1
1263	1	1.39175e-08	9.29772e-08	5.26109e-09
1264	3.43431e-09	5.15097e-08	1.39173e-09	1		Y
1265	1	1.39175e-08	9.29772e-08	5.26109e-09
1266	3.43431e-09	5.15097e-08	1.39173e-09	1
1267	1	1.39175e-08	9.29772e-08	5.26109e-09		I
1268	3.43431e-09	5.15097e-08	1.39173e-09	1
1269	3.43431e-09	5.15097e-08	1.39173e-09	1
1270	1.9845e-08	7.17914e-09	1	4.94742e-10		D
1271	1	1.39175e-08	9.29772e-08	5.26109e-09
1272	3.43431e-09	5.15097e-08	1.39173e-09	1
1273	1	1.39175e-08	9.29772e-08	5.26109e-09		T
1274	2.54605e-09	1	5.81735e-09	1.40731e-08
1275	1	1.39175e-08	9.29772e-08	5.26109e-09
1276	1	1.39175e-08	9.29772e-08	5.26109e-09		I
1277	3.43431e-09	5.15097e-08	1.39173e-09	1
1278	1	3.56772e-08	1.12435e-07	5.96113e-09
1279	1	1.39175e-08	9.29772e-08	5.26109e-09		K
1280	1	1.39175e-08	9.29772e-08	5.26109e-09
1281	1	1.39175e-08	9.29772e-08	5.26109e-09
1282	3.43431e-09	5.15097e-08	1.39173e-09	1		F
1283	3.43431e-09	5.15097e-08	1.39173e-09	1
1284	3.43431e-09	5.15097e-08	1.39173e-09	1
1285	1	1.39175e-08	9.29772e-08	5.26109e-09		I
1286	3.43431e-09	5.15097e-08	1.39173e-09	1
1287	1	1.39175e-08	9.29772e-08	5.26109e-09
1288	2.54605e-09	1	5.81735e-09	1.40731e-08		H
1289	1	1.39175e-08	9.29772e-08	5.26109e-09
1290	3.43431e-09	5.15097e-08	1.39173e-09	1
1291	1	1.40172e-08	9.84449e-08	5.27209e-09		K
1292	1	1.39175e-08	9.29772e-08	5.26109e-09
1293	1	1.41323e-08	9.40373e-08	5.35816e-09
1294	1.97617e-08	7.16904e-09	1	4.94509e-10		E
1295	1	1.39175e-08	9.29772e-08	5.26109e-09
1296	1	1.39175e-08	9.29772e-08	5.26109e-09
1297	1	1.39175e-08	9.29772e-08	5.26109e-09		M
1298	3.43431e-09	5.15097e-08	1.39173e-09	1
1299	1.97617e-08	7.16904e-09	1	4.94509e-10
1300	1	1.39175e-08	9.29772e-08	5.26109e-09		K
1301	1	1.39175e-08	9.29772e-08	5.26109e-09
1302	1	1.39175e-08	9.29772e-08	5.26109e-09
1303	2.57508e-09	1	5.91026e-09	1.67386e-08		H
1304	1	1.39175e-08	9.29772e-08	5.26109e-09
1305	3.43431e-09	5.15097e-08	1.39173e-09	1
1306	1	1.39175e-08	9.29772e-08	5.26109e-09		I
1307	3.43431e-09	5.15097e-08	1.39173e-09	1
1308	3.4389e-09	5.17115e-08	1.39324e-09	1
1309	4.13064e-07	0.000782824	2.99155e-07	0.999216		F
1310	3.43431e-09	5.15097e-08	1.39173e-09	1
1311	3.43431e-09	5.15097e-08	1.39173e-09	1
1312	1	1.39175e-08	9.29772e-08	5.26109e-09		N
1313	1	1.49092e-08	9.50336e-08	5.30411e-09
1314	0.00011235	0.999884	2.10949e-06	1.3687e-06
1315	1	1.39175e-08	9.29772e-08	5.26109e-09		R
1316	1.97862e-08	7.17226e-09	1	4.94579e-10
1317	1	1.39175e-08	9.29772e-08	5.26109e-09
1318	1	1.39175e-08	9.29772e-08	5.26109e-09		I
1319	3.43431e-09	5.15097e-08	1.39173e-09	1
1320	4.35339e-09	5.25236e-07	2.10758e-09	0.999999
1321	3.66541e-08	4.55715e-07	1	1.75927e-09		E
1322	1	1.39175e-08	9.29772e-08	5.26109e-09
1323	1	1.39175e-08	9.29772e-08	5.26109e-09
1324	3.57599e-09	1.06178e-07	1.50203e-09	1		Y
1325	1	1.39175e-08	9.29772e-08	5.26109e-09
1326	3.4388e-09	5.29814e-08	1.39521e-09	1
1327	2.54605e-09	1	5.81735e-09	1.40731e-08		H
1328	1	1.39175e-08	9.29772e-08	5.26109e-09
1329	3.43431e-09	5.15097e-08	1.39173e-09	1
1330	1	1.39175e-08	9.29772e-08	5.26109e-09		T
1331	2.54605e-09	1	5.81735e-09	1.40731e-08
1332	1	1.39175e-08	9.29772e-08	5.26109e-09
1333	1	1.39175e-08	9.29772e-08	5.26109e-09		K
1334	1	1.39175e-08	9.29772e-08	5.26109e-09
1335	0.999999	1.04976e-07	2.34787e-07	4.46274e-07
1336	1	1.39175e-08	9.29772e-08	5.26109e-09		I
1337	3.43431e-09	5.15097e-08	1.39173e-09	1
1338	1	1.39175e-08	9.29772e-08	5.26109e-09
1339	1	1.39175e-08	9.29772e-08	5.26109e-09		I
1340	3.43431e-09	5.15097e-08	1.39173e-09	1
1341	1	1.39175e-08	9.29772e-08	5.26109e-09
1342	1	1.39175e-08	9.29772e-08	5.26109e-09		N
1343	1	1.78407e-08	1.04143e-07	8.86415e-09
1344	2.54637e-09	1	5.8186e-09	1.40956e-08
1345	1.9845e-08	7.17914e-09	1	4.94742e-10		D
1346	1	1.39175e-08	9.29772e-08	5.26109e-09
1347	3.43431e-09	5.15097e-08	1.39173e-09	1
1348	1	1.39175e-08	9.29772e-08	5.26109e-09		K
1349	1	1.39175e-08	9.29772e-08	5.26109e-09
1350	1	1.39175e-08	9.29772e-08	5.26109e-09
1351	1	1.39175e-08	9.29772e-08	5.26109e-09		T
1352	7.27546e-07	0.999999	7.20989e-08	9.32641e-08
1353	1.85711e-07	2.3138e-07	1.06278e-08	1
1354	1	1.39175e-08	9.29772e-08	5.26109e-09		K
1355	1	1.39175e-08	9.29772e-08	5.26109e-09
1356	1	1.39175e-08	9.29772e-08	5.26109e-09
1357	1	1.39175e-08	9.29772e-08	5.26109e-09		I
1358	3.43431e-09	5.15097e-08	1.39173e-09	1
1359	1	3.13664e-08	1.36996e-07	4.0032e-08
1360	1	1.39175e-08	9.29772e-08	5.26109e-09		I
1361	3.43431e-09	5.15097e-08	1.39173e-09	1
1362	3.43431e-09	5.15097e-08	1.39173e-09	1
1363	2.63264e-09	1	8.1263e-09	1.43017e-08		Q
1364	1	1.39175e-08	9.29772e-08	5.26109e-09
1365	1	1.41812e-08	9.37495e-08	5.27336e-09
1366	1.97617e-08	7.16904e-09	1	4.94509e-10		D
1367	1	1.39175e-08	9.29772e-08	5.26109e-09
1368	2.54605e-09	1	5.81735e-09	1.40731e-08
1369	1	1.39175e-08	9.29772e-08	5.26109e-09		K
1370	1	1.39175e-08	9.29772e-08	5.26109e-09
1371	1	1.39175e-08	9.29772e-08	5.26109e-09
1372	1	1.39792e-08	9.33762e-08	5.28097e-09		I
1373	3.43747e-09	5.16684e-08	1.39284e-09	1
1374	3.43431e-09	5.15097e-08	1.39173e-09	1
1375	1	1.39175e-08	9.29772e-08	5.26109e-09		K
1376	1	1.39175e-08	9.29772e-08	5.26109e-09
1377	1	1.39175e-08	9.29772e-08	5.26109e-09
1378	3.43747e-09	5.16684e-08	1.39284e-09	1		L
1379	3.43431e-09	5.15097e-08	1.39173e-09	1
1380	1	1.39175e-08	9.29772e-08	5.26109e-09
1381	1	1.41323e-08	9.40373e-08	5.35816e-09		N
1382	1	1.39887e-08	9.67954e-08	5.26888e-09
1383	3.43431e-09	5.15097e-08	1.39173e-09	1
1384	1	1.41323e-08	9.40373e-08	5.35816e-09		I
1385	5.09342e-09	1.02151e-06	2.68583e-09	0.999999
1386	1	1.39175e-08	9.29772e-08	5.26109e-09
1387	4.53724e-09	5.9988e-08	1.57984e-09	1		W
1388	2.26395e-08	7.40125e-09	1	5.01036e-10
1389	2.0318e-08	1.08268e-08	1	5.15795e-10
1390	1	1.49092e-08	9.50336e-08	5.30411e-09		R
1391	1.97784e-08	7.17136e-09	1	4.94558e-10
1392	1	1.39175e-08	9.29772e-08	5.26109e-09
1393	1	1.39175e-08	9.29772e-08	5.26109e-09		T
1394	2.54605e-09	1	5.81735e-09	1.40731e-08
1395	1	1.39175e-08	9.29772e-08	5.26109e-09
1396	3.43431e-09	5.15097e-08	1.39173e-09	1		F
1397	3.43431e-09	5.15097e-08	1.39173e-09	1
1398	3.43431e-09	5.15097e-08	1.39173e-09	1
1399	2.54605e-09	1	5.81735e-09	1.40731e-08		Q
1400	1	3.56772e-08	1.12435e-07	5.96113e-09
1401	1	1.39175e-08	9.29772e-08	5.26109e-09
1402	1	1.39175e-08	9.29772e-08	5.26109e-09		K
1403	1	1.39175e-08	9.29772e-08	5.26109e-09
1404	1	1.39175e-08	9.29772e-08	5.26109e-09
1405	1.97784e-08	7.17136e-09	1	4.94558e-10		D
1406	1	1.39175e-08	9.29772e-08	5.26109e-09
1407	3.43431e-09	5.15097e-08	1.39173e-09	1
1408	2.26395e-08	7.40125e-09	1	5.01036e-10		E
1409	1	1.78407e-08	1.04143e-07	8.86415e-09
1410	1	1.39175e-08	9.29772e-08	5.26109e-09
1411	3.43431e-09	5.15097e-08	1.39173e-09	1		L
1412	3.43431e-09	5.15097e-08	1.39173e-09	1
1413	1	1.39175e-08	9.29772e-08	5.26109e-09
1414	3.43431e-09	5.15097e-08	1.39173e-09	1		L
1415	3.43431e-09	5.15097e-08	1.39173e-09	1
1416	1	1.39175e-08	9.29772e-08	5.26109e-09
1417	1	3.56772e-08	1.12435e-07	5.96113e-09		K
1418	1	1.41812e-08	9.37495e-08	5.27336e-09
1419	1	1.39175e-08	9.29772e-08	5.26109e-09
1420	1	1.39175e-08	9.29772e-08	5.26109e-09		R
1421	2.20065e-08	7.65936e-09	1	5.014e-10
1422	1	1.49092e-08	9.50336e-08	5.30411e-09
1423	1	1.39175e-08	9.29772e-08	5.26109e-09		I
1424	3.43431e-09	5.15097e-08	1.39173e-09	1
1425	3.43431e-09	5.15097e-08	1.39173e-09	1
1426	3.43431e-09	5.15097e-08	1.39173e-09	1		L
1427	3.44446e-09	5.48734e-08	1.39958e-09	1
1428	1	1.39175e-08	9.29772e-08	5.26109e-09
1429	1.9785e-08	7.19537e-09	1	4.95571e-10		D
1430	1	1.39175e-08	9.29772e-08	5.26109e-09
1431	2.54605e-09	1	5.81735e-09	1.40731e-08
1432	0.999999	9.70785e-08	2.23171e-07	3.84027e-07		M
1433	3.43431e-09	5.15097e-08	1.39173e-09	1
1434	3.10022e-07	1.37393e-08	1	8.26064e-10
1435	3.4388e-09	5.29814e-08	1.39521e-09	1		S
1436	2.54605e-09	1	5.81735e-09	1.40731e-08
1437	1	1.41323e-08	9.40373e-08	5.35816e-09
1438	1	1.39175e-08	9.29772e-08	5.26109e-09		N
1439	1	1.39175e-08	9.29772e-08	5.26109e-09
1440	3.43431e-09	5.15097e-08	1.39173e-09	1
1441	1.97617e-08	7.16904e-09	1	4.94509e-10		E
1442	1	1.39175e-08	9.29772e-08	5.26109e-09
1443	1	1.39175e-08	9.29772e-08	5.26109e-09
1444	3.43431e-09	5.15097e-08	1.39173e-09	1		Y
1445	1	1.39175e-08	9.29772e-08	5.26109e-09
1446	3.43431e-09	5.15097e-08	1.39173e-09	1
1447	3.80105e-09	6.48884e-08	2.69826e-09	1		S
1448	2.54605e-09	1	5.81735e-09	1.40731e-08
1449	3.43431e-09	5.15097e-08	1.39173e-09	1
1450	3.43431e-09	5.15097e-08	1.39173e-09	1		L
1451	3.43431e-09	5.15097e-08	1.39173e-09	1
1452	1	1.39175e-08	9.29772e-08	5.26109e-09
1453	3.43431e-09	5.15097e-08	1.39173e-09	1		F
1454	3.43431e-09	5.15097e-08	1.39173e-09	1
1455	3.43431e-09	5.15097e-08	1.39173e-09	1
1456	1	1.39175e-08	9.29772e-08	5.26109e-09		I
1457	3.43431e-09	5.15097e-08	1.39173e-09	1
1458	4.53724e-09	5.9988e-08	1.57984e-09	1
1459	1	1.39175e-08	9.29772e-08	5.26109e-09		T
1460	2.54605e-09	1	5.81735e-09	1.40731e-08
1461	3.43431e-09	5.15097e-08	1.39173e-09	1
1462	1	1.39175e-08	9.29772e-08	5.26109e-09		S
1463	1.97617e-08	7.16904e-09	1	4.94509e-10
1464	3.43431e-09	5.15097e-08	1.39173e-09	1
1465	1.97784e-08	7.17136e-09	1	4.94558e-10		D
1466	1	1.39887e-08	9.67954e-08	5.26888e-09
1467	3.43431e-09	5.15097e-08	1.39173e-09	1
1468	6.06125e-09	1	2.13244e-07	1.90815e-08		H
1469	1	2.00666e-08	1.05365e-07	8.41799e-09
1470	3.57599e-09	1.06178e-07	1.50203e-09	1
1471	3.44524e-09	5.23163e-08	1.4143e-09	1		L
1472	3.43431e-09	5.15097e-08	1.39173e-09	1
1473	1	1.39175e-08	9.29772e-08	5.26109e-09
1474	1	1.39175e-08	9.29772e-08	5.26109e-09		R
1475	1.97617e-08	7.16904e-09	1	4.94509e-10
1476	1	1.39175e-08	9.29772e-08	5.26109e-09
1477	2.54701e-09	1	5.82044e-09	1.40763e-08		Q
1478	1	1.39175e-08	9.29772e-08	5.26109e-09
1479	1	1.39175e-08	9.29772e-08	5.26109e-09
1480	1	1.39175e-08	9.29772e-08	5.26109e-09		M
1481	3.43431e-09	5.15097e-08	1.39173e-09	1
1482	1.97617e-08	7.16904e-09	1	4.94509e-10
1483	3.43431e-09	5.15097e-08	1.39173e-09	1		L
1484	3.43431e-09	5.15097e-08	1.39173e-09	1
1485	1	1.39175e-08	9.29772e-08	5.26109e-09
1486	3.43431e-09	5.15097e-08	1.39173e-09	1		Y
1487	1	1.39175e-08	9.29772e-08	5.26109e-09
1488	3.43431e-09	5.15097e-08	1.39173e-09	1
1489	1	1.39175e-08	9.29772e-08	5.26109e-09		N
1490	1	1.39175e-08	9.29772e-08	5.26109e-09
1491	1.43186e-08	8.39646e-08	2.36539e-09	1
1492	1	1.39175e-08	9.29772e-08	5.26109e-09		T
1493	2.54605e-09	1	5.81735e-09	1.40731e-08
1494	1	1.39175e-08	9.29772e-08	5.26109e-09
1495	3.43431e-09	5.15097e-08	1.39173e-09	1		F
1496	3.43431e-09	5.15097e-08	1.39173e-09	1
1497	2.54605e-09	1	5.81735e-09	1.40731e-08
1498	3.43431e-09	5.15097e-08	1.39173e-09	1		Y
1499	1	1.39175e-08	9.29772e-08	5.26109e-09
1500	3.43431e-09	5.15097e-08	1.39173e-09	1
1501	3.43747e-09	5.16684e-08	1.39284e-09	1		S
1502	2.54605e-09	1	5.81735e-09	1.40731e-08
1503	1	1.39175e-08	9.29772e-08	5.26109e-09
1504	1	1.39175e-08	9.29772e-08	5.26109e-09		K
1505	1	1.39175e-08	9.29772e-08	5.26109e-09
1506	1	1.39175e-08	9.29772e-08	5.26109e-09
1507	1.97617e-08	7.16904e-09	1	4.94509e-10		E
1508	1	1.39175e-08	9.29772e-08	5.26109e-09
1509	1	1.39175e-08	9.29772e-08	5.26109e-09
1510	1	1.39175e-08	9.29772e-08	5.26109e-09		K
1511	1	1.39175e-08	9.29772e-08	5.26109e-09
1512	1	1.39175e-08	9.29772e-08	5.26109e-09
1513	2.72501e-09	1	6.29489e-09	3.89255e-08		H
1514	1	1.39175e-08	9.29772e-08	5.26109e-09
1515	3.43431e-09	5.15097e-08	1.39173e-09	1
1516	3.43431e-09	5.15097e-08	1.39173e-09	1		L
1517	3.43431e-09	5.15097e-08	1.39173e-09	1
1518	1	1.39175e-08	9.29772e-08	5.26109e-09
1519	0.999998	1.76898e-06	3.59249e-07	2.74749e-08		N
1520	1	1.39175e-08	9.29772e-08	5.26109e-09
1521	3.43431e-09	5.15097e-08	1.39173e-09	1
1522	1	1.39175e-08	9.29772e-08	5.26109e-09		N
1523	1	1.40172e-08	9.84449e-08	5.27209e-09
1524	3.63061e-09	9.82657e-08	1.50705e-09	1
1525	1	2.21112e-08	1.02539e-07	5.5566e-09		I
1526	3.43431e-09	5.15097e-08	1.39173e-09	1
1527	1	1.39175e-08	9.29772e-08	5.26109e-09
1528	3.43431e-09	5.15097e-08	1.39173e-09	1		F
1529	3.43431e-09	5.15097e-08	1.39173e-09	1
1530	3.43431e-09	5.15097e-08	1.39173e-09	1
1531	2.55076e-09	1	5.82919e-09	1.40844e-08		H
1532	1	1.39175e-08	9.29772e-08	5.26109e-09
1533	3.43431e-09	5.15097e-08	1.39173e-09	1
1534	2.54605e-09	1	5.81735e-09	1.40731e-08		H
1535	1	1.39175e-08	9.29772e-08	5.26109e-09
1536	3.43431e-09	5.15097e-08	1.39173e-09	1
1537	3.43431e-09	5.15097e-08	1.39173e-09	1		L
1538	3.43431e-09	5.15097e-08	1.39173e-09	1
1539	1	1.39175e-08	9.29772e-08	5.26109e-09
1540	1	1.39175e-08	9.29772e-08	5.26109e-09		I
1541	3.43431e-09	5.15097e-08	1.39173e-09	1
1542	3.43431e-09	5.15097e-08	1.39173e-09	1
1543	3.43431e-09	5.15097e-08	1.39173e-09	1		Y
1544	1	1.39175e-08	9.29772e-08	5.26109e-09
1545	3.43431e-09	5.15097e-08	1.39173e-09	1
1546	1.97617e-08	7.16904e-09	1	4.94509e-10		V
1547	3.43431e-09	5.15097e-08	1.39173e-09	1
1548	1	1.78407e-08	1.04143e-07	8.86415e-09
1549	2.54605e-09	1	5.81735e-09	1.40731e-08		L
1550	3.43431e-09	5.15097e-08	1.39173e-09	1
1551	1	1.48084e-08	1.2482e-07	5.43455e-09
1552	2.54605e-09	1	5.81735e-09	1.40731e-08		Q
1553	1	1.39175e-08	9.29772e-08	5.26109e-09
1554	1	1.39175e-08	9.29772e-08	5.26109e-09
1555	1	1.39175e-08	9.29772e-08	5.26109e-09		M
1556	3.43431e-09	5.15097e-08	1.39173e-09	1
1557	2.05975e-08	9.70378e-09	1	5.09176e-10
1558	1	1.39175e-08	9.29772e-08	5.26109e-09		K
1559	1	1.39175e-08	9.29772e-08	5.26109e-09
1560	1.97617e-08	7.16904e-09	1	4.94509e-10
1561	3.43431e-09	5.15097e-08	1.39173e-09	1		F
1562	3.43431e-09	5.15097e-08	1.39173e-09	1
1563	2.54605e-09	1	5.81735e-09	1.40731e-08
1564	1	1.411e-08	1.03798e-07	5.28246e-09		N
1565	1	1.39175e-08	9.29772e-08	5.26109e-09
1566	3.43431e-09	5.15097e-08	1.39173e-09	1
1567	1.97617e-08	7.16904e-09	1	4.94509e-10		D
1568	1	1.39175e-08	9.29772e-08	5.26109e-09
1569	3.43431e-09	5.15097e-08	1.39173e-09	1
1570	1.97617e-08	7.16904e-09	1	4.94509e-10		V
1571	3.43431e-09	5.15097e-08	1.39173e-09	1
1572	2.54605e-09	1	5.81735e-09	1.40731e-08
1573	2.54605e-09	1	5.81735e-09	1.40731e-08		P
1574	2.54605e-09	1	5.81735e-09	1.40731e-08
1575	1	3.4959e-08	1.12189e-07	6.04142e-09
1576	1	1.58512e-08	1.15033e-07	5.36026e-09		I
1577	3.43431e-09	5.15097e-08	1.39173e-09	1
1578	3.45371e-09	5.20079e-08	1.39707e-09	1
1579	1	1.41812e-08	9.37495e-08	5.27336e-09		K
1580	1	1.39175e-08	9.29772e-08	5.26109e-09
1581	1	1.53311e-08	9.7587e-08	6.24012e-09
1582	1	1.39175e-08	9.29772e-08	5.26109e-09		M
1583	3.4389e-09	5.17115e-08	1.39324e-09	1
1584	1.97862e-08	7.17226e-09	1	4.94579e-10
1585	1.97617e-08	7.16904e-09	1	4.94509e-10		E
1586	1	1.39175e-08	9.29772e-08	5.26109e-09
1587	1	1.39175e-08	9.29772e-08	5.26109e-09
1588	3.43431e-09	5.15097e-08	1.39173e-09	1		Y
1589	1	1.39175e-08	9.29772e-08	5.26109e-09
1590	3.43431e-09	5.15097e-08	1.39173e-09	1
1591	3.43431e-09	5.15097e-08	1.39173e-09	1		F
1592	3.43431e-09	5.15097e-08	1.39173e-09	1
1593	3.43431e-09	5.15097e-08	1.39173e-09	1
1594	2.54605e-09	1	5.81735e-09	1.40731e-08		Q
1595	1	1.41812e-08	9.37495e-08	5.27336e-09
1596	1	1.39175e-08	9.29772e-08	5.26109e-09
1597	1	1.71209e-08	1.35051e-07	7.05047e-09		T
1598	2.57508e-09	1	5.91026e-09	1.67386e-08
1599	1	1.39175e-08	9.29772e-08	5.26109e-09
1600	3.45371e-09	5.20079e-08	1.39707e-09	1		Y
1601	1	1.39175e-08	9.29772e-08	5.26109e-09
1602	3.43431e-09	5.15097e-08	1.39173e-09	1
1603	1	1.39175e-08	9.29772e-08	5.26109e-09		K
1604	1	1.39175e-08	9.29772e-08	5.26109e-09
1605	1	1.47726e-08	1.48666e-07	5.35851e-09
1606	1	1.39175e-08	9.29772e-08	5.26109e-09		K
1607	1	1.39175e-08	9.29772e-08	5.26109e-09
1608	1	5.41923e-08	1.52014e-07	5.24345e-08
1609	1	1.39175e-08	9.29772e-08	5.26109e-09		N
1610	1	1.39175e-08	9.29772e-08	5.26109e-09
1611	6.37537e-08	8.92668e-07	7.81028e-09	0.999999
1612	1	1.39175e-08	9.29772e-08	5.26109e-09		K
1613	1	1.39175e-08	9.29772e-08	5.26109e-09
1614	1	1.39175e-08	9.29772e-08	5.26109e-09
1615	2.55207e-09	1	5.8353e-09	1.42145e-08		P
1616	2.54627e-09	1	5.81825e-09	1.40884e-08
1617	1	1.39175e-08	9.29772e-08	5.26109e-09
1618	2.54605e-09	1	5.81735e-09	1.40731e-08		L
1619	3.43431e-09	5.15097e-08	1.39173e-09	1
1620	5.19829e-06	1.84948e-05	1.75029e-06	0.999975
1621	0.999962	6.74074e-06	2.59245e-05	5.32978e-06		T
1622	6.4473e-06	0.999969	6.88691e-06	1.76369e-05
1623	0.999928	7.72744e-06	5.92181e-05	5.43513e-06
1624	6.44665e-06	0.999969	6.88573e-06	1.76138e-05		Q
1625	0.999962	6.6538e-06	2.56752e-05	5.24523e-06
1626	0.999962	6.6538e-06	2.56752e-05	5.24523e-06

## Sheet: CYRPA
CYRPA
site:	A	C	G	T		Introgressed CyRPA
1	0.999999	7.6652e-08	8.63393e-07	6.62882e-09		M
2	6.49905e-09	1.18141e-06	1.04469e-08	0.999999
3	4.18768e-07	3.19421e-08	1	5.22719e-09
4	0.999999	7.6652e-08	8.63393e-07	6.62882e-09		I
5	5.3917e-05	3.89037e-05	3.4139e-06	0.999904
6	6.49905e-09	1.18141e-06	1.04469e-08	0.999999
7	0.999999	7.6652e-08	8.63393e-07	6.62882e-09		I
8	6.49905e-09	1.18141e-06	1.04469e-08	0.999999
9	2.26905e-08	1	1.93373e-08	3.51559e-07
10	2.26905e-08	1	1.93373e-08	3.51559e-07		P
11	2.26905e-08	1	1.93373e-08	3.51559e-07
12	6.49905e-09	1.18141e-06	1.04469e-08	0.999999
13	6.49905e-09	1.18141e-06	1.04469e-08	0.999999		F
14	0.00593796	0.00039438	3.81253e-05	0.99363
15	6.49905e-09	1.18141e-06	1.04469e-08	0.999999
16	1.82668e-07	0.999881	1.89574e-07	0.000118956		H
17	0.999999	7.6652e-08	8.63393e-07	6.62882e-09
18	2.10054e-07	0.000531665	2.78125e-07	0.999468
19	0.999999	7.6652e-08	8.63393e-07	6.62882e-09		K
20	0.999999	7.6652e-08	8.63393e-07	6.62882e-09
21	0.999999	7.6652e-08	8.63393e-07	6.62882e-09
22	0.999999	7.6652e-08	8.63393e-07	6.62882e-09		K
23	0.999991	6.7773e-06	1.99736e-06	6.99667e-08
24	0.999999	7.6652e-08	8.63393e-07	6.62882e-09
25	6.50125e-09	1.18366e-06	1.045e-08	0.999999		F
26	5.99169e-05	3.98327e-05	3.68474e-06	0.999897
27	6.50494e-09	1.18971e-06	1.04552e-08	0.999999
28	0.999913	1.54682e-05	1.59714e-05	5.50685e-05		I
29	6.49905e-09	1.18141e-06	1.04469e-08	0.999999
30	6.49905e-09	1.18141e-06	1.04469e-08	0.999999
31	6.49905e-09	1.18141e-06	1.04469e-08	0.999999		S
32	2.34291e-08	0.999999	2.01583e-08	6.34247e-07
33	0.999999	7.6652e-08	8.63393e-07	6.62882e-09
34	6.49905e-09	1.18141e-06	1.04469e-08	0.999999		F
35	6.49905e-09	1.18141e-06	1.04469e-08	0.999999
36	6.49905e-09	1.18141e-06	1.04469e-08	0.999999
37	6.49905e-09	1.18141e-06	1.04469e-08	0.999999		F
38	6.49905e-09	1.18141e-06	1.04469e-08	0.999999
39	6.49905e-09	1.18141e-06	1.04469e-08	0.999999
40	2.26905e-08	1	1.93373e-08	3.51559e-07		Q
41	0.999999	7.6652e-08	8.63393e-07	6.62882e-09
42	0.999999	7.6652e-08	8.63393e-07	6.62882e-09
43	0.999999	7.67225e-08	8.64303e-07	6.63161e-09		I
44	6.49905e-09	1.18141e-06	1.04469e-08	0.999999
45	6.49905e-09	1.18141e-06	1.04469e-08	0.999999
46	4.18768e-07	3.19421e-08	1	5.22719e-09		V
47	6.49905e-09	1.18141e-06	1.04469e-08	0.999999
48	2.26905e-08	1	1.93373e-08	3.51559e-07
49	6.49905e-09	1.18141e-06	1.04469e-08	0.999999		L
50	6.49905e-09	1.18141e-06	1.04469e-08	0.999999
51	0.999999	7.6652e-08	8.63393e-07	6.62882e-09
52	4.18768e-07	3.19421e-08	1	5.22719e-09		V
53	6.49905e-09	1.18141e-06	1.04469e-08	0.999999
54	6.49905e-09	1.18141e-06	1.04469e-08	0.999999
55	4.62009e-07	1.3883e-07	0.999999	7.26876e-09		V
56	6.49905e-09	1.18141e-06	1.04469e-08	0.999999
57	6.49905e-09	1.18141e-06	1.04469e-08	0.999999
58	2.26905e-08	1	1.93373e-08	3.51559e-07		L
59	6.49905e-09	1.18141e-06	1.04469e-08	0.999999
60	6.49905e-09	1.18141e-06	1.04469e-08	0.999999
61	6.49905e-09	1.18141e-06	1.04469e-08	0.999999		L
62	6.49905e-09	1.18141e-06	1.04469e-08	0.999999
63	4.44344e-07	4.27893e-08	1	1.25555e-08
64	6.49905e-09	1.18141e-06	1.04469e-08	0.999999		L
65	6.49905e-09	1.18141e-06	1.04469e-08	0.999999
66	0.999999	7.6652e-08	8.63393e-07	6.62882e-09
67	6.49905e-09	1.18141e-06	1.04469e-08	0.999999		C
68	0.00016384	6.03306e-07	0.999835	7.95545e-08
69	6.49905e-09	1.18141e-06	1.04469e-08	0.999999
70	0.999999	7.6652e-08	8.63393e-07	6.62882e-09		R
71	0.00016384	6.03306e-07	0.999835	7.95545e-08
72	0.999999	7.6652e-08	8.63393e-07	6.62882e-09
73	0.999999	7.6652e-08	8.63393e-07	6.62882e-09		S
74	0.000198183	7.09808e-07	0.999801	9.38594e-08
75	6.49905e-09	1.18141e-06	1.04469e-08	0.999999
76	0.999999	7.6652e-08	8.63393e-07	6.62882e-09		I
77	6.49905e-09	1.18141e-06	1.04469e-08	0.999999
78	0.999999	7.6652e-08	8.63393e-07	6.62882e-09
79	0.999999	7.6696e-08	8.64002e-07	6.6304e-09		N
80	0.999999	7.6652e-08	8.63393e-07	6.62882e-09
81	6.49905e-09	1.18141e-06	1.04469e-08	0.999999
82	6.49905e-09	1.18141e-06	1.04469e-08	0.999999		C
83	4.18768e-07	3.19421e-08	1	5.22719e-09
84	6.5099e-09	1.19674e-06	1.04623e-08	0.999999
85	4.18768e-07	3.19421e-08	1	5.22719e-09		D
86	0.999999	7.6652e-08	8.63393e-07	6.62882e-09
87	6.10668e-08	3.65651e-06	1.21215e-06	0.999995
88	0.999999	7.6652e-08	8.63393e-07	6.62882e-09		S
89	4.18768e-07	3.19421e-08	1	5.22719e-09
90	6.49905e-09	1.18141e-06	1.04469e-08	0.999999
91	2.26905e-08	1	1.93373e-08	3.51559e-07		R
92	0.000173191	6.33772e-07	0.999826	8.36528e-08
93	6.49905e-09	1.18141e-06	1.04469e-08	0.999999
94	2.26905e-08	1	1.93373e-08	3.51559e-07		H
95	0.999999	7.6652e-08	8.63393e-07	6.62882e-09
96	6.49905e-09	1.18141e-06	1.04469e-08	0.999999
97	4.18768e-07	3.19421e-08	1	5.22719e-09		V
98	6.49905e-09	1.18141e-06	1.04469e-08	0.999999
99	6.49905e-09	1.18141e-06	1.04469e-08	0.999999
100	6.49905e-09	1.18141e-06	1.04469e-08	0.999999		F
101	6.49905e-09	1.18141e-06	1.04469e-08	0.999999
102	2.16221e-07	0.000547926	2.86143e-07	0.999452
103	0.999999	7.67178e-08	8.70288e-07	6.63309e-09		I
104	6.49905e-09	1.18141e-06	1.04469e-08	0.999999
105	0.999999	7.6652e-08	8.63393e-07	6.62882e-09
106	0.999999	7.6652e-08	8.63393e-07	6.62882e-09		R
107	4.18768e-07	3.19421e-08	1	5.22719e-09
108	4.18768e-07	3.19421e-08	1	5.22719e-09
109	0.999999	7.6652e-08	8.63393e-07	6.62882e-09		T
110	2.26905e-08	1	1.93373e-08	3.51559e-07
111	6.49905e-09	1.18141e-06	1.04469e-08	0.999999
112	4.18768e-07	3.19421e-08	1	5.22719e-09		E
113	0.999999	7.6652e-08	8.63393e-07	6.62882e-09
114	4.18988e-07	3.19452e-08	1	5.22744e-09
115	6.49905e-09	1.18141e-06	1.04469e-08	0.999999		L
116	6.49905e-09	1.18141e-06	1.04469e-08	0.999999
117	0.999996	9.41154e-08	3.83693e-06	8.11978e-09
118	6.49905e-09	1.18141e-06	1.04469e-08	0.999999		S
119	2.26905e-08	1	1.93373e-08	3.51559e-07
120	6.60092e-06	6.83703e-08	0.999993	9.49637e-09
121	6.49905e-09	1.18141e-06	1.04469e-08	0.999999		F
122	6.5122e-09	1.18899e-06	1.04629e-08	0.999999
123	2.34291e-08	0.999999	2.01583e-08	6.34247e-07
124	0.99998	1.63625e-07	1.983e-05	1.46489e-08		I
125	6.49905e-09	1.18141e-06	1.04469e-08	0.999999
126	0.999999	7.66882e-08	8.67118e-07	6.63114e-09
127	0.999999	7.6652e-08	8.63393e-07	6.62882e-09		K
128	0.999999	7.6652e-08	8.63393e-07	6.62882e-09
129	4.18768e-07	3.19421e-08	1	5.22719e-09
130	0.999999	7.6652e-08	8.63393e-07	6.62882e-09		N
131	0.999999	7.6652e-08	8.63393e-07	6.62882e-09
132	3.0784e-08	4.55159e-05	4.29414e-08	0.999954
133	0.999999	7.6652e-08	8.63393e-07	6.62882e-09		S
134	0.0130317	2.77833e-05	0.986894	4.63294e-05
135	6.49905e-09	1.18141e-06	1.04469e-08	0.999999
136	4.18768e-07	3.19421e-08	1	5.22719e-09		V
137	6.49905e-09	1.18141e-06	1.04469e-08	0.999999
138	6.49905e-09	1.18141e-06	1.04469e-08	0.999999
139	2.26905e-08	1	1.93373e-08	3.51559e-07		P
140	2.26914e-08	1	1.93384e-08	3.51793e-07
141	6.49905e-09	1.18141e-06	1.04469e-08	0.999999
142	6.49905e-09	1.18141e-06	1.04469e-08	0.999999		C
143	4.18768e-07	3.19421e-08	1	5.22719e-09
144	6.49905e-09	1.18141e-06	1.04469e-08	0.999999
145	0.999999	7.66882e-08	8.67118e-07	6.63114e-09		I
146	6.49905e-09	1.18141e-06	1.04469e-08	0.999999
147	9.91225e-09	6.728e-06	1.50802e-08	0.999993
148	2.2751e-08	1	1.95759e-08	3.51992e-07		R
149	4.18768e-07	3.19421e-08	1	5.22719e-09
150	6.7379e-09	1.26078e-06	1.2288e-08	0.999999
151	4.19185e-07	3.19478e-08	1	5.22765e-09		D
152	0.999999	7.6652e-08	8.63393e-07	6.62882e-09
153	6.49905e-09	1.18141e-06	1.04469e-08	0.999999
154	0.999999	7.6652e-08	8.63393e-07	6.62882e-09		M
155	6.49905e-09	1.18141e-06	1.04469e-08	0.999999
156	4.18768e-07	3.19421e-08	1	5.22719e-09
157	6.49905e-09	1.18141e-06	1.04469e-08	0.999999		F
158	6.49905e-09	1.18141e-06	1.04469e-08	0.999999
159	6.49905e-09	1.18141e-06	1.04469e-08	0.999999
160	6.49905e-09	1.18141e-06	1.04469e-08	0.999999		F
161	6.49905e-09	1.18141e-06	1.04469e-08	0.999999
162	6.49905e-09	1.18141e-06	1.04469e-08	0.999999
163	0.999999	7.74064e-08	8.65669e-07	6.64144e-09		I
164	6.5099e-09	1.19674e-06	1.04623e-08	0.999999
165	0.999999	7.6652e-08	8.63393e-07	6.62882e-09
166	6.49905e-09	1.18141e-06	1.04469e-08	0.999999		Y
167	0.999999	7.6652e-08	8.63393e-07	6.62882e-09
168	6.49905e-09	1.18141e-06	1.04469e-08	0.999999
169	0.999999	7.6652e-08	8.63393e-07	6.62882e-09		K
170	0.999999	7.6652e-08	8.63393e-07	6.62882e-09
171	4.42988e-07	3.22213e-08	1	5.25095e-09
172	0.999999	7.6652e-08	8.63393e-07	6.62882e-09		R
173	4.18768e-07	3.19421e-08	1	5.22719e-09
174	4.19185e-07	3.19478e-08	1	5.22765e-09
175	4.18768e-07	3.19421e-08	1	5.22719e-09		E
176	0.999999	7.6652e-08	8.63393e-07	6.62882e-09
177	0.999995	1.01424e-07	5.33042e-06	8.80788e-09
178	6.58615e-09	1.3117e-06	1.05698e-08	0.999999		L
179	6.49905e-09	1.18141e-06	1.04469e-08	0.999999
180	8.7828e-07	3.55268e-08	0.999999	5.60553e-09
181	6.49905e-09	1.18141e-06	1.04469e-08	0.999999		Y
182	0.999999	7.6652e-08	8.63393e-07	6.62882e-09
183	6.49905e-09	1.18141e-06	1.04469e-08	0.999999
184	0.999999	7.6652e-08	8.63393e-07	6.62882e-09		N
185	0.999999	7.6652e-08	8.63393e-07	6.62882e-09
186	6.49905e-09	1.18141e-06	1.04469e-08	0.999999
187	0.999999	7.6652e-08	8.63393e-07	6.62882e-09		I
188	6.49905e-09	1.18141e-06	1.04469e-08	0.999999
189	0.999999	7.6652e-08	8.63393e-07	6.62882e-09
190	6.49905e-09	1.18141e-06	1.04469e-08	0.999999		C
191	4.18768e-07	3.19421e-08	1	5.22719e-09
192	6.49905e-09	1.18141e-06	1.04469e-08	0.999999
193	6.49905e-09	1.18141e-06	1.04469e-08	0.999999		L
194	6.50494e-09	1.18971e-06	1.04552e-08	0.999999
195	0.99998	1.63625e-07	1.983e-05	1.46489e-08
196	4.18768e-07	3.19421e-08	1	5.22719e-09		D
197	0.999999	7.6652e-08	8.63393e-07	6.62882e-09
198	6.49905e-09	1.18141e-06	1.04469e-08	0.999999
199	4.22911e-07	3.33375e-08	1	5.537e-09		D
200	0.999999	8.48514e-08	8.77291e-07	6.77933e-09
201	6.49905e-09	1.18141e-06	1.04469e-08	0.999999
202	6.49905e-09	1.18141e-06	1.04469e-08	0.999999		L
203	6.5099e-09	1.19674e-06	1.04623e-08	0.999999
204	0.999999	7.6652e-08	8.63393e-07	6.62882e-09
205	0.999999	7.6652e-08	8.63393e-07	6.62882e-09		K
206	0.999999	7.72215e-08	9.28355e-07	6.66677e-09
207	0.999999	7.6652e-08	8.63393e-07	6.62882e-09
208	4.42988e-07	3.22213e-08	1	5.25095e-09		G
209	4.19185e-07	3.19478e-08	1	5.22765e-09
210	2.26931e-08	1	1.93404e-08	3.52265e-07
211	4.18768e-07	3.19421e-08	1	5.22719e-09		E
212	0.999999	7.6652e-08	8.63393e-07	6.62882e-09
213	0.999999	7.6652e-08	8.63393e-07	6.62882e-09
214	4.18768e-07	3.19421e-08	1	5.22719e-09		E
215	0.999999	7.80283e-08	1.03074e-06	6.72241e-09
216	0.999999	7.6652e-08	8.63393e-07	6.62882e-09
217	4.19981e-07	3.19584e-08	1	5.22851e-09		D
218	0.999999	7.6652e-08	8.63393e-07	6.62882e-09
219	6.49905e-09	1.18141e-06	1.04469e-08	0.999999
220	4.18768e-07	3.19421e-08	1	5.22719e-09		E
221	0.999999	7.6652e-08	8.63393e-07	6.62882e-09
222	0.999999	7.6771e-08	8.64001e-07	6.63097e-09
223	0.999999	8.24229e-08	8.73031e-07	6.71748e-09		T
224	2.26905e-08	1	1.93373e-08	3.51559e-07
225	2.26913e-08	1	1.93398e-08	3.51574e-07
226	2.26905e-08	1	1.93373e-08	3.51559e-07		H
227	0.999999	7.6652e-08	8.63393e-07	6.62882e-09
228	6.70282e-09	1.49657e-06	1.07338e-08	0.999998
229	0.999999	7.6652e-08	8.63393e-07	6.62882e-09		I
230	6.49905e-09	1.18141e-06	1.04469e-08	0.999999
231	0.999999	7.6652e-08	8.63393e-07	6.62882e-09
232	6.49905e-09	1.18141e-06	1.04469e-08	0.999999		Y
233	0.999999	7.6652e-08	8.63393e-07	6.62882e-09
234	6.49905e-09	1.18141e-06	1.04469e-08	0.999999
235	4.18768e-07	3.19421e-08	1	5.22719e-09		V
236	6.49905e-09	1.18141e-06	1.04469e-08	0.999999
237	7.15992e-09	1.2752e-06	1.09376e-08	0.999999
238	2.26905e-08	1	1.93373e-08	3.51559e-07		Q
239	0.999999	7.6652e-08	8.63393e-07	6.62882e-09
240	0.999999	7.6652e-08	8.63393e-07	6.62882e-09
241	0.999999	7.6652e-08	8.63393e-07	6.62882e-09		K
242	0.999999	7.6652e-08	8.63393e-07	6.62882e-09
243	4.18768e-07	3.19421e-08	1	5.22719e-09
244	0.999999	7.6652e-08	8.63393e-07	6.62882e-09		K
245	0.999999	7.6652e-08	8.63393e-07	6.62882e-09
246	4.42988e-07	3.22213e-08	1	5.25095e-09
247	4.44344e-07	4.27893e-08	1	1.25555e-08		V
248	6.49905e-09	1.18141e-06	1.04469e-08	0.999999
249	0.99998	1.63625e-07	1.983e-05	1.46489e-08
250	0.999999	7.6652e-08	8.63393e-07	6.62882e-09		K
251	0.999999	7.6652e-08	8.63393e-07	6.62882e-09
252	0.999999	7.6652e-08	8.63393e-07	6.62882e-09
253	4.18768e-07	3.19421e-08	1	5.22719e-09		D
254	0.999999	7.6652e-08	8.63393e-07	6.62882e-09
255	6.49905e-09	1.18141e-06	1.04469e-08	0.999999
256	6.49905e-09	1.18141e-06	1.04469e-08	0.999999		S
257	2.26905e-08	1	1.93373e-08	3.51559e-07
258	6.60124e-09	1.20953e-06	1.05447e-08	0.999999
259	6.49905e-09	1.18141e-06	1.04469e-08	0.999999		W
260	4.18768e-07	3.19421e-08	1	5.22719e-09
261	4.18768e-07	3.19421e-08	1	5.22719e-09
262	0.999999	7.6652e-08	8.63393e-07	6.62882e-09		I
263	6.49905e-09	1.18141e-06	1.04469e-08	0.999999
264	0.999999	7.6652e-08	8.63393e-07	6.62882e-09
265	0.999999	7.6652e-08	8.63393e-07	6.62882e-09		T
266	2.2691e-08	1	1.93379e-08	3.51682e-07
267	6.5122e-09	1.18899e-06	1.04629e-08	0.999999
268	6.58615e-09	1.3117e-06	1.05698e-08	0.999999		L
269	6.49905e-09	1.18141e-06	1.04469e-08	0.999999
270	0.999999	7.6652e-08	8.63393e-07	6.62882e-09
271	0.00281087	0.000273154	2.6294e-05	0.99689		Y
272	0.999999	8.38073e-08	8.91596e-07	7.36331e-09
273	6.66697e-09	1.44275e-06	1.06834e-08	0.999999
274	4.18768e-07	3.19421e-08	1	5.22719e-09		D
275	0.999999	7.6652e-08	8.63393e-07	6.62882e-09
276	6.49905e-09	1.18141e-06	1.04469e-08	0.999999
277	6.49905e-09	1.18141e-06	1.04469e-08	0.999999		L
278	6.49905e-09	1.18141e-06	1.04469e-08	0.999999
279	4.18768e-07	3.19421e-08	1	5.22719e-09
280	6.49905e-09	1.18141e-06	1.04469e-08	0.999999		F
281	6.49905e-09	1.18141e-06	1.04469e-08	0.999999
282	6.49905e-09	1.18141e-06	1.04469e-08	0.999999
283	0.999999	7.6652e-08	8.63393e-07	6.62882e-09		K
284	0.999999	7.6652e-08	8.63393e-07	6.62882e-09
285	0.999999	7.6652e-08	8.63393e-07	6.62882e-09
286	4.18768e-07	3.19421e-08	1	5.22719e-09		E
287	0.999999	7.6652e-08	8.63393e-07	6.62882e-09
288	0.999999	7.6652e-08	8.63393e-07	6.62882e-09
289	0.999999	7.6652e-08	8.63393e-07	6.62882e-09		T
290	2.26905e-08	1	1.93373e-08	3.51559e-07
291	6.49905e-09	1.18141e-06	1.04469e-08	0.999999
292	4.18768e-07	3.19421e-08	1	5.22719e-09		D
293	0.999999	7.6652e-08	8.63393e-07	6.62882e-09
294	6.49905e-09	1.18141e-06	1.04469e-08	0.999999
295	6.49905e-09	1.18141e-06	1.04469e-08	0.999999		L
296	6.49905e-09	1.18141e-06	1.04469e-08	0.999999
297	0.999999	7.6652e-08	8.63393e-07	6.62882e-09
298	0.999999	7.6652e-08	8.63393e-07	6.62882e-09		T
299	2.26933e-08	1	1.93388e-08	3.51578e-07
300	0.999999	7.6652e-08	8.63393e-07	6.62882e-09
301	4.18988e-07	3.19452e-08	1	5.22744e-09		G
302	4.18768e-07	3.19421e-08	1	5.22719e-09
303	5.31065e-07	0.999999	6.60847e-08	4.34557e-07
304	2.26905e-08	1	1.93373e-08	3.51559e-07		R
305	4.18768e-07	3.19421e-08	1	5.22719e-09
306	6.49905e-09	1.18141e-06	1.04469e-08	0.999999
307	2.26905e-08	1	1.93373e-08	3.51559e-07		P
308	2.26905e-08	1	1.93373e-08	3.51559e-07
309	6.49905e-09	1.18141e-06	1.04469e-08	0.999999
310	2.26905e-08	1	1.93373e-08	3.51559e-07		H
311	0.999999	7.6652e-08	8.63393e-07	6.62882e-09
312	6.49905e-09	1.18141e-06	1.04469e-08	0.999999
313	0.999999	7.6652e-08	8.63393e-07	6.62882e-09		I
314	6.49905e-09	1.18141e-06	1.04469e-08	0.999999
315	6.70191e-09	1.48804e-06	1.07309e-08	0.999998
316	6.49905e-09	1.18141e-06	1.04469e-08	0.999999		F
317	6.49905e-09	1.18141e-06	1.04469e-08	0.999999
318	2.32266e-08	3.27468e-05	3.29848e-08	0.999967
319	4.25014e-07	3.20196e-08	1	5.23367e-09		A
320	2.34291e-08	0.999999	2.01583e-08	6.34247e-07
321	0.999999	7.6771e-08	8.64001e-07	6.63097e-09
322	6.49905e-09	1.18141e-06	1.04469e-08	0.999999		Y
323	0.999999	7.6652e-08	8.63393e-07	6.62882e-09
324	6.50494e-09	1.18971e-06	1.04552e-08	0.999999
325	4.25014e-07	3.20196e-08	1	5.23367e-09		V
326	6.49905e-09	1.18141e-06	1.04469e-08	0.999999
327	0.999999	7.6652e-08	8.63393e-07	6.62882e-09
328	4.18768e-07	3.19421e-08	1	5.22719e-09		D
329	0.999999	7.6652e-08	8.63393e-07	6.62882e-09
330	6.49905e-09	1.18141e-06	1.04469e-08	0.999999
331	4.18768e-07	3.19421e-08	1	5.22719e-09		V
332	6.5122e-09	1.18899e-06	1.04629e-08	0.999999
333	4.18768e-07	3.19421e-08	1	5.22719e-09
334	4.18768e-07	3.19421e-08	1	5.22719e-09		E
335	0.999999	7.6652e-08	8.63393e-07	6.62882e-09
336	0.999999	7.6652e-08	8.63393e-07	6.62882e-09
337	4.18768e-07	3.19421e-08	1	5.22719e-09		E
338	0.999999	7.6652e-08	8.63393e-07	6.62882e-09
339	0.999999	7.66882e-08	8.67118e-07	6.63114e-09
340	0.999999	7.6652e-08	8.63393e-07	6.62882e-09		I
341	6.49905e-09	1.18141e-06	1.04469e-08	0.999999
342	0.999999	7.6652e-08	8.63393e-07	6.62882e-09
343	0.999999	7.6652e-08	8.63393e-07	6.62882e-09		I
344	6.49905e-09	1.18141e-06	1.04469e-08	0.999999
345	6.49905e-09	1.18141e-06	1.04469e-08	0.999999
346	0.999999	7.6652e-08	8.63393e-07	6.62882e-09		I
347	6.49905e-09	1.18141e-06	1.04469e-08	0.999999
348	0.999999	7.6652e-08	8.63393e-07	6.62882e-09
349	6.49905e-09	1.18141e-06	1.04469e-08	0.999999		L
350	6.49905e-09	1.18141e-06	1.04469e-08	0.999999
351	0.999999	7.6652e-08	8.63393e-07	6.62882e-09
352	2.26905e-08	1	1.93373e-08	3.51559e-07		L
353	6.49905e-09	1.18141e-06	1.04469e-08	0.999999
354	6.49905e-09	1.18141e-06	1.04469e-08	0.999999
355	6.49905e-09	1.18141e-06	1.04469e-08	0.999999		C
356	4.18768e-07	3.19421e-08	1	5.22719e-09
357	6.49905e-09	1.18141e-06	1.04469e-08	0.999999
358	4.18768e-07	3.19421e-08	1	5.22719e-09		E
359	0.999999	7.6652e-08	8.63393e-07	6.62882e-09
360	4.18768e-07	3.19421e-08	1	5.22719e-09
361	4.25014e-07	3.20196e-08	1	5.23367e-09		D
362	0.999999	7.6652e-08	8.63393e-07	6.62882e-09
363	6.49905e-09	1.18141e-06	1.04469e-08	0.999999
364	4.18768e-07	3.19421e-08	1	5.22719e-09		E
365	0.999999	7.6652e-08	8.63393e-07	6.62882e-09
366	0.999999	7.6652e-08	8.63393e-07	6.62882e-09
367	4.19185e-07	3.19478e-08	1	5.22765e-09		E
368	0.999999	7.6652e-08	8.63393e-07	6.62882e-09
369	0.999999	7.6652e-08	8.63393e-07	6.62882e-09
370	6.49905e-09	1.18141e-06	1.04469e-08	0.999999		F
371	6.49905e-09	1.18141e-06	1.04469e-08	0.999999
372	6.49905e-09	1.18141e-06	1.04469e-08	0.999999
373	6.7379e-09	1.26078e-06	1.2288e-08	0.999999		S
374	2.29798e-08	1	2.06631e-08	3.53235e-07
375	0.999997	6.26763e-07	1.66918e-06	5.30759e-07
376	0.999999	7.6652e-08	8.63393e-07	6.62882e-09		N
377	0.999999	7.6652e-08	8.63393e-07	6.62882e-09
378	6.49905e-09	1.18141e-06	1.04469e-08	0.999999
379	0.999999	7.6652e-08	8.63393e-07	6.62882e-09		R
380	4.18768e-07	3.19421e-08	1	5.22719e-09
381	0.999999	7.6652e-08	8.63393e-07	6.62882e-09
382	0.999999	7.6652e-08	8.63393e-07	6.62882e-09		K
383	0.999999	7.6652e-08	8.63393e-07	6.62882e-09
384	4.18768e-07	3.19421e-08	1	5.22719e-09
385	0.999999	7.6652e-08	8.63393e-07	6.62882e-09		K
386	0.999999	7.6652e-08	8.63393e-07	6.62882e-09
387	4.18768e-07	3.19421e-08	1	5.22719e-09
388	4.18768e-07	3.19421e-08	1	5.22719e-09		D
389	0.999999	7.6652e-08	8.63393e-07	6.62882e-09
390	6.49905e-09	1.18141e-06	1.04469e-08	0.999999
391	0.999999	8.38073e-08	8.91596e-07	7.36331e-09		M
392	6.49905e-09	1.18141e-06	1.04469e-08	0.999999
393	4.19185e-07	3.19478e-08	1	5.22765e-09
394	0.999999	7.679e-08	8.77973e-07	6.63772e-09		T
395	2.26905e-08	1	1.93373e-08	3.51559e-07
396	6.81895e-09	1.26548e-06	1.1956e-08	0.999999
397	6.49905e-09	1.18141e-06	1.04469e-08	0.999999		C
398	4.18768e-07	3.19421e-08	1	5.22719e-09
399	6.49905e-09	1.18141e-06	1.04469e-08	0.999999
400	3.17021e-08	0.999995	2.91234e-08	4.62631e-06		H
401	0.999999	7.6652e-08	8.63393e-07	6.62882e-09
402	6.49905e-09	1.18141e-06	1.04469e-08	0.999999
403	2.26905e-08	1	1.93373e-08	3.51559e-07		R
404	4.18768e-07	3.19421e-08	1	5.22719e-09
405	6.49905e-09	1.18141e-06	1.04469e-08	0.999999
406	6.49905e-09	1.18141e-06	1.04469e-08	0.999999		F
407	6.49905e-09	1.18141e-06	1.04469e-08	0.999999
408	6.49905e-09	1.18141e-06	1.04469e-08	0.999999
409	6.49905e-09	1.18141e-06	1.04469e-08	0.999999		Y
410	0.999999	7.6652e-08	8.63393e-07	6.62882e-09
411	6.49905e-09	1.18141e-06	1.04469e-08	0.999999
412	0.999999	7.6652e-08	8.63393e-07	6.62882e-09		S
413	4.18768e-07	3.19421e-08	1	5.22719e-09
414	6.49905e-09	1.18141e-06	1.04469e-08	0.999999
415	0.999999	7.6652e-08	8.63393e-07	6.62882e-09		N
416	0.999999	7.6652e-08	8.63393e-07	6.62882e-09
417	6.49905e-09	1.18141e-06	1.04469e-08	0.999999
418	4.18768e-07	3.19421e-08	1	5.22719e-09		D
419	0.999999	7.6652e-08	8.63393e-07	6.62882e-09
420	6.49905e-09	1.18141e-06	1.04469e-08	0.999999
421	4.18768e-07	3.19421e-08	1	5.22719e-09		G
422	4.18768e-07	3.19421e-08	1	5.22719e-09
423	0.999999	7.80283e-08	1.03074e-06	6.72241e-09
424	0.999999	7.68854e-08	8.64363e-07	6.6329e-09		K
425	0.999999	7.6652e-08	8.63393e-07	6.62882e-09
426	0.999999	7.6652e-08	8.63393e-07	6.62882e-09
427	4.18768e-07	3.19421e-08	1	5.22719e-09		E
428	0.999999	7.6652e-08	8.63393e-07	6.62882e-09
429	0.999999	7.6652e-08	8.63393e-07	6.62882e-09
430	6.49905e-09	1.18141e-06	1.04469e-08	0.999999		Y
431	0.999999	7.6652e-08	8.63393e-07	6.62882e-09
432	6.49905e-09	1.18141e-06	1.04469e-08	0.999999
433	0.999999	7.6652e-08	8.63393e-07	6.62882e-09		N
434	0.999999	7.6652e-08	8.63393e-07	6.62882e-09
435	6.49905e-09	1.18141e-06	1.04469e-08	0.999999
436	0.999999	7.6652e-08	8.63393e-07	6.62882e-09		N
437	0.999999	7.6652e-08	8.63393e-07	6.62882e-09
438	2.2691e-08	1	1.93379e-08	3.51682e-07
439	0.999999	7.6652e-08	8.63393e-07	6.62882e-09		S
440	4.18768e-07	3.19421e-08	1	5.22719e-09
441	6.49905e-09	1.18141e-06	1.04469e-08	0.999999
442	4.18768e-07	3.19421e-08	1	5.22719e-09		E
443	0.999999	7.6652e-08	8.63393e-07	6.62882e-09
444	4.25014e-07	3.20196e-08	1	5.23367e-09
445	0.999999	7.6652e-08	8.63393e-07	6.62882e-09		I
446	6.49905e-09	1.18141e-06	1.04469e-08	0.999999
447	0.999999	7.6652e-08	8.63393e-07	6.62882e-09
448	0.999999	7.6652e-08	8.63393e-07	6.62882e-09		T
449	2.26905e-08	1	1.93373e-08	3.51559e-07
450	2.07606e-08	2.83638e-05	2.96751e-08	0.999972
451	0.999999	7.6652e-08	8.63393e-07	6.62882e-09		I
452	6.49905e-09	1.18141e-06	1.04469e-08	0.999999
453	0.999999	7.6652e-08	8.63393e-07	6.62882e-09
454	0.999999	7.6652e-08	8.63393e-07	6.62882e-09		S
455	4.18768e-07	3.19421e-08	1	5.22719e-09
456	6.49905e-09	1.18141e-06	1.04469e-08	0.999999
457	4.19981e-07	3.19584e-08	1	5.22851e-09		D
458	0.999999	7.6652e-08	8.63393e-07	6.62882e-09
459	6.49905e-09	1.18141e-06	1.04469e-08	0.999999
460	5.9914e-05	3.98644e-05	3.68448e-06	0.999897		Y
461	0.999999	7.6652e-08	8.63393e-07	6.62882e-09
462	6.49905e-09	1.18141e-06	1.04469e-08	0.999999
463	0.999999	7.6652e-08	8.63393e-07	6.62882e-09		I
464	6.49905e-09	1.18141e-06	1.04469e-08	0.999999
465	0.999999	7.6652e-08	8.63393e-07	6.62882e-09
466	6.49905e-09	1.18141e-06	1.04469e-08	0.999999		L
467	6.49905e-09	1.18141e-06	1.04469e-08	0.999999
468	0.999907	2.89087e-06	8.74895e-05	2.95984e-06
469	0.999999	7.6652e-08	8.63393e-07	6.62882e-09		K
470	0.999999	7.679e-08	8.77973e-07	6.63772e-09
471	0.999999	7.6652e-08	8.63393e-07	6.62882e-09
472	4.18962e-07	3.19766e-08	1	5.23118e-09		D
473	0.999999	7.6652e-08	8.63393e-07	6.62882e-09
474	6.49905e-09	1.18141e-06	1.04469e-08	0.999999
475	0.999999	7.6652e-08	8.63393e-07	6.62882e-09		K
476	0.999586	1.22394e-06	0.00041253	1.27705e-07
477	7.97751e-06	7.66228e-06	0.999942	4.24583e-05
478	2.26919e-08	1	1.93382e-08	3.51571e-07		L
479	6.49905e-09	1.18141e-06	1.04469e-08	0.999999
480	6.49905e-09	1.18141e-06	1.04469e-08	0.999999
481	2.10054e-07	0.000531665	2.78125e-07	0.999468		L
482	6.49905e-09	1.18141e-06	1.04469e-08	0.999999
483	0.999999	7.6652e-08	8.63393e-07	6.62882e-09
484	6.49905e-09	1.18141e-06	1.04469e-08	0.999999		S
485	2.26905e-08	1	1.93373e-08	3.51559e-07
486	0.999906	1.59135e-05	1.68961e-05	6.08311e-05
487	6.49905e-09	1.18141e-06	1.04469e-08	0.999999		S
488	2.26905e-08	1	1.93373e-08	3.51559e-07
489	6.49905e-09	1.18141e-06	1.04469e-08	0.999999
490	6.49905e-09	1.18141e-06	1.04469e-08	0.999999		Y
491	0.999999	7.6652e-08	8.63393e-07	6.62882e-09
492	6.49905e-09	1.18141e-06	1.04469e-08	0.999999
493	7.02204e-06	7.0435e-06	0.999947	3.91152e-05		V
494	2.1801e-07	0.000551436	2.88457e-07	0.999448
495	6.49905e-09	1.18141e-06	1.04469e-08	0.999999
496	6.49905e-09	1.18141e-06	1.04469e-08	0.999999		S
497	2.26905e-08	1	1.93373e-08	3.51559e-07
498	6.49905e-09	1.18141e-06	1.04469e-08	0.999999
499	2.18108e-08	1.71525e-06	1.50035e-08	0.999998		L
500	6.49905e-09	1.18141e-06	1.04469e-08	0.999999
501	9.38356e-06	0.000125617	0.999864	1.20206e-06
502	2.26905e-08	1	1.93373e-08	3.51559e-07		P
503	2.26905e-08	1	1.93373e-08	3.51559e-07
504	6.49905e-09	1.18141e-06	1.04469e-08	0.999999
505	6.49905e-09	1.18141e-06	1.04469e-08	0.999999		L
506	6.49905e-09	1.18141e-06	1.04469e-08	0.999999
507	0.999999	7.6652e-08	8.63393e-07	6.62882e-09
508	0.999999	7.6652e-08	8.63393e-07	6.62882e-09		K
509	0.999999	7.66882e-08	8.67118e-07	6.63114e-09
510	0.999999	7.6652e-08	8.63393e-07	6.62882e-09
511	0.999999	7.6652e-08	8.63393e-07	6.62882e-09		I
512	6.49905e-09	1.18141e-06	1.04469e-08	0.999999
513	6.50084e-09	1.18335e-06	1.04515e-08	0.999999
514	4.18988e-07	3.19452e-08	1	5.22744e-09		E
515	0.999981	1.60653e-07	1.92395e-05	1.43645e-08
516	0.999999	7.6652e-08	8.63393e-07	6.62882e-09
517	0.999999	7.80283e-08	1.03074e-06	6.72241e-09		N
518	0.999999	7.6652e-08	8.63393e-07	6.62882e-09
519	6.49905e-09	1.18141e-06	1.04469e-08	0.999999
520	2.26905e-08	1	1.93373e-08	3.51559e-07		R
521	4.42988e-07	3.22213e-08	1	5.25095e-09
522	6.6599e-09	1.24122e-06	1.16311e-08	0.999999
523	4.19185e-07	3.19478e-08	1	5.22765e-09		E
524	0.999999	7.6652e-08	8.63393e-07	6.62882e-09
525	4.19981e-07	3.19584e-08	1	5.22851e-09
526	6.49905e-09	1.18141e-06	1.04469e-08	0.999999		Y
527	0.999999	7.6652e-08	8.63393e-07	6.62882e-09
528	2.27385e-08	1	1.93932e-08	3.66116e-07
529	6.49905e-09	1.18141e-06	1.04469e-08	0.999999		F
530	6.49905e-09	1.18141e-06	1.04469e-08	0.999999
531	6.49905e-09	1.18141e-06	1.04469e-08	0.999999
532	2.2691e-08	1	1.93379e-08	3.51682e-07		L
533	6.49905e-09	1.18141e-06	1.04469e-08	0.999999
534	0.999999	7.6652e-08	8.63393e-07	6.62882e-09
535	0.999999	7.6652e-08	8.63393e-07	6.62882e-09		I
536	6.49905e-09	1.18141e-06	1.04469e-08	0.999999
537	0.999999	7.6652e-08	8.63393e-07	6.62882e-09
538	6.49905e-09	1.18141e-06	1.04469e-08	0.999999		C
539	4.18768e-07	3.19421e-08	1	5.22719e-09
540	6.49905e-09	1.18141e-06	1.04469e-08	0.999999
541	4.18768e-07	3.19421e-08	1	5.22719e-09		G
542	4.18768e-07	3.19421e-08	1	5.22719e-09
543	6.49905e-09	1.18141e-06	1.04469e-08	0.999999
544	4.42988e-07	3.22213e-08	1	5.25095e-09		V
545	6.49905e-09	1.18141e-06	1.04469e-08	0.999999
546	0.999999	7.6652e-08	8.63393e-07	6.62882e-09
547	0.999999	7.6652e-08	8.63393e-07	6.62882e-09		S
548	8.7828e-07	3.55268e-08	0.999999	5.60553e-09
549	6.49905e-09	1.18141e-06	1.04469e-08	0.999999
550	2.26905e-08	1	1.93373e-08	3.51559e-07		P
551	2.26905e-08	1	1.93373e-08	3.51559e-07
552	6.49905e-09	1.18141e-06	1.04469e-08	0.999999
553	6.49905e-09	1.18141e-06	1.04469e-08	0.999999		Y
554	0.999999	7.6652e-08	8.63393e-07	6.62882e-09
555	6.49905e-09	1.18141e-06	1.04469e-08	0.999999
556	0.999999	7.6652e-08	8.63393e-07	6.62882e-09		K
557	0.999999	7.6652e-08	8.63393e-07	6.62882e-09
558	0.999999	7.6652e-08	8.63393e-07	6.62882e-09
559	6.49905e-09	1.18141e-06	1.04469e-08	0.999999		L
560	6.49905e-09	1.18141e-06	1.04469e-08	0.999999
561	0.996868	0.000112601	0.000135944	0.00288302
562	0.999999	7.679e-08	8.77973e-07	6.63772e-09		K
563	0.999999	7.6652e-08	8.63393e-07	6.62882e-09
564	4.18768e-07	3.19421e-08	1	5.22719e-09
565	4.18768e-07	3.19421e-08	1	5.22719e-09		D
566	0.999999	7.6652e-08	8.63393e-07	6.62882e-09
567	6.49905e-09	1.18141e-06	1.04469e-08	0.999999
568	4.18768e-07	3.19421e-08	1	5.22719e-09		D
569	0.999999	7.6652e-08	8.63393e-07	6.62882e-09
570	2.26913e-08	1	1.93398e-08	3.51574e-07
571	0.999999	7.68854e-08	8.64363e-07	6.6329e-09		N
572	0.999999	7.6771e-08	8.64001e-07	6.63097e-09
573	6.50125e-09	1.18366e-06	1.045e-08	0.999999
574	0.999999	7.6652e-08	8.63393e-07	6.62882e-09		K
575	0.999999	7.69123e-08	8.65611e-07	6.64206e-09
576	4.18768e-07	3.19421e-08	1	5.22719e-09
577	0.999999	7.6652e-08	8.63393e-07	6.62882e-09		K
578	0.999999	7.6652e-08	8.63393e-07	6.62882e-09
579	4.18768e-07	3.19421e-08	1	5.22719e-09
580	4.18768e-07	3.19421e-08	1	5.22719e-09		D
581	0.999999	7.6652e-08	8.63393e-07	6.62882e-09
582	6.49905e-09	1.18141e-06	1.04469e-08	0.999999
583	4.42988e-07	3.22213e-08	1	5.25095e-09		D
584	0.999999	7.6652e-08	8.63393e-07	6.62882e-09
585	2.26914e-08	1	1.93384e-08	3.51793e-07
586	0.999999	7.6652e-08	8.63393e-07	6.62882e-09		I
587	6.49905e-09	1.18141e-06	1.04469e-08	0.999999
588	6.49905e-09	1.18141e-06	1.04469e-08	0.999999
589	6.49905e-09	1.18141e-06	1.04469e-08	0.999999		L
590	6.49905e-09	1.18141e-06	1.04469e-08	0.999999
591	0.999999	7.67178e-08	8.70288e-07	6.63309e-09
592	6.49905e-09	1.18141e-06	1.04469e-08	0.999999		C
593	4.18768e-07	3.19421e-08	1	5.22719e-09
594	6.49905e-09	1.18141e-06	1.04469e-08	0.999999
595	0.999999	7.6652e-08	8.63393e-07	6.62882e-09		M
596	6.49905e-09	1.18141e-06	1.04469e-08	0.999999
597	4.18768e-07	3.19421e-08	1	5.22719e-09
598	4.18768e-07	3.19421e-08	1	5.22719e-09		A
599	2.26905e-08	1	1.93373e-08	3.51559e-07
600	0.999999	7.6652e-08	8.63393e-07	6.62882e-09
601	0.999999	7.6652e-08	8.63393e-07	6.62882e-09		S
602	4.18768e-07	3.19421e-08	1	5.22719e-09
603	6.49905e-09	1.18141e-06	1.04469e-08	0.999999
604	2.26983e-08	1	1.93628e-08	3.51644e-07		H
605	0.999999	7.6652e-08	8.63393e-07	6.62882e-09
606	4.68246e-08	0.999985	4.52377e-08	1.4951e-05
607	4.18768e-07	3.19421e-08	1	5.22719e-09		D
608	0.999999	7.6652e-08	8.63393e-07	6.62882e-09
609	2.26905e-08	1	1.93373e-08	3.51559e-07
610	0.999999	7.74064e-08	8.65669e-07	6.64144e-09		K
611	0.999999	7.6652e-08	8.63393e-07	6.62882e-09
612	0.999604	1.17992e-06	0.000394603	1.22784e-07
613	4.18768e-07	3.19421e-08	1	5.22719e-09		G
614	4.18768e-07	3.19421e-08	1	5.22719e-09
615	2.07107e-06	0.999997	4.69441e-07	6.00639e-07
616	4.18856e-07	3.19672e-08	1	5.22797e-09		E
617	0.999999	7.6652e-08	8.63393e-07	6.62882e-09
618	4.18856e-07	3.19672e-08	1	5.22797e-09
619	0.999999	7.6652e-08	8.63393e-07	6.62882e-09		T
620	2.26905e-08	1	1.93373e-08	3.51559e-07
621	0.999999	7.6652e-08	8.63393e-07	6.62882e-09
622	6.49905e-09	1.18141e-06	1.04469e-08	0.999999		W
623	4.18768e-07	3.19421e-08	1	5.22719e-09
624	4.18768e-07	3.19421e-08	1	5.22719e-09
625	0.000198702	7.12172e-07	0.9998	9.41872e-08		G
626	4.19051e-07	3.2049e-08	1	5.23042e-09
627	0.999999	7.6652e-08	8.63393e-07	6.62882e-09
628	0.999999	7.6652e-08	8.63393e-07	6.62882e-09		T
629	2.26905e-08	1	1.93373e-08	3.51559e-07
630	2.26905e-08	1	1.93373e-08	3.51559e-07
631	0.999999	7.6652e-08	8.63393e-07	6.62882e-09		K
632	0.999999	7.6652e-08	8.63393e-07	6.62882e-09
633	0.999999	7.6652e-08	8.63393e-07	6.62882e-09
634	0.999999	7.759e-08	9.76675e-07	6.69209e-09		I
635	6.49905e-09	1.18141e-06	1.04469e-08	0.999999
636	0.999999	9.03451e-08	9.1019e-07	6.90672e-09
637	4.18768e-07	3.19421e-08	1	5.22719e-09		V
638	6.49905e-09	1.18141e-06	1.04469e-08	0.999999
639	2.27385e-08	1	1.93932e-08	3.66116e-07
640	0.999999	7.6652e-08	8.63393e-07	6.62882e-09		I
641	6.49905e-09	1.18141e-06	1.04469e-08	0.999999
642	0.999999	7.6652e-08	8.63393e-07	6.62882e-09
643	0.999999	7.6652e-08	8.63393e-07	6.62882e-09		K
644	0.999999	7.6652e-08	8.63393e-07	6.62882e-09
645	0.999999	8.38073e-08	8.91596e-07	7.36331e-09
646	6.49905e-09	1.18141e-06	1.04469e-08	0.999999		Y
647	0.999999	7.6652e-08	8.63393e-07	6.62882e-09
648	6.49905e-09	1.18141e-06	1.04469e-08	0.999999
649	4.18768e-07	3.19421e-08	1	5.22719e-09		D
650	0.999999	7.6652e-08	8.63393e-07	6.62882e-09
651	2.33936e-08	1	1.95805e-08	3.53142e-07
652	0.999582	1.23791e-06	0.000416913	1.2931e-07		K
653	0.999999	7.67178e-08	8.70288e-07	6.63309e-09
654	5.02967e-05	5.26287e-05	0.99784	0.00205738
655	6.49905e-09	1.18141e-06	1.04469e-08	0.999999		Y
656	0.999999	7.6652e-08	8.63393e-07	6.62882e-09
657	2.27385e-08	1	1.93932e-08	3.66116e-07
658	0.999999	7.6652e-08	8.63393e-07	6.62882e-09		K
659	0.999999	7.6652e-08	8.63393e-07	6.62882e-09
660	0.999999	7.6652e-08	8.63393e-07	6.62882e-09
661	6.49905e-09	1.18141e-06	1.04469e-08	0.999999		L
662	6.49905e-09	1.18141e-06	1.04469e-08	0.999999
663	0.999999	7.6652e-08	8.63393e-07	6.62882e-09
664	4.18768e-07	3.19421e-08	1	5.22719e-09		G
665	4.18768e-07	3.19421e-08	1	5.22719e-09
666	6.49905e-09	1.18141e-06	1.04469e-08	0.999999
667	4.18768e-07	3.19421e-08	1	5.22719e-09		V
668	6.49905e-09	1.18141e-06	1.04469e-08	0.999999
669	4.18824e-07	3.19491e-08	1	5.2278e-09
670	2.26905e-08	1	1.93373e-08	3.51559e-07		Q
671	0.999999	7.6652e-08	8.63393e-07	6.62882e-09
672	0.999999	7.6652e-08	8.63393e-07	6.62882e-09
673	6.49905e-09	1.18141e-06	1.04469e-08	0.999999		Y
674	0.999999	7.6652e-08	8.63393e-07	6.62882e-09
675	6.49905e-09	1.18141e-06	1.04469e-08	0.999999
676	6.49905e-09	1.18141e-06	1.04469e-08	0.999999		F
677	6.49905e-09	1.18141e-06	1.04469e-08	0.999999
678	6.49905e-09	1.18141e-06	1.04469e-08	0.999999
679	6.49905e-09	1.18141e-06	1.04469e-08	0.999999		F
680	6.64363e-09	1.40745e-06	1.06506e-08	0.999999
681	6.70282e-09	1.49657e-06	1.07338e-08	0.999998
682	2.26905e-08	1	1.93373e-08	3.51559e-07		L
683	6.49905e-09	1.18141e-06	1.04469e-08	0.999999
684	0.999999	7.71118e-08	8.94473e-07	6.65339e-09
685	0.999999	7.6652e-08	8.63393e-07	6.62882e-09		R
686	4.18768e-07	3.19421e-08	1	5.22719e-09
687	0.999999	7.6652e-08	8.63393e-07	6.62882e-09
688	2.26905e-08	1	1.93373e-08	3.51559e-07		P
689	2.26905e-08	1	1.93373e-08	3.51559e-07
690	2.26931e-08	1	1.93404e-08	3.52265e-07
691	6.49905e-09	1.18141e-06	1.04469e-08	0.999999		Y
692	0.999999	7.6652e-08	8.63393e-07	6.62882e-09
693	2.74729e-08	0.999997	2.45651e-08	2.66255e-06
694	0.999999	7.6652e-08	8.63393e-07	6.62882e-09		I
695	6.49905e-09	1.18141e-06	1.04469e-08	0.999999
696	6.49905e-09	1.18141e-06	1.04469e-08	0.999999
697	6.49905e-09	1.18141e-06	1.04469e-08	0.999999		S
698	2.26931e-08	1	1.93404e-08	3.52265e-07
699	6.49905e-09	1.18141e-06	1.04469e-08	0.999999
700	0.999999	7.679e-08	8.77973e-07	6.63772e-09		K
701	0.999999	7.6652e-08	8.63393e-07	6.62882e-09
702	4.19185e-07	3.19478e-08	1	5.22765e-09
703	0.999999	7.6652e-08	8.63393e-07	6.62882e-09		N
704	0.999999	7.6652e-08	8.63393e-07	6.62882e-09
705	2.26905e-08	1	1.93373e-08	3.51559e-07
706	4.42988e-07	3.22213e-08	1	5.25095e-09		D
707	0.999999	7.67225e-08	8.64303e-07	6.63161e-09
708	6.49905e-09	1.18141e-06	1.04469e-08	0.999999
709	6.49905e-09	1.18141e-06	1.04469e-08	0.999999		L
710	6.49905e-09	1.18141e-06	1.04469e-08	0.999999
711	4.18768e-07	3.19421e-08	1	5.22719e-09
712	6.50776e-09	1.18804e-06	1.04829e-08	0.999999		S
713	2.26905e-08	1	1.93373e-08	3.51559e-07
714	0.999999	7.6652e-08	8.63393e-07	6.62882e-09
715	6.49905e-09	1.18141e-06	1.04469e-08	0.999999		F
716	6.49905e-09	1.18141e-06	1.04469e-08	0.999999
717	6.49905e-09	1.18141e-06	1.04469e-08	0.999999
718	2.26905e-08	1	1.93373e-08	3.51559e-07		H
719	0.999999	7.6652e-08	8.63393e-07	6.62882e-09
720	6.49905e-09	1.18141e-06	1.04469e-08	0.999999
721	6.49905e-09	1.18141e-06	1.04469e-08	0.999999		F
722	6.49905e-09	1.18141e-06	1.04469e-08	0.999999
723	6.49905e-09	1.18141e-06	1.04469e-08	0.999999
724	6.49905e-09	1.18141e-06	1.04469e-08	0.999999		Y
725	0.999999	7.6652e-08	8.63393e-07	6.62882e-09
726	6.49905e-09	1.18141e-06	1.04469e-08	0.999999
727	4.18768e-07	3.19421e-08	1	5.22719e-09		V
728	6.49905e-09	1.18141e-06	1.04469e-08	0.999999
729	0.999999	7.80283e-08	1.03074e-06	6.72241e-09
730	4.18768e-07	3.19421e-08	1	5.22719e-09		G
731	4.18768e-07	3.19421e-08	1	5.22719e-09
732	6.50084e-09	1.18335e-06	1.04515e-08	0.999999
733	4.18768e-07	3.19421e-08	1	5.22719e-09		D
734	0.999999	7.6652e-08	8.63393e-07	6.62882e-09
735	6.49905e-09	1.18141e-06	1.04469e-08	0.999999
736	0.999999	7.6652e-08	8.63393e-07	6.62882e-09		N
737	0.999999	7.6652e-08	8.63393e-07	6.62882e-09
738	6.49905e-09	1.18141e-06	1.04469e-08	0.999999
739	0.999999	7.6652e-08	8.63393e-07	6.62882e-09		I
740	6.49905e-09	1.18141e-06	1.04469e-08	0.999999
741	0.999999	7.6652e-08	8.63393e-07	6.62882e-09
742	0.999999	7.6652e-08	8.63393e-07	6.62882e-09		N
743	0.999999	7.6652e-08	8.63393e-07	6.62882e-09
744	6.49905e-09	1.18141e-06	1.04469e-08	0.999999
745	0.999999	7.6652e-08	8.63393e-07	6.62882e-09		N
746	0.999999	7.6652e-08	8.63393e-07	6.62882e-09
747	6.49905e-09	1.18141e-06	1.04469e-08	0.999999
748	4.18768e-07	3.19421e-08	1	5.22719e-09		V
749	6.49905e-09	1.18141e-06	1.04469e-08	0.999999
750	0.999999	7.69123e-08	8.65611e-07	6.64206e-09
751	0.999999	7.6652e-08	8.63393e-07	6.62882e-09		K
752	0.999999	7.6652e-08	8.63393e-07	6.62882e-09
753	4.18768e-07	3.19421e-08	1	5.22719e-09
754	0.999999	7.6652e-08	8.63393e-07	6.62882e-09		N
755	0.999999	7.6652e-08	8.63393e-07	6.62882e-09
756	6.49905e-09	1.18141e-06	1.04469e-08	0.999999
757	4.76735e-06	5.76669e-08	0.999995	8.15734e-09		V
758	6.49905e-09	1.18141e-06	1.04469e-08	0.999999
759	6.49905e-09	1.18141e-06	1.04469e-08	0.999999
760	0.999999	7.6652e-08	8.63393e-07	6.62882e-09		N
761	0.999999	7.6652e-08	8.63393e-07	6.62882e-09
762	6.49905e-09	1.18141e-06	1.04469e-08	0.999999
763	6.49905e-09	1.18141e-06	1.04469e-08	0.999999		F
764	6.49905e-09	1.18141e-06	1.04469e-08	0.999999
765	6.70282e-09	1.49657e-06	1.07338e-08	0.999998
766	0.999999	7.66882e-08	8.67118e-07	6.63114e-09		I
767	6.49905e-09	1.18141e-06	1.04469e-08	0.999999
768	6.50494e-09	1.18971e-06	1.04552e-08	0.999999
769	4.19051e-07	3.2049e-08	1	5.23042e-09		E
770	0.999999	7.6652e-08	8.63393e-07	6.62882e-09
771	4.42988e-07	3.22213e-08	1	5.25095e-09
772	6.49905e-09	1.18141e-06	1.04469e-08	0.999999		C
773	4.18768e-07	3.19421e-08	1	5.22719e-09
774	9.91225e-09	6.728e-06	1.50802e-08	0.999993
775	0.999999	7.6652e-08	8.63393e-07	6.62882e-09		T
776	2.27813e-08	1	1.94008e-08	3.60216e-07
777	4.10262e-07	0.999996	3.13995e-06	6.87832e-07
778	2.28283e-08	1	1.93915e-08	3.51867e-07		H
779	0.999999	7.6652e-08	8.63393e-07	6.62882e-09
780	6.49905e-09	1.18141e-06	1.04469e-08	0.999999
781	4.18768e-07	3.19421e-08	1	5.22719e-09		E
782	0.999999	7.6652e-08	8.63393e-07	6.62882e-09
783	0.999999	7.6652e-08	8.63393e-07	6.62882e-09
784	0.999999	7.6652e-08	8.63393e-07	6.62882e-09		K
785	0.999999	7.6652e-08	8.63393e-07	6.62882e-09
786	4.18988e-07	3.19452e-08	1	5.22744e-09
787	4.18768e-07	3.19421e-08	1	5.22719e-09		D
788	0.999999	7.6652e-08	8.63393e-07	6.62882e-09
789	6.49905e-09	1.18141e-06	1.04469e-08	0.999999
790	6.49905e-09	1.18141e-06	1.04469e-08	0.999999		L
791	6.49905e-09	1.18141e-06	1.04469e-08	0.999999
792	0.999999	8.38073e-08	8.91596e-07	7.36331e-09
793	4.18768e-07	3.19421e-08	1	5.22719e-09		E
794	0.999999	7.6652e-08	8.63393e-07	6.62882e-09
795	0.999999	7.6652e-08	8.63393e-07	6.62882e-09
796	6.49905e-09	1.18141e-06	1.04469e-08	0.999999		F
797	6.49905e-09	1.18141e-06	1.04469e-08	0.999999
798	6.5099e-09	1.19674e-06	1.04623e-08	0.999999
799	4.42988e-07	3.22213e-08	1	5.25095e-09		V
800	6.7113e-09	1.46665e-06	1.07336e-08	0.999999
801	2.35793e-08	1	1.96263e-08	3.52883e-07
802	6.49905e-09	1.18141e-06	1.04469e-08	0.999999		C
803	4.18768e-07	3.19421e-08	1	5.22719e-09
804	6.49905e-09	1.18141e-06	1.04469e-08	0.999999
805	0.999999	7.6652e-08	8.63393e-07	6.62882e-09		S
806	4.18768e-07	3.19421e-08	1	5.22719e-09
807	6.49905e-09	1.18141e-06	1.04469e-08	0.999999
808	0.999999	7.6652e-08	8.63393e-07	6.62882e-09		N
809	0.999999	7.6652e-08	8.63393e-07	6.62882e-09
810	6.49905e-09	1.18141e-06	1.04469e-08	0.999999
811	0.999999	7.6652e-08	8.63393e-07	6.62882e-09		R
812	4.12966e-05	1.89874e-07	0.999958	2.51353e-08
813	8.7828e-07	3.55268e-08	0.999999	5.60553e-09
814	4.18768e-07	3.19421e-08	1	5.22719e-09		D
815	0.999999	7.6652e-08	8.63393e-07	6.62882e-09
816	6.49905e-09	1.18141e-06	1.04469e-08	0.999999
817	6.49905e-09	1.18141e-06	1.04469e-08	0.999999		F
818	6.49905e-09	1.18141e-06	1.04469e-08	0.999999
819	6.52026e-09	1.21192e-06	1.04769e-08	0.999999
820	6.49905e-09	1.18141e-06	1.04469e-08	0.999999		L
821	6.49905e-09	1.18141e-06	1.04469e-08	0.999999
822	0.999999	7.6652e-08	8.63393e-07	6.62882e-09
823	0.999999	7.6652e-08	8.63393e-07	6.62882e-09		K
824	0.999999	7.6652e-08	8.63393e-07	6.62882e-09
825	0.999999	7.6652e-08	8.63393e-07	6.62882e-09
826	4.18768e-07	3.19421e-08	1	5.22719e-09		D
827	0.999999	8.38073e-08	8.91596e-07	7.36331e-09
828	7.04374e-09	1.31429e-06	1.08936e-08	0.999999
829	0.999993	4.16905e-06	2.39529e-06	4.43945e-08		N
830	0.999999	7.6652e-08	8.63393e-07	6.62882e-09
831	6.49905e-09	1.18141e-06	1.04469e-08	0.999999
832	0.999999	7.6652e-08	8.63393e-07	6.62882e-09		K
833	0.999999	7.6652e-08	8.63393e-07	6.62882e-09
834	0.999999	7.6652e-08	8.63393e-07	6.62882e-09
835	4.18768e-07	3.19421e-08	1	5.22719e-09		V
836	6.49905e-09	1.18141e-06	1.04469e-08	0.999999
837	0.999999	7.6652e-08	8.63393e-07	6.62882e-09
838	2.26905e-08	1	1.93373e-08	3.51559e-07		L
839	6.49905e-09	1.18141e-06	1.04469e-08	0.999999
840	6.49905e-09	1.18141e-06	1.04469e-08	0.999999
841	2.26905e-08	1	1.93373e-08	3.51559e-07		Q
842	0.999999	7.6652e-08	8.63393e-07	6.62882e-09
843	0.999999	7.6652e-08	8.63393e-07	6.62882e-09
844	4.18768e-07	3.19421e-08	1	5.22719e-09		D
845	0.999999	7.6652e-08	8.63393e-07	6.62882e-09
846	6.49905e-09	1.18141e-06	1.04469e-08	0.999999
847	4.18768e-07	3.19421e-08	1	5.22719e-09		V
848	6.49905e-09	1.18141e-06	1.04469e-08	0.999999
849	6.49905e-09	1.18141e-06	1.04469e-08	0.999999
850	6.49905e-09	1.18141e-06	1.04469e-08	0.999999		S
851	2.26905e-08	1	1.93373e-08	3.51559e-07
852	6.49905e-09	1.18141e-06	1.04469e-08	0.999999
853	0.999999	7.6652e-08	8.63393e-07	6.62882e-09		T
854	5.31065e-07	0.999999	6.60847e-08	4.34557e-07
855	0.999999	7.6652e-08	8.63393e-07	6.62882e-09
856	6.49905e-09	1.18141e-06	1.04469e-08	0.999999		L
857	6.49905e-09	1.18141e-06	1.04469e-08	0.999999
858	0.999999	7.6652e-08	8.63393e-07	6.62882e-09
859	0.999999	7.6652e-08	8.63393e-07	6.62882e-09		N
860	0.999999	7.6652e-08	8.63393e-07	6.62882e-09
861	6.5099e-09	1.19674e-06	1.04623e-08	0.999999
862	4.18768e-07	3.19421e-08	1	5.22719e-09		D
863	0.999999	7.6652e-08	8.63393e-07	6.62882e-09
864	6.49905e-09	1.18141e-06	1.04469e-08	0.999999
865	4.24099e-07	3.65181e-08	1	5.34341e-09		E
866	0.999999	7.6652e-08	8.63393e-07	6.62882e-09
867	0.999999	7.6652e-08	8.63393e-07	6.62882e-09
868	6.49905e-09	1.18141e-06	1.04469e-08	0.999999		Y
869	0.999999	7.6652e-08	8.63393e-07	6.62882e-09
870	6.49905e-09	1.18141e-06	1.04469e-08	0.999999
871	0.999999	7.6652e-08	8.63393e-07	6.62882e-09		I
872	6.49905e-09	1.18141e-06	1.04469e-08	0.999999
873	6.49905e-09	1.18141e-06	1.04469e-08	0.999999
874	0.0178409	6.65596e-06	0.982152	8.65013e-07		V
875	6.49905e-09	1.18141e-06	1.04469e-08	0.999999
876	6.49905e-09	1.18141e-06	1.04469e-08	0.999999
877	0.999999	7.6652e-08	8.63393e-07	6.62882e-09		S
878	4.18768e-07	3.19421e-08	1	5.22719e-09
879	6.49905e-09	1.18141e-06	1.04469e-08	0.999999
880	6.49905e-09	1.18141e-06	1.04469e-08	0.999999		Y
881	0.999999	7.6652e-08	8.63393e-07	6.62882e-09
882	6.49905e-09	1.18141e-06	1.04469e-08	0.999999
883	4.18768e-07	3.19421e-08	1	5.22719e-09		G
884	4.18768e-07	3.19421e-08	1	5.22719e-09
885	0.999999	7.6652e-08	8.63393e-07	6.62882e-09
886	0.999999	7.6652e-08	8.63393e-07	6.62882e-09		N
887	0.999999	7.6652e-08	8.63393e-07	6.62882e-09
888	6.49905e-09	1.18141e-06	1.04469e-08	0.999999
889	6.60092e-06	6.83703e-08	0.999993	9.49637e-09		D
890	0.999999	7.6652e-08	8.63393e-07	6.62882e-09
891	6.50494e-09	1.18971e-06	1.04552e-08	0.999999
892	0.999999	7.6652e-08	8.63393e-07	6.62882e-09		N
893	0.999999	7.6652e-08	8.63393e-07	6.62882e-09
894	6.49905e-09	1.18141e-06	1.04469e-08	0.999999
895	0.999999	7.6652e-08	8.63393e-07	6.62882e-09		N
896	0.999999	7.6652e-08	8.63393e-07	6.62882e-09
897	6.49905e-09	1.18141e-06	1.04469e-08	0.999999
898	6.49905e-09	1.18141e-06	1.04469e-08	0.999999		F
899	6.49905e-09	1.18141e-06	1.04469e-08	0.999999
900	2.26905e-08	1	1.93373e-08	3.51559e-07
901	0.000198702	7.12172e-07	0.9998	9.41872e-08		A
902	6.14738e-05	0.999932	2.49534e-06	3.56662e-06
903	6.49905e-09	1.18141e-06	1.04469e-08	0.999999
904	4.18768e-07	3.19421e-08	1	5.22719e-09		E
905	0.999999	7.6652e-08	8.63393e-07	6.62882e-09
906	4.29485e-07	3.2069e-08	1	5.23789e-09
907	6.49905e-09	1.18141e-06	1.04469e-08	0.999999		C
908	4.18768e-07	3.19421e-08	1	5.22719e-09
909	6.49905e-09	1.18141e-06	1.04469e-08	0.999999
910	6.49905e-09	1.18141e-06	1.04469e-08	0.999999		Y
911	0.999999	7.6652e-08	8.63393e-07	6.62882e-09
912	6.49905e-09	1.18141e-06	1.04469e-08	0.999999
913	0.999999	7.6652e-08	8.63393e-07	6.62882e-09		I
914	6.49905e-09	1.18141e-06	1.04469e-08	0.999999
915	6.49905e-09	1.18141e-06	1.04469e-08	0.999999
916	6.49905e-09	1.18141e-06	1.04469e-08	0.999999		F
917	6.49905e-09	1.18141e-06	1.04469e-08	0.999999
918	6.49905e-09	1.18141e-06	1.04469e-08	0.999999
919	6.49905e-09	1.18141e-06	1.04469e-08	0.999999		F
920	6.49905e-09	1.18141e-06	1.04469e-08	0.999999
921	6.49905e-09	1.18141e-06	1.04469e-08	0.999999
922	0.999999	7.6652e-08	8.63393e-07	6.62882e-09		N
923	0.999999	7.6652e-08	8.63393e-07	6.62882e-09
924	2.26905e-08	1	1.93373e-08	3.51559e-07
925	0.999999	7.77581e-08	9.97276e-07	6.70364e-09		N
926	0.999999	7.6652e-08	8.63393e-07	6.62882e-09
927	6.49905e-09	1.18141e-06	1.04469e-08	0.999999
928	4.18768e-07	3.19421e-08	1	5.22719e-09		E
929	0.999999	7.6652e-08	8.63393e-07	6.62882e-09
930	0.999999	7.6652e-08	8.63393e-07	6.62882e-09
931	0.999999	7.6652e-08	8.63393e-07	6.62882e-09		N
932	0.999999	7.6652e-08	8.63393e-07	6.62882e-09
933	6.49905e-09	1.18141e-06	1.04469e-08	0.999999
934	6.49905e-09	1.18141e-06	1.04469e-08	0.999999		S
935	2.26905e-08	1	1.93373e-08	3.51559e-07
936	6.49905e-09	1.18141e-06	1.04469e-08	0.999999
937	0.999999	7.6652e-08	8.63393e-07	6.62882e-09		I
938	6.49905e-09	1.18141e-06	1.04469e-08	0.999999
939	0.999999	7.6652e-08	8.63393e-07	6.62882e-09
940	6.49905e-09	1.18141e-06	1.04469e-08	0.999999		L
941	6.49905e-09	1.18141e-06	1.04469e-08	0.999999
942	0.999999	7.6652e-08	8.63393e-07	6.62882e-09
943	0.999999	7.6652e-08	8.63393e-07	6.62882e-09		I
944	6.49905e-09	1.18141e-06	1.04469e-08	0.999999
945	0.999999	7.6652e-08	8.63393e-07	6.62882e-09
946	0.999999	7.6652e-08	8.63393e-07	6.62882e-09		K
947	0.999999	7.6652e-08	8.63393e-07	6.62882e-09
948	0.999999	7.6652e-08	8.63393e-07	6.62882e-09
949	2.26905e-08	1	1.93373e-08	3.51559e-07		P
950	2.26905e-08	1	1.93373e-08	3.51559e-07
951	0.999999	7.6652e-08	8.63393e-07	6.62882e-09
952	4.18768e-07	3.19421e-08	1	5.22719e-09		E
953	0.999999	7.6652e-08	8.63393e-07	6.62882e-09
954	0.999999	7.6652e-08	8.63393e-07	6.62882e-09
955	0.999999	7.6652e-08	8.63393e-07	6.62882e-09		K
956	0.999999	7.6652e-08	8.63393e-07	6.62882e-09
957	0.999999	7.6652e-08	8.63393e-07	6.62882e-09
958	1.90689e-06	0.0499312	2.46901e-06	0.950064		Y
959	0.999999	7.66882e-08	8.67118e-07	6.63114e-09
960	6.49905e-09	1.18141e-06	1.04469e-08	0.999999
961	4.19981e-07	3.19584e-08	1	5.22851e-09		G
962	4.18962e-07	3.19766e-08	1	5.23118e-09
963	6.49905e-09	1.18141e-06	1.04469e-08	0.999999
964	0.999999	7.6652e-08	8.63393e-07	6.62882e-09		N
965	0.999999	7.66882e-08	8.67118e-07	6.63114e-09
966	6.49905e-09	1.18141e-06	1.04469e-08	0.999999
967	0.999999	7.82449e-08	9.10492e-07	6.67402e-09		T
968	2.35793e-08	1	1.96263e-08	3.52883e-07
969	0.999999	7.679e-08	8.77973e-07	6.63772e-09
970	0.999999	7.6652e-08	8.63393e-07	6.62882e-09		T
971	2.35793e-08	1	1.96263e-08	3.52883e-07
972	6.50494e-09	1.18971e-06	1.04552e-08	0.999999
973	4.18768e-07	3.19421e-08	1	5.22719e-09		A
974	2.26974e-08	1	1.9353e-08	3.52458e-07
975	0.999999	7.6652e-08	8.63393e-07	6.62882e-09
976	4.18768e-07	3.19421e-08	1	5.22719e-09		G
977	4.18768e-07	3.19421e-08	1	5.22719e-09
978	6.49905e-09	1.18141e-06	1.04469e-08	0.999999
979	6.49905e-09	1.18141e-06	1.04469e-08	0.999999		C
980	4.18768e-07	3.19421e-08	1	5.22719e-09
981	6.50494e-09	1.18971e-06	1.04552e-08	0.999999
982	6.49905e-09	1.18141e-06	1.04469e-08	0.999999		Y
983	0.999999	7.6652e-08	8.63393e-07	6.62882e-09
984	6.49905e-09	1.18141e-06	1.04469e-08	0.999999
985	4.18768e-07	3.19421e-08	1	5.22719e-09		G
986	4.19981e-07	3.19584e-08	1	5.22851e-09
987	0.999999	7.6652e-08	8.63393e-07	6.62882e-09
988	4.18768e-07	3.19421e-08	1	5.22719e-09		G
989	4.18768e-07	3.19421e-08	1	5.22719e-09
990	0.999999	7.80283e-08	1.03074e-06	6.72241e-09
991	0.999999	7.6652e-08	8.63393e-07	6.62882e-09		T
992	6.14738e-05	0.999932	2.49534e-06	3.56662e-06
993	4.18768e-07	3.19421e-08	1	5.22719e-09
994	6.49905e-09	1.18141e-06	1.04469e-08	0.999999		F
995	6.49905e-09	1.18141e-06	1.04469e-08	0.999999
996	6.50776e-09	1.18804e-06	1.04829e-08	0.999999
997	4.18768e-07	3.19421e-08	1	5.22719e-09		V
998	6.49905e-09	1.18141e-06	1.04469e-08	0.999999
999	0.999999	7.69123e-08	8.65611e-07	6.64206e-09
1000	0.999999	7.6652e-08	8.63393e-07	6.62882e-09		K
1001	0.999999	7.6652e-08	8.63393e-07	6.62882e-09
1002	0.999999	7.6652e-08	8.63393e-07	6.62882e-09
1003	0.999999	7.6652e-08	8.63393e-07	6.62882e-09		I
1004	6.49905e-09	1.18141e-06	1.04469e-08	0.999999
1005	0.999999	7.6696e-08	8.64002e-07	6.6304e-09
1006	4.18768e-07	3.19421e-08	1	5.22719e-09		D
1007	0.999999	7.6652e-08	8.63393e-07	6.62882e-09
1008	6.49905e-09	1.18141e-06	1.04469e-08	0.999999
1009	4.18768e-07	3.19421e-08	1	5.22719e-09		E
1010	0.999999	7.6652e-08	8.63393e-07	6.62882e-09
1011	0.00016384	6.03306e-07	0.999835	7.95545e-08
1012	0.999992	5.85044e-06	1.77716e-06	6.12879e-08		N
1013	0.999999	7.6652e-08	8.63393e-07	6.62882e-09
1014	2.26983e-08	1	1.93628e-08	3.51644e-07
1015	0.999999	7.6652e-08	8.63393e-07	6.62882e-09		R
1016	4.19981e-07	3.19584e-08	1	5.22851e-09
1017	0.999999	7.67178e-08	8.70288e-07	6.63309e-09
1018	0.999999	7.67178e-08	8.70288e-07	6.63309e-09		T
1019	2.27385e-08	1	1.93932e-08	3.66116e-07
1020	4.42988e-07	3.22213e-08	1	5.25095e-09
1021	6.49905e-09	1.18141e-06	1.04469e-08	0.999999		L
1022	6.49905e-09	1.18141e-06	1.04469e-08	0.999999
1023	0.999999	7.6652e-08	8.63393e-07	6.62882e-09
1024	6.49905e-09	1.18141e-06	1.04469e-08	0.999999		F
1025	6.49905e-09	1.18141e-06	1.04469e-08	0.999999
1026	6.49905e-09	1.18141e-06	1.04469e-08	0.999999
1027	0.999999	7.6652e-08	8.63393e-07	6.62882e-09		I
1028	6.49905e-09	1.18141e-06	1.04469e-08	0.999999
1029	6.49905e-09	1.18141e-06	1.04469e-08	0.999999
1030	6.49905e-09	1.18141e-06	1.04469e-08	0.999999		Y
1031	0.999999	7.6652e-08	8.63393e-07	6.62882e-09
1032	6.49905e-09	1.18141e-06	1.04469e-08	0.999999
1033	6.49905e-09	1.18141e-06	1.04469e-08	0.999999		S
1034	2.26905e-08	1	1.93373e-08	3.51559e-07
1035	9.91225e-09	6.728e-06	1.50802e-08	0.999993
1036	6.49905e-09	1.18141e-06	1.04469e-08	0.999999		S
1037	2.26905e-08	1	1.93373e-08	3.51559e-07
1038	6.49905e-09	1.18141e-06	1.04469e-08	0.999999
1039	6.49905e-09	1.18141e-06	1.04469e-08	0.999999		S
1040	2.26905e-08	1	1.93373e-08	3.51559e-07
1041	6.6599e-09	1.24122e-06	1.16311e-08	0.999999
1042	2.26905e-08	1	1.93373e-08	3.51559e-07		Q
1043	0.999999	7.6652e-08	8.63393e-07	6.62882e-09
1044	0.999999	7.6652e-08	8.63393e-07	6.62882e-09
1045	4.18768e-07	3.19421e-08	1	5.22719e-09		G
1046	4.18768e-07	3.19421e-08	1	5.22719e-09
1047	4.33303e-07	3.21127e-08	1	5.24162e-09
1048	0.999999	7.6652e-08	8.63393e-07	6.62882e-09		I
1049	6.49905e-09	1.18141e-06	1.04469e-08	0.999999
1050	0.999999	7.6652e-08	8.63393e-07	6.62882e-09
1051	6.49905e-09	1.18141e-06	1.04469e-08	0.999999		Y
1052	0.999999	7.6652e-08	8.63393e-07	6.62882e-09
1053	6.49905e-09	1.18141e-06	1.04469e-08	0.999999
1054	0.999999	7.6652e-08	8.63393e-07	6.62882e-09		N
1055	0.999999	7.6652e-08	8.63393e-07	6.62882e-09
1056	6.49905e-09	1.18141e-06	1.04469e-08	0.999999
1057	0.999999	7.6652e-08	8.63393e-07	6.62882e-09		I
1058	6.49905e-09	1.18141e-06	1.04469e-08	0.999999
1059	6.70282e-09	1.49657e-06	1.07338e-08	0.999998
1060	2.26905e-08	1	1.93373e-08	3.51559e-07		H
1061	0.999999	7.6652e-08	8.63393e-07	6.62882e-09
1062	2.1807e-07	0.000551536	2.88535e-07	0.999448
1063	0.999999	7.6652e-08	8.63393e-07	6.62882e-09		T
1064	2.2691e-08	1	1.93379e-08	3.51682e-07
1065	2.0253e-08	2.24299e-05	4.83344e-08	0.999978
1066	0.999999	7.6652e-08	8.63393e-07	6.62882e-09		I
1067	6.49905e-09	1.18141e-06	1.04469e-08	0.999999
1068	0.999999	7.6652e-08	8.63393e-07	6.62882e-09
1069	6.49905e-09	1.18141e-06	1.04469e-08	0.999999		Y
1070	0.999999	7.6652e-08	8.63393e-07	6.62882e-09
1071	2.27385e-08	1	1.93932e-08	3.66116e-07
1072	6.49905e-09	1.18141e-06	1.04469e-08	0.999999		Y
1073	0.999999	7.6652e-08	8.63393e-07	6.62882e-09
1074	6.70282e-09	1.49657e-06	1.07338e-08	0.999998
1075	4.22911e-07	3.33375e-08	1	5.537e-09		A
1076	2.26905e-08	1	1.93373e-08	3.51559e-07
1077	6.49905e-09	1.18141e-06	1.04469e-08	0.999999
1078	0.999999	7.6652e-08	8.63393e-07	6.62882e-09		N
1079	0.999999	7.6652e-08	8.63393e-07	6.62882e-09
1080	2.26905e-08	1	1.93373e-08	3.51559e-07
1081	6.49905e-09	1.18141e-06	1.04469e-08	0.999999		Y
1082	0.999999	7.6652e-08	8.63393e-07	6.62882e-09
1083	6.49905e-09	1.18141e-06	1.04469e-08	0.999999
1084	4.18768e-07	3.19421e-08	1	5.22719e-09		E
1085	0.999999	7.67178e-08	8.70288e-07	6.63309e-09
1086	4.18768e-07	3.19421e-08	1	5.22719e-09

## Sheet: RIPR
RIPR
site:	A	C	G	T		Ancestral RIPR
1	1	7.47348e-08	2.27138e-07	2.30715e-08		M
2	1.79928e-08	1.34011e-06	7.00388e-09	0.999999
3	7.13429e-08	2.81035e-08	1	2.88639e-09
4	1.79928e-08	1.34011e-06	7.00388e-09	0.999999		F
5	1.79928e-08	1.34011e-06	7.00388e-09	0.999999
6	1.95492e-08	1	2.31175e-08	4.33204e-07
7	1	7.481e-08	2.30339e-07	2.30809e-08		R
8	7.13429e-08	2.81035e-08	1	2.88639e-09
9	1	7.47348e-08	2.27138e-07	2.30715e-08
10	1	7.47348e-08	2.27138e-07	2.30715e-08		I
11	1.79928e-08	1.34011e-06	7.00388e-09	0.999999
12	1.79928e-08	1.34011e-06	7.00388e-09	0.999999
13	1.79928e-08	1.34011e-06	7.00388e-09	0.999999		F
14	1.79928e-08	1.34011e-06	7.00388e-09	0.999999
15	1.79928e-08	1.34011e-06	7.00388e-09	0.999999
16	1.79928e-08	1.34011e-06	7.00388e-09	0.999999		F
17	1.79928e-08	1.34011e-06	7.00388e-09	0.999999
18	1.43634e-05	0.000190425	0.00173838	0.998057
19	1	7.47348e-08	2.27138e-07	2.30715e-08		T
20	2.42026e-08	0.999999	2.4335e-08	5.48109e-07
21	1.9557e-08	1	2.31215e-08	4.33299e-07
22	1.25487e-06	0.99647	1.01732e-06	0.00352773		L
23	1.79928e-08	1.34011e-06	7.00388e-09	0.999999
24	1.69714e-06	0.0108422	9.59203e-07	0.989155
25	1.24543e-06	0.996476	1.01484e-06	0.00352195		L
26	1.79928e-08	1.34011e-06	7.00388e-09	0.999999
27	0.00162575	0.000131093	5.58875e-06	0.998238
28	1	7.47348e-08	2.27138e-07	2.30715e-08		I
29	1.79928e-08	1.34011e-06	7.00388e-09	0.999999
30	1	7.47348e-08	2.27138e-07	2.30715e-08
31	1.79928e-08	1.34011e-06	7.00388e-09	0.999999		L
32	1.79928e-08	1.34011e-06	7.00388e-09	0.999999
33	1	7.47348e-08	2.27138e-07	2.30715e-08
34	1	7.47348e-08	2.27138e-07	2.30715e-08		I
35	1.84518e-08	1.3967e-06	7.06859e-09	0.999999
36	1.95492e-08	1	2.31175e-08	4.33204e-07
37	1	7.47348e-08	2.27138e-07	2.30715e-08		K
38	1	7.58778e-08	2.81409e-07	2.32225e-08
39	2.08345e-07	3.28658e-07	0.999999	3.71376e-07
40	1	7.47348e-08	2.27138e-07	2.30715e-08		K
41	1	7.47348e-08	2.27138e-07	2.30715e-08
42	1	1.54175e-07	2.43497e-07	2.5795e-08
43	1	7.47348e-08	2.27138e-07	2.30715e-08		T
44	7.57661e-08	0.999954	7.01837e-08	4.60113e-05
45	1	7.47348e-08	2.27138e-07	2.30715e-08
46	1.79928e-08	1.34011e-06	7.00388e-09	0.999999		S
47	1.95492e-08	1	2.31175e-08	4.33204e-07
48	1.08607e-07	5.19199e-08	1	3.27199e-09
49	7.21941e-08	2.81559e-08	1	2.88913e-09		A
50	1.95492e-08	1	2.31175e-08	4.33204e-07
51	1	7.47348e-08	2.27138e-07	2.30715e-08
52	1	7.47348e-08	2.27138e-07	2.30715e-08		I
53	1.79928e-08	1.34011e-06	7.00388e-09	0.999999
54	1.79928e-08	1.34011e-06	7.00388e-09	0.999999
55	7.13429e-08	2.81035e-08	1	2.88639e-09		D
56	1	7.47348e-08	2.27138e-07	2.30715e-08
57	1.79928e-08	1.34011e-06	7.00388e-09	0.999999
58	1.79928e-08	1.34011e-06	7.00388e-09	0.999999		L
59	1.79928e-08	1.34011e-06	7.00388e-09	0.999999
60	1	7.47348e-08	2.27138e-07	2.30715e-08
61	1	7.47348e-08	2.27138e-07	2.30715e-08		I
62	1.79928e-08	1.34011e-06	7.00388e-09	0.999999
63	1	7.47348e-08	2.27138e-07	2.30715e-08
64	7.13429e-08	2.81035e-08	1	2.88639e-09		E
65	1	7.47348e-08	2.27138e-07	2.30715e-08
66	0.999993	6.17706e-06	7.10501e-07	4.05151e-07
67	7.13429e-08	2.81035e-08	1	2.88639e-09		G
68	7.13429e-08	2.81035e-08	1	2.88639e-09
69	1	7.47348e-08	2.27138e-07	2.30715e-08
70	1	7.47348e-08	2.27138e-07	2.30715e-08		I
71	1.79928e-08	1.34011e-06	7.00388e-09	0.999999
72	1.79928e-08	1.34011e-06	7.00388e-09	0.999999
73	1.79928e-08	1.34011e-06	7.00388e-09	0.999999		F
74	1.79928e-08	1.34011e-06	7.00388e-09	0.999999
75	1.79928e-08	1.34011e-06	7.00388e-09	0.999999
76	1.79928e-08	1.34011e-06	7.00388e-09	0.999999		Y
77	1	7.47348e-08	2.27138e-07	2.30715e-08
78	1.79928e-08	1.34011e-06	7.00388e-09	0.999999
79	7.13429e-08	2.81035e-08	1	2.88639e-09		E
80	1	7.47348e-08	2.27138e-07	2.30715e-08
81	1	7.47348e-08	2.27138e-07	2.30715e-08
82	1	7.47348e-08	2.27138e-07	2.30715e-08		K
83	1	7.47348e-08	2.27138e-07	2.30715e-08
84	1	7.47348e-08	2.27138e-07	2.30715e-08
85	1	7.47348e-08	2.27138e-07	2.30715e-08		N
86	1	7.47348e-08	2.27138e-07	2.30715e-08
87	1.79928e-08	1.34011e-06	7.00388e-09	0.999999
88	7.13429e-08	2.81035e-08	1	2.88639e-09		E
89	1	7.47348e-08	2.27138e-07	2.30715e-08
90	1	7.47348e-08	2.27138e-07	2.30715e-08
91	1	7.47348e-08	2.27138e-07	2.30715e-08		I
92	1.79928e-08	1.34011e-06	7.00388e-09	0.999999
93	1	7.47348e-08	2.27138e-07	2.30715e-08
94	1.48054e-07	3.0535e-08	1	3.07983e-09		D
95	1	7.47348e-08	2.27138e-07	2.30715e-08
96	1.79928e-08	1.34011e-06	7.00388e-09	0.999999
97	1	7.47348e-08	2.27138e-07	2.30715e-08		K
98	1	7.47348e-08	2.27138e-07	2.30715e-08
99	1	7.47348e-08	2.27138e-07	2.30715e-08
100	1.79928e-08	1.34011e-06	7.00388e-09	0.999999		L
101	1.79928e-08	1.34011e-06	7.00388e-09	0.999999
102	1	7.47348e-08	2.27138e-07	2.30715e-08
103	1	7.47348e-08	2.27138e-07	2.30715e-08		T
104	1.95492e-08	1	2.31175e-08	4.33204e-07
105	1	7.47348e-08	2.27138e-07	2.30715e-08
106	1.79928e-08	1.34011e-06	7.00388e-09	0.999999		F
107	1.79928e-08	1.34011e-06	7.00388e-09	0.999999
108	1.79928e-08	1.34011e-06	7.00388e-09	0.999999
109	1.79928e-08	1.34011e-06	7.00388e-09	0.999999		S
110	1.95492e-08	1	2.31175e-08	4.33204e-07
111	1.79928e-08	1.34011e-06	7.00388e-09	0.999999
112	1.95492e-08	1	2.31175e-08	4.33204e-07		L
113	1.79928e-08	1.34011e-06	7.00388e-09	0.999999
114	0.00174705	0.997772	1.1793e-05	0.000468956
115	7.13429e-08	2.81035e-08	1	2.88639e-09		D
116	1	7.47348e-08	2.27138e-07	2.30715e-08
117	1.79928e-08	1.34011e-06	7.00388e-09	0.999999
118	1.95492e-08	1	2.31175e-08	4.33204e-07		H
119	1	7.47348e-08	2.27138e-07	2.30715e-08
120	1.79928e-08	1.34011e-06	7.00388e-09	0.999999
121	1	7.47348e-08	2.27138e-07	2.30715e-08		R
122	7.13429e-08	2.81035e-08	1	2.88639e-09
123	1	7.47348e-08	2.27138e-07	2.30715e-08
124	7.13429e-08	2.81035e-08	1	2.88639e-09		V
125	1.79928e-08	1.34011e-06	7.00388e-09	0.999999
126	1.80261e-08	1.37673e-06	7.02277e-09	0.999999
127	1	7.47348e-08	2.27138e-07	2.30715e-08		R
128	7.13429e-08	2.81035e-08	1	2.88639e-09
129	1	7.47348e-08	2.27138e-07	2.30715e-08
130	7.13429e-08	2.81035e-08	1	2.88639e-09		D
131	1	7.47348e-08	2.27138e-07	2.30715e-08
132	1.79928e-08	1.34011e-06	7.00388e-09	0.999999
133	1	7.47348e-08	2.27138e-07	2.30715e-08		N
134	1	7.47348e-08	2.27138e-07	2.30715e-08
135	1.79928e-08	1.34011e-06	7.00388e-09	0.999999
136	1.79928e-08	1.34011e-06	7.00388e-09	0.999999		L
137	1.79928e-08	1.34011e-06	7.00388e-09	0.999999
138	1	7.47348e-08	2.27138e-07	2.30715e-08
139	1	7.47348e-08	2.27138e-07	2.30715e-08		K
140	1	7.47348e-08	2.27138e-07	2.30715e-08
141	1	7.47348e-08	2.27138e-07	2.30715e-08
142	1	7.47348e-08	2.27138e-07	2.30715e-08		T
143	1.95492e-08	1	2.31175e-08	4.33204e-07
144	1	7.47348e-08	2.27138e-07	2.30715e-08
145	7.13429e-08	2.81035e-08	1	2.88639e-09		D
146	1	7.47348e-08	2.27138e-07	2.30715e-08
147	1.79928e-08	1.34011e-06	7.00388e-09	0.999999
148	1.79928e-08	1.34011e-06	7.00388e-09	0.999999		L
149	4.83948e-08	4.16774e-05	2.42243e-08	0.999958
150	2.88575e-06	1.26111e-07	0.999997	8.97222e-09
151	1	7.47348e-08	2.27138e-07	2.30715e-08		I
152	1.79928e-08	1.34011e-06	7.00388e-09	0.999999
153	1.79928e-08	1.34011e-06	7.00388e-09	0.999999
154	1.79928e-08	1.34011e-06	7.00388e-09	0.999999		L
155	1.79928e-08	1.34011e-06	7.00388e-09	0.999999
156	1	7.47348e-08	2.27138e-07	2.30715e-08
157	1	7.47348e-08	2.27138e-07	2.30715e-08		N
158	1	7.47348e-08	2.27138e-07	2.30715e-08
159	1.79928e-08	1.34011e-06	7.00388e-09	0.999999
160	1	7.47348e-08	2.27138e-07	2.30715e-08		N
161	1	7.47348e-08	2.27138e-07	2.30715e-08
162	1.79928e-08	1.34011e-06	7.00388e-09	0.999999
163	1	7.47348e-08	2.27138e-07	2.30715e-08		N
164	1	7.47348e-08	2.27138e-07	2.30715e-08
165	1.79928e-08	1.34011e-06	7.00388e-09	0.999999
166	7.13429e-08	2.81035e-08	1	2.88639e-09		G
167	7.13429e-08	2.81035e-08	1	2.88639e-09
168	5.81841e-06	1.36284e-05	0.999896	8.47782e-05
169	7.13429e-08	2.81035e-08	1	2.88639e-09		E
170	1	7.47348e-08	2.27138e-07	2.30715e-08
171	1	7.47348e-08	2.27138e-07	2.30715e-08
172	1	7.47348e-08	2.27138e-07	2.30715e-08		N
173	1	7.47348e-08	2.27138e-07	2.30715e-08
174	1.92476e-08	2.76517e-06	7.71586e-09	0.999997
175	7.13429e-08	2.81035e-08	1	2.88639e-09		D
176	1	7.47348e-08	2.27138e-07	2.30715e-08
177	1.79928e-08	1.34011e-06	7.00388e-09	0.999999
178	1.79928e-08	1.34011e-06	7.00388e-09	0.999999		Y
179	1	7.47348e-08	2.27138e-07	2.30715e-08
180	1.79928e-08	1.34011e-06	7.00388e-09	0.999999
181	7.13429e-08	2.81035e-08	1	2.88639e-09		A
182	1.95492e-08	1	2.31175e-08	4.33204e-07
183	1.79928e-08	1.34011e-06	7.00388e-09	0.999999
184	1.79928e-08	1.34011e-06	7.00388e-09	0.999999		Y
185	1	7.47348e-08	2.27138e-07	2.30715e-08
186	1.79928e-08	1.34011e-06	7.00388e-09	0.999999
187	1.79928e-08	1.34011e-06	7.00388e-09	0.999999		L
188	1.79928e-08	1.34011e-06	7.00388e-09	0.999999
189	1	7.481e-08	2.30339e-07	2.30809e-08
190	1	7.47348e-08	2.27138e-07	2.30715e-08		N
191	1	7.47348e-08	2.27138e-07	2.30715e-08
192	1.95777e-08	1	2.31481e-08	4.44891e-07
193	1	7.47348e-08	2.27138e-07	2.30715e-08		K
194	1	7.47348e-08	2.27138e-07	2.30715e-08
195	1	7.47348e-08	2.27138e-07	2.30715e-08
196	1.79928e-08	1.34011e-06	7.00388e-09	0.999999		Y
197	1	7.47348e-08	2.27138e-07	2.30715e-08
198	2.76338e-08	0.999995	3.0701e-08	4.68049e-06
199	7.13429e-08	2.81035e-08	1	2.88639e-09		V
200	1.79928e-08	1.34011e-06	7.00388e-09	0.999999
201	1.79928e-08	1.34011e-06	7.00388e-09	0.999999
202	1.79928e-08	1.34011e-06	7.00388e-09	0.999999		Y
203	1	7.47348e-08	2.27138e-07	2.30715e-08
204	1.79928e-08	1.34011e-06	7.00388e-09	0.999999
205	1	7.47348e-08	2.27138e-07	2.30715e-08		T
206	1.95492e-08	1	2.31175e-08	4.33204e-07
207	1.79928e-08	1.34011e-06	7.00388e-09	0.999999
208	1	7.47348e-08	2.27138e-07	2.30715e-08		I
209	1.79928e-08	1.34011e-06	7.00388e-09	0.999999
210	1	7.47348e-08	2.27138e-07	2.30715e-08
211	1.79928e-08	1.34011e-06	7.00388e-09	0.999999		L
212	1.79928e-08	1.34011e-06	7.00388e-09	0.999999
213	1	7.47348e-08	2.27138e-07	2.30715e-08
214	1	7.47348e-08	2.27138e-07	2.30715e-08		N
215	1	7.47348e-08	2.27138e-07	2.30715e-08
216	1.79928e-08	1.34011e-06	7.00388e-09	0.999999
217	1.95492e-08	1	2.31175e-08	4.33204e-07		R
218	7.13429e-08	2.81035e-08	1	2.88639e-09
219	5.99322e-07	0.00126813	3.33292e-07	0.998731
220	1.63852e-06	6.38343e-08	0.999998	6.24423e-09		D
221	1	7.47348e-08	2.27138e-07	2.30715e-08
222	1.79928e-08	1.34011e-06	7.00388e-09	0.999999
223	1.80085e-08	1.35106e-06	7.03628e-09	0.999999		S
224	1.95492e-08	1	2.31175e-08	4.33204e-07
225	1	7.47348e-08	2.27138e-07	2.30715e-08
226	1	7.47348e-08	2.27138e-07	2.30715e-08		T
227	1.95492e-08	1	2.31175e-08	4.33204e-07
228	1	7.72109e-08	2.29735e-07	2.41407e-08
229	7.13429e-08	2.81035e-08	1	2.88639e-09		E
230	1	7.47348e-08	2.27138e-07	2.30715e-08
231	1	7.47348e-08	2.27138e-07	2.30715e-08
232	1	7.47348e-08	2.27138e-07	2.30715e-08		K
233	1	7.47348e-08	2.27138e-07	2.30715e-08
234	1	7.47348e-08	2.27138e-07	2.30715e-08
235	1	7.47348e-08	2.27138e-07	2.30715e-08		I
236	1.79928e-08	1.34011e-06	7.00388e-09	0.999999
237	1.79928e-08	1.34011e-06	7.00388e-09	0.999999
238	1	7.47348e-08	2.27138e-07	2.30715e-08		K
239	1	7.47348e-08	2.27138e-07	2.30715e-08
240	1	7.47348e-08	2.27138e-07	2.30715e-08
241	1	7.47348e-08	2.27138e-07	2.30715e-08		T
242	1.95492e-08	1	2.31175e-08	4.33204e-07
243	1	8.81271e-08	2.31454e-07	2.3559e-08
244	1.79928e-08	1.34011e-06	7.00388e-09	0.999999		F
245	1.79928e-08	1.34011e-06	7.00388e-09	0.999999
246	1.8342e-08	1.73147e-06	7.2021e-09	0.999998
247	1.79928e-08	1.34011e-06	7.00388e-09	0.999999		F
248	1.79928e-08	1.34011e-06	7.00388e-09	0.999999
249	1.79928e-08	1.34011e-06	7.00388e-09	0.999999
250	1.79928e-08	1.34011e-06	7.00388e-09	0.999999		S
251	1.95492e-08	1	2.31175e-08	4.33204e-07
252	1.84518e-08	1.3967e-06	7.06859e-09	0.999999
253	1.95777e-08	1	2.31481e-08	4.44891e-07		H
254	1	7.47348e-08	2.27138e-07	2.30715e-08
255	1.79928e-08	1.34011e-06	7.00388e-09	0.999999
256	1	7.47348e-08	2.27138e-07	2.30715e-08		N
257	1	7.47348e-08	2.27138e-07	2.30715e-08
258	1.79928e-08	1.34011e-06	7.00388e-09	0.999999
259	1	7.47348e-08	2.27138e-07	2.30715e-08		K
260	1	7.47348e-08	2.27138e-07	2.30715e-08
261	1	7.47348e-08	2.27138e-07	2.30715e-08
262	7.13429e-08	2.81035e-08	1	2.88639e-09		D
263	1	7.47348e-08	2.27138e-07	2.30715e-08
264	1.95492e-08	1	2.31175e-08	4.33204e-07
265	1	7.47348e-08	2.27138e-07	2.30715e-08		M
266	1.79928e-08	1.34011e-06	7.00388e-09	0.999999
267	2.27558e-07	2.68217e-07	0.999999	1.79792e-07
268	1	7.47348e-08	2.27138e-07	2.30715e-08		K
269	1	7.47348e-08	2.27138e-07	2.30715e-08
270	1	7.72109e-08	2.29735e-07	2.41407e-08
271	1.79928e-08	1.34011e-06	7.00388e-09	0.999999		S
272	1.95492e-08	1	2.31175e-08	4.33204e-07
273	1	7.47348e-08	2.27138e-07	2.30715e-08
274	1.79928e-08	1.34011e-06	7.00388e-09	0.999999		C
275	7.13429e-08	2.81035e-08	1	2.88639e-09
276	1.79928e-08	1.34011e-06	7.00388e-09	0.999999
277	7.13429e-08	2.81035e-08	1	2.88639e-09		D
278	1	7.47348e-08	2.27138e-07	2.30715e-08
279	1.79928e-08	1.34011e-06	7.00388e-09	0.999999
280	1.79928e-08	1.34011e-06	7.00388e-09	0.999999		Y
281	1	7.47348e-08	2.27138e-07	2.30715e-08
282	1.79928e-08	1.34011e-06	7.00388e-09	0.999999
283	1.79928e-08	1.34011e-06	7.00388e-09	0.999999		F
284	1.79928e-08	1.34011e-06	7.00388e-09	0.999999
285	1.83504e-08	1.74067e-06	7.20682e-09	0.999998
286	1	7.47348e-08	2.27138e-07	2.30715e-08		I
287	1.79928e-08	1.34011e-06	7.00388e-09	0.999999
288	1	7.47348e-08	2.27138e-07	2.30715e-08
289	1.79928e-08	1.34011e-06	7.00388e-09	0.999999		S
290	1.95492e-08	1	2.31175e-08	4.33204e-07
291	1	7.47348e-08	2.27138e-07	2.30715e-08
292	1	7.47348e-08	2.27138e-07	2.30715e-08		K
293	1	7.47348e-08	2.27138e-07	2.30715e-08
294	1	7.47348e-08	2.27138e-07	2.30715e-08
295	4.04467e-06	0.000268264	0.999726	1.32847e-06		E
296	1	7.47348e-08	2.27138e-07	2.30715e-08
297	1	7.47348e-08	2.27138e-07	2.30715e-08
298	1.79928e-08	1.34011e-06	7.00388e-09	0.999999		Y
299	1	7.47348e-08	2.27138e-07	2.30715e-08
300	1.79928e-08	1.34011e-06	7.00388e-09	0.999999
301	1	7.47348e-08	2.27138e-07	2.30715e-08		N
302	1	7.47348e-08	2.27138e-07	2.30715e-08
303	1.79928e-08	1.34011e-06	7.00388e-09	0.999999
304	1.79928e-08	1.34011e-06	7.00388e-09	0.999999		S
305	1.95492e-08	1	2.31175e-08	4.33204e-07
306	1	7.47348e-08	2.27138e-07	2.30715e-08
307	1	7.47348e-08	2.27138e-07	2.30715e-08		S
308	1.63852e-06	6.38343e-08	0.999998	6.24423e-09
309	1.79928e-08	1.34011e-06	7.00388e-09	0.999999
310	7.14559e-08	2.83292e-08	1	2.90678e-09		D
311	1	7.47348e-08	2.27138e-07	2.30715e-08
312	1.79928e-08	1.34011e-06	7.00388e-09	0.999999
313	1	7.47348e-08	2.27138e-07	2.30715e-08		K
314	1	7.47348e-08	2.27138e-07	2.30715e-08
315	1	7.47348e-08	2.27138e-07	2.30715e-08
316	1	7.47348e-08	2.27138e-07	2.30715e-08		T
317	1.97128e-08	1	2.3182e-08	4.34349e-07
318	0.999985	2.36568e-07	1.42675e-05	5.05614e-08
319	1	7.47348e-08	2.27138e-07	2.30715e-08		N
320	1	7.47348e-08	2.27138e-07	2.30715e-08
321	1.79928e-08	1.34011e-06	7.00388e-09	0.999999
322	6.12618e-08	0.999998	1.43328e-06	6.45229e-07		Q
323	1	7.47348e-08	2.27138e-07	2.30715e-08
324	1	7.47348e-08	2.27138e-07	2.30715e-08
325	1	7.47348e-08	2.27138e-07	2.30715e-08		I
326	2.24934e-08	1.49869e-06	7.37429e-09	0.999998
327	1	7.47348e-08	2.27138e-07	2.30715e-08
328	1.79928e-08	1.34011e-06	7.00388e-09	0.999999		C
329	7.13429e-08	2.81035e-08	1	2.88639e-09
330	1.79928e-08	1.34011e-06	7.00388e-09	0.999999
331	1.79928e-08	1.34011e-06	7.00388e-09	0.999999		Y
332	1	7.47348e-08	2.27138e-07	2.30715e-08
333	1.79928e-08	1.34011e-06	7.00388e-09	0.999999
334	1	7.47348e-08	2.27138e-07	2.30715e-08		K
335	1	7.47348e-08	2.27138e-07	2.30715e-08
336	1	7.47348e-08	2.27138e-07	2.30715e-08
337	1	7.47348e-08	2.27138e-07	2.30715e-08		K
338	1	7.47348e-08	2.27138e-07	2.30715e-08
339	1	7.47348e-08	2.27138e-07	2.30715e-08
340	1	7.47348e-08	2.27138e-07	2.30715e-08		T
341	1.95492e-08	1	2.31175e-08	4.33204e-07
342	1	7.47348e-08	2.27138e-07	2.30715e-08
343	1.79928e-08	1.34011e-06	7.00388e-09	0.999999		F
344	1.79928e-08	1.34011e-06	7.00388e-09	0.999999
345	1.8342e-08	1.73147e-06	7.2021e-09	0.999998
346	1.79928e-08	1.34011e-06	7.00388e-09	0.999999		C
347	7.13429e-08	2.81035e-08	1	2.88639e-09
348	1.95527e-08	1	2.31214e-08	4.34647e-07
349	7.13429e-08	2.81035e-08	1	2.88639e-09		G
350	7.13429e-08	2.81035e-08	1	2.88639e-09
351	1	7.47348e-08	2.27138e-07	2.30715e-08
352	0.0019118	4.58835e-06	0.998083	6.79968e-07		V
353	1.79928e-08	1.34011e-06	7.00388e-09	0.999999
354	0.999998	4.61187e-07	3.94898e-07	8.31035e-07
355	7.13429e-08	2.81035e-08	1	2.88639e-09		V
356	1.79928e-08	1.34011e-06	7.00388e-09	0.999999
357	1	7.47348e-08	2.27138e-07	2.30715e-08
358	1	8.80529e-08	2.31419e-07	2.3557e-08		I
359	1.79928e-08	1.34011e-06	7.00388e-09	0.999999
360	1	7.47348e-08	2.27138e-07	2.30715e-08
361	1.95492e-08	1	2.31175e-08	4.33204e-07		P
362	1.95492e-08	1	2.31175e-08	4.33204e-07
363	1	7.47348e-08	2.27138e-07	2.30715e-08
364	1	7.47348e-08	2.27138e-07	2.30715e-08		N
365	1	7.47348e-08	2.27138e-07	2.30715e-08
366	4.76218e-08	4.0766e-05	2.37873e-08	0.999959
367	1	7.47348e-08	2.27138e-07	2.30715e-08		S
368	7.13429e-08	2.81035e-08	1	2.88639e-09
369	1.79928e-08	1.34011e-06	7.00388e-09	0.999999
370	7.13429e-08	2.81035e-08	1	2.88639e-09		E
371	1	7.47348e-08	2.27138e-07	2.30715e-08
372	1	7.47348e-08	2.27138e-07	2.30715e-08
373	7.13429e-08	2.81035e-08	1	2.88639e-09		E
374	1	7.47348e-08	2.27138e-07	2.30715e-08
375	1	7.72261e-08	2.29715e-07	2.41362e-08
376	1	7.47348e-08	2.27138e-07	2.30715e-08		I
377	1.79928e-08	1.34011e-06	7.00388e-09	0.999999
378	1	7.47348e-08	2.27138e-07	2.30715e-08
379	1	7.47348e-08	2.27138e-07	2.30715e-08		K
380	1	7.47348e-08	2.27138e-07	2.30715e-08
381	1	7.47348e-08	2.27138e-07	2.30715e-08
382	1	7.47348e-08	2.27138e-07	2.30715e-08		T
383	1.95492e-08	1	2.31175e-08	4.33204e-07
384	1	7.49276e-08	2.35671e-07	2.30961e-08
385	1	7.47348e-08	2.27138e-07	2.30715e-08		N
386	1	7.47348e-08	2.27138e-07	2.30715e-08
387	1.79928e-08	1.34011e-06	7.00388e-09	0.999999
388	1	7.47348e-08	2.27138e-07	2.30715e-08		K
389	1	7.47348e-08	2.27138e-07	2.30715e-08
390	1	7.47348e-08	2.27138e-07	2.30715e-08
391	1	7.72109e-08	2.29735e-07	2.41407e-08		I
392	1.79928e-08	1.34011e-06	7.00388e-09	0.999999
393	1	7.47348e-08	2.27138e-07	2.30715e-08
394	1	7.481e-08	2.30339e-07	2.30809e-08		T
395	1.95492e-08	1	2.31175e-08	4.33204e-07
396	1	7.47348e-08	2.27138e-07	2.30715e-08
397	1	7.47348e-08	2.27138e-07	2.30715e-08		N
398	1	7.47348e-08	2.27138e-07	2.30715e-08
399	1.79928e-08	1.34011e-06	7.00388e-09	0.999999
400	7.13429e-08	2.81035e-08	1	2.88639e-09		D
401	1	7.47348e-08	2.27138e-07	2.30715e-08
402	2.9693e-08	0.999994	3.26218e-08	5.70478e-06
403	1	7.47348e-08	2.27138e-07	2.30715e-08		K
404	1	7.47348e-08	2.27138e-07	2.30715e-08
405	1	7.47348e-08	2.27138e-07	2.30715e-08
406	1.95519e-08	1	2.31191e-08	4.33246e-07		L
407	1.79928e-08	1.34011e-06	7.00388e-09	0.999999
408	1.84518e-08	1.3967e-06	7.06859e-09	0.999999
409	1.79928e-08	1.34011e-06	7.00388e-09	0.999999		Y
410	1	7.47348e-08	2.27138e-07	2.30715e-08
411	1.79928e-08	1.34011e-06	7.00388e-09	0.999999
412	1.79928e-08	1.34011e-06	7.00388e-09	0.999999		C
413	7.13429e-08	2.81035e-08	1	2.88639e-09
414	1.79928e-08	1.34011e-06	7.00388e-09	0.999999
415	7.13429e-08	2.81035e-08	1	2.88639e-09		A
416	1.95492e-08	1	2.31175e-08	4.33204e-07
417	1	7.47348e-08	2.27138e-07	2.30715e-08
418	1.95492e-08	1	2.31175e-08	4.33204e-07		H
419	1	7.47348e-08	2.27138e-07	2.30715e-08
420	1.79928e-08	1.34011e-06	7.00388e-09	0.999999
421	1.79928e-08	1.34011e-06	7.00388e-09	0.999999		F
422	1.79928e-08	1.34011e-06	7.00388e-09	0.999999
423	1.95784e-08	1	2.31488e-08	4.45178e-07
424	1	7.47348e-08	2.27138e-07	2.30715e-08		N
425	1	7.47348e-08	2.27138e-07	2.30715e-08
426	1.87521e-06	5.43603e-06	5.96113e-08	0.999993
427	1.79928e-08	1.34011e-06	7.00388e-09	0.999999		S
428	1.95492e-08	1	2.31175e-08	4.33204e-07
429	1.79928e-08	1.34011e-06	7.00388e-09	0.999999
430	1	7.47348e-08	2.27138e-07	2.30715e-08		T
431	1.95492e-08	1	2.31175e-08	4.33204e-07
432	1	7.47348e-08	2.27138e-07	2.30715e-08
433	1.95492e-08	1	2.31175e-08	4.33204e-07		H
434	1	7.47348e-08	2.27138e-07	2.30715e-08
435	1.79928e-08	1.34011e-06	7.00388e-09	0.999999
436	1	7.47348e-08	2.27138e-07	2.30715e-08		I
437	1.79928e-08	1.34011e-06	7.00388e-09	0.999999
438	1	7.47348e-08	2.27138e-07	2.30715e-08
439	1	7.47348e-08	2.27138e-07	2.30715e-08		I
440	1.79928e-08	1.34011e-06	7.00388e-09	0.999999
441	1.95492e-08	1	2.31175e-08	4.33204e-07
442	1	7.47348e-08	2.27138e-07	2.30715e-08		I
443	1.79928e-08	1.34011e-06	7.00388e-09	0.999999
444	1.83504e-08	1.74067e-06	7.20682e-09	0.999998
445	1.79928e-08	1.34011e-06	7.00388e-09	0.999999		Y
446	1	7.47348e-08	2.27138e-07	2.30715e-08
447	1.79928e-08	1.34011e-06	7.00388e-09	0.999999
448	1.79928e-08	1.34011e-06	7.00388e-09	0.999999		Y
449	1	7.47348e-08	2.27138e-07	2.30715e-08
450	3.63242e-08	0.99999	3.84854e-08	9.79582e-06
451	1	7.47348e-08	2.27138e-07	2.30715e-08		I
452	1.79928e-08	1.34011e-06	7.00388e-09	0.999999
453	1	7.72109e-08	2.29735e-07	2.41407e-08
454	1.79928e-08	1.34011e-06	7.00388e-09	0.999999		S
455	1.95492e-08	1	2.31175e-08	4.33204e-07
456	1	7.47348e-08	2.27138e-07	2.30715e-08
457	1.95492e-08	1	2.31175e-08	4.33204e-07		Q
458	1	7.47348e-08	2.27138e-07	2.30715e-08
459	1	7.47348e-08	2.27138e-07	2.30715e-08
460	1.95492e-08	1	2.31175e-08	4.33204e-07		P
461	1.95492e-08	1	2.31175e-08	4.33204e-07
462	1	7.47348e-08	2.27138e-07	2.30715e-08
463	1.95492e-08	1	2.31175e-08	4.33204e-07		L
464	1.79928e-08	1.34011e-06	7.00388e-09	0.999999
465	1.79928e-08	1.34011e-06	7.00388e-09	0.999999
466	1.79928e-08	1.34011e-06	7.00388e-09	0.999999		L
467	1.79928e-08	1.34011e-06	7.00388e-09	0.999999
468	1	7.47348e-08	2.27138e-07	2.30715e-08
469	1.79928e-08	1.34011e-06	7.00388e-09	0.999999		L
470	1.79928e-08	1.34011e-06	7.00388e-09	0.999999
471	1	7.47348e-08	2.27138e-07	2.30715e-08
472	7.13429e-08	2.81035e-08	1	2.88639e-09		E
473	1	7.47348e-08	2.27138e-07	2.30715e-08
474	1	7.47348e-08	2.27138e-07	2.30715e-08
475	1.95492e-08	1	2.31175e-08	4.33204e-07		P
476	1.95492e-08	1	2.31175e-08	4.33204e-07
477	1.79928e-08	1.34011e-06	7.00388e-09	0.999999
478	1.75807e-06	0.99984	0.000152913	4.87388e-06		H
479	1	7.47348e-08	2.27138e-07	2.30715e-08
480	1.79928e-08	1.34011e-06	7.00388e-09	0.999999
481	7.13429e-08	2.81035e-08	1	2.88639e-09		V
482	1.79928e-08	1.34011e-06	7.00388e-09	0.999999
483	1.79928e-08	1.34011e-06	7.00388e-09	0.999999
484	7.13429e-08	2.81035e-08	1	2.88639e-09		V
485	1.79928e-08	1.34011e-06	7.00388e-09	0.999999
486	1.79928e-08	1.34011e-06	7.00388e-09	0.999999
487	1.79928e-08	1.34011e-06	7.00388e-09	0.999999		Y
488	1	7.47348e-08	2.27138e-07	2.30715e-08
489	1.79928e-08	1.34011e-06	7.00388e-09	0.999999
490	7.13429e-08	2.81035e-08	1	2.88639e-09		E
491	1	7.47348e-08	2.27138e-07	2.30715e-08
492	1	7.47348e-08	2.27138e-07	2.30715e-08
493	7.13429e-08	2.81035e-08	1	2.88639e-09		E
494	1	7.47348e-08	2.27138e-07	2.30715e-08
495	1	7.47348e-08	2.27138e-07	2.30715e-08
496	1	7.47348e-08	2.27138e-07	2.30715e-08		T
497	1.95492e-08	1	2.31175e-08	4.33204e-07
498	1	7.47348e-08	2.27138e-07	2.30715e-08
499	1.79928e-08	1.34011e-06	7.00388e-09	0.999999		F
500	1.79928e-08	1.34011e-06	7.00388e-09	0.999999
501	1.79928e-08	1.34011e-06	7.00388e-09	0.999999
502	1.79928e-08	1.34011e-06	7.00388e-09	0.999999		F
503	1.79928e-08	1.34011e-06	7.00388e-09	0.999999
504	1.79928e-08	1.34011e-06	7.00388e-09	0.999999
505	7.13429e-08	2.81035e-08	1	2.88639e-09		E
506	1	7.47348e-08	2.27138e-07	2.30715e-08
507	1	7.47348e-08	2.27138e-07	2.30715e-08
508	1	7.47348e-08	2.27138e-07	2.30715e-08		K
509	1	7.47348e-08	2.27138e-07	2.30715e-08
510	1	7.47348e-08	2.27138e-07	2.30715e-08
511	7.13429e-08	2.81035e-08	1	2.88639e-09		G
512	7.13429e-08	2.81035e-08	1	2.88639e-09
513	1	7.47348e-08	2.27138e-07	2.30715e-08
514	1	7.47348e-08	2.27138e-07	2.30715e-08		K
515	1	7.47348e-08	2.27138e-07	2.30715e-08
516	1	7.47348e-08	2.27138e-07	2.30715e-08
517	0.999445	0.000540213	9.60557e-06	5.64407e-06		N
518	1	7.47348e-08	2.27138e-07	2.30715e-08
519	1.8342e-08	1.73147e-06	7.2021e-09	0.999998
520	7.13429e-08	2.81035e-08	1	2.88639e-09		D
521	1	7.47348e-08	2.27138e-07	2.30715e-08
522	1.79928e-08	1.34011e-06	7.00388e-09	0.999999
523	1.95492e-08	1	2.31175e-08	4.33204e-07		Q
524	1	7.47348e-08	2.27138e-07	2.30715e-08
525	1	7.47348e-08	2.27138e-07	2.30715e-08
526	1	7.47348e-08	2.27138e-07	2.30715e-08		I
527	1.79928e-08	1.34011e-06	7.00388e-09	0.999999
528	1.79928e-08	1.34011e-06	7.00388e-09	0.999999
529	1	7.47348e-08	2.27138e-07	2.30715e-08		N
530	1	7.47348e-08	2.27138e-07	2.30715e-08
531	1.79928e-08	1.34011e-06	7.00388e-09	0.999999
532	1.79928e-08	1.34011e-06	7.00388e-09	0.999999		C
533	7.13429e-08	2.81035e-08	1	2.88639e-09
534	2.9693e-08	0.999994	3.26218e-08	5.70478e-06
535	1.95492e-08	1	2.31175e-08	4.33204e-07		Q
536	1	7.47348e-08	2.27138e-07	2.30715e-08
537	1	7.47348e-08	2.27138e-07	2.30715e-08
538	7.13429e-08	2.81035e-08	1	2.88639e-09		G
539	7.13429e-08	2.81035e-08	1	2.88639e-09
540	1.79928e-08	1.34011e-06	7.00388e-09	0.999999
541	1	7.47348e-08	2.27138e-07	2.30715e-08		M
542	1.79928e-08	1.34011e-06	7.00388e-09	0.999999
543	7.13429e-08	2.81035e-08	1	2.88639e-09
544	1.79928e-08	1.34011e-06	7.00388e-09	0.999999		Y
545	1	7.47348e-08	2.27138e-07	2.30715e-08
546	1.79928e-08	1.34011e-06	7.00388e-09	0.999999
547	1	7.47348e-08	2.27138e-07	2.30715e-08		I
548	1.79928e-08	1.34011e-06	7.00388e-09	0.999999
549	1	7.47348e-08	2.27138e-07	2.30715e-08
550	1.79928e-08	1.34011e-06	7.00388e-09	0.999999		S
551	1.95492e-08	1	2.31175e-08	4.33204e-07
552	1.79928e-08	1.34011e-06	7.00388e-09	0.999999
553	1.95492e-08	1	2.31175e-08	4.33204e-07		L
554	1.79928e-08	1.34011e-06	7.00388e-09	0.999999
555	1	7.47348e-08	2.27138e-07	2.30715e-08
556	1	7.47348e-08	2.27138e-07	2.30715e-08		R
557	7.13429e-08	2.81035e-08	1	2.88639e-09
558	1	7.47348e-08	2.27138e-07	2.30715e-08
559	1.79928e-08	1.34011e-06	7.00388e-09	0.999999		S
560	1.95492e-08	1	2.31175e-08	4.33204e-07
561	1.79928e-08	1.34011e-06	7.00388e-09	0.999999
562	7.13429e-08	2.81035e-08	1	2.88639e-09		V
563	1.79928e-08	1.34011e-06	7.00388e-09	0.999999
564	1	7.72261e-08	2.29715e-07	2.41362e-08
565	2.9693e-08	0.999994	3.26218e-08	5.70478e-06		H
566	1	7.47348e-08	2.27138e-07	2.30715e-08
567	1.79928e-08	1.34011e-06	7.00388e-09	0.999999
568	7.13429e-08	2.81035e-08	1	2.88639e-09		V
569	1.79928e-08	1.34011e-06	7.00388e-09	0.999999
570	1	7.47348e-08	2.27138e-07	2.30715e-08
571	1.95492e-08	1	2.31175e-08	4.33204e-07		H
572	1	7.47348e-08	2.27138e-07	2.30715e-08
573	1.79928e-08	1.34011e-06	7.00388e-09	0.999999
574	1	7.47348e-08	2.27138e-07	2.30715e-08		T
575	1.95492e-08	1	2.31175e-08	4.33204e-07
576	1	7.47348e-08	2.27138e-07	2.30715e-08
577	6.00275e-07	0.99989	1.78175e-05	9.18379e-05		H
578	1	7.47348e-08	2.27138e-07	2.30715e-08
579	2.07068e-08	0.999999	2.35873e-08	5.08708e-07
580	1	7.47348e-08	2.27138e-07	2.30715e-08		N
581	1	7.47348e-08	2.27138e-07	2.30715e-08
582	1.79928e-08	1.34011e-06	7.00388e-09	0.999999
583	1.42909e-06	7.22048e-08	0.999998	7.80934e-09		A
584	1.95505e-08	1	2.3119e-08	4.33731e-07
585	1.79928e-08	1.34011e-06	7.00388e-09	0.999999
586	1	7.47348e-08	2.27138e-07	2.30715e-08		I
587	1.79928e-08	1.34011e-06	7.00388e-09	0.999999
588	1	7.481e-08	2.30339e-07	2.30809e-08
589	1.79928e-08	1.34011e-06	7.00388e-09	0.999999		L
590	1.79928e-08	1.34011e-06	7.00388e-09	0.999999
591	1	7.58778e-08	2.81409e-07	2.32225e-08
592	1.95492e-08	1	2.31175e-08	4.33204e-07		Q
593	1	7.47348e-08	2.27138e-07	2.30715e-08
594	1	7.47348e-08	2.27138e-07	2.30715e-08
595	1.95502e-08	1	2.31347e-08	4.3324e-07		Q
596	1	7.47348e-08	2.27138e-07	2.30715e-08
597	1	7.47348e-08	2.27138e-07	2.30715e-08
598	7.13429e-08	2.81035e-08	1	2.88639e-09		E
599	1	7.47348e-08	2.27138e-07	2.30715e-08
600	1	7.47348e-08	2.27138e-07	2.30715e-08
601	1	7.47348e-08	2.27138e-07	2.30715e-08		T
602	1.95492e-08	1	2.31175e-08	4.33204e-07
603	1	7.72261e-08	2.29715e-07	2.41362e-08
604	1.95492e-08	1	2.31175e-08	4.33204e-07		L
605	1.79928e-08	1.34011e-06	7.00388e-09	0.999999
606	1.79928e-08	1.34011e-06	7.00388e-09	0.999999
607	1	7.47348e-08	2.27138e-07	2.30715e-08		T
608	2.14802e-08	1	2.35852e-08	4.38404e-07
609	1	7.47348e-08	2.27138e-07	2.30715e-08
610	1.79928e-08	1.34011e-06	7.00388e-09	0.999999		Y
611	1	7.47348e-08	2.27138e-07	2.30715e-08
612	1.80762e-08	1.4321e-06	7.05124e-09	0.999999
613	1	7.47348e-08	2.27138e-07	2.30715e-08		I
614	1.79928e-08	1.34011e-06	7.00388e-09	0.999999
615	1.79928e-08	1.34011e-06	7.00388e-09	0.999999
616	1	7.47348e-08	2.27138e-07	2.30715e-08		K
617	1	7.47348e-08	2.27138e-07	2.30715e-08
618	1	7.47348e-08	2.27138e-07	2.30715e-08
619	1	7.47348e-08	2.27138e-07	2.30715e-08		N
620	1	7.47348e-08	2.27138e-07	2.30715e-08
621	1.79928e-08	1.34011e-06	7.00388e-09	0.999999
622	1.79928e-08	1.34011e-06	7.00388e-09	0.999999		L
623	1.79928e-08	1.34011e-06	7.00388e-09	0.999999
624	1	7.47348e-08	2.27138e-07	2.30715e-08
625	1.79928e-08	1.34011e-06	7.00388e-09	0.999999		C
626	7.13429e-08	2.81035e-08	1	2.88639e-09
627	1.79928e-08	1.34011e-06	7.00388e-09	0.999999
628	7.13429e-08	2.81035e-08	1	2.88639e-09		D
629	1	7.47348e-08	2.27138e-07	2.30715e-08
630	4.09286e-07	0.999595	3.37262e-07	0.000404463
631	7.13429e-08	2.81035e-08	1	2.88639e-09		G
632	7.13429e-08	2.81035e-08	1	2.88639e-09
633	1	7.47348e-08	2.27138e-07	2.30715e-08
634	1	7.47348e-08	2.27138e-07	2.30715e-08		K
635	1	7.47348e-08	2.27138e-07	2.30715e-08
636	1	7.47348e-08	2.27138e-07	2.30715e-08
637	1	7.47348e-08	2.27138e-07	2.30715e-08		N
638	1	7.47348e-08	2.27138e-07	2.30715e-08
639	1.95492e-08	1	2.31175e-08	4.33204e-07
640	1	7.47348e-08	2.27138e-07	2.30715e-08		N
641	1	7.47348e-08	2.27138e-07	2.30715e-08
642	1.79928e-08	1.34011e-06	7.00388e-09	0.999999
643	1.79928e-08	1.34011e-06	7.00388e-09	0.999999		C
644	7.13429e-08	2.81035e-08	1	2.88639e-09
645	1.79928e-08	1.34011e-06	7.00388e-09	0.999999
646	1	7.47348e-08	2.27138e-07	2.30715e-08		K
647	1	7.47348e-08	2.27138e-07	2.30715e-08
648	1	7.47348e-08	2.27138e-07	2.30715e-08
649	1.79928e-08	1.34011e-06	7.00388e-09	0.999999		F
650	1.79928e-08	1.34011e-06	7.00388e-09	0.999999
651	1.95492e-08	1	2.31175e-08	4.33204e-07
652	3.9091e-07	3.60871e-08	1	3.59617e-09		D
653	1	7.47348e-08	2.27138e-07	2.30715e-08
654	1.79928e-08	1.34011e-06	7.00388e-09	0.999999
655	1.79928e-08	1.34011e-06	7.00388e-09	0.999999		F
656	1.79928e-08	1.34011e-06	7.00388e-09	0.999999
657	1.79928e-08	1.34011e-06	7.00388e-09	0.999999
658	7.13429e-08	2.81035e-08	1	2.88639e-09		D
659	1	7.47348e-08	2.27138e-07	2.30715e-08
660	1.79928e-08	1.34011e-06	7.00388e-09	0.999999
661	1.79928e-08	1.34011e-06	7.00388e-09	0.999999		S
662	1.95492e-08	1	2.31175e-08	4.33204e-07
663	0.999986	1.24275e-05	9.71434e-07	2.85425e-07
664	1	7.47348e-08	2.27138e-07	2.30715e-08		I
665	1.79928e-08	1.34011e-06	7.00388e-09	0.999999
666	1	7.47348e-08	2.27138e-07	2.30715e-08
667	1	7.47348e-08	2.27138e-07	2.30715e-08		K
668	1	7.47348e-08	2.27138e-07	2.30715e-08
669	1	7.47348e-08	2.27138e-07	2.30715e-08
670	1.79928e-08	1.34011e-06	7.00388e-09	0.999999		Y
671	1	7.47348e-08	2.27138e-07	2.30715e-08
672	1.79928e-08	1.34011e-06	7.00388e-09	0.999999
673	7.22035e-08	2.81563e-08	1	2.88916e-09		E
674	1	7.47348e-08	2.27138e-07	2.30715e-08
675	1	7.72109e-08	2.29735e-07	2.41407e-08
676	1	7.47348e-08	2.27138e-07	2.30715e-08		N
677	1	7.47348e-08	2.27138e-07	2.30715e-08
678	1.70686e-06	0.0132031	9.72406e-07	0.986794
679	1	7.47348e-08	2.27138e-07	2.30715e-08		K
680	1	7.47348e-08	2.27138e-07	2.30715e-08
681	1	7.47348e-08	2.27138e-07	2.30715e-08
682	1.83504e-08	1.74067e-06	7.20682e-09	0.999998		S
683	1.95492e-08	1	2.31175e-08	4.33204e-07
684	1	7.72109e-08	2.29735e-07	2.41407e-08
685	1.95492e-08	1	2.31175e-08	4.33204e-07		L
686	1.79928e-08	1.34011e-06	7.00388e-09	0.999999
687	1.79928e-08	1.34011e-06	7.00388e-09	0.999999
688	1	7.47348e-08	2.27138e-07	2.30715e-08		T
689	0.00115118	0.998813	8.38074e-06	2.78782e-05
690	1.79928e-08	1.34011e-06	7.00388e-09	0.999999
691	2.51442e-06	0.999956	2.22776e-07	4.13565e-05		H
692	0.999999	7.94428e-08	4.7671e-07	2.37373e-08
693	1.79928e-08	1.34011e-06	7.00388e-09	0.999999
694	1.79928e-08	1.34011e-06	7.00388e-09	0.999999		Y
695	1	7.47348e-08	2.27138e-07	2.30715e-08
696	1.79928e-08	1.34011e-06	7.00388e-09	0.999999
697	1.79928e-08	1.34011e-06	7.00388e-09	0.999999		L
698	1.79928e-08	1.34011e-06	7.00388e-09	0.999999
699	1.62641e-06	6.41379e-08	0.999998	6.27264e-09
700	1.79928e-08	1.34011e-06	7.00388e-09	0.999999		F
701	1.79928e-08	1.34011e-06	7.00388e-09	0.999999
702	1.79928e-08	1.34011e-06	7.00388e-09	0.999999
703	1.79928e-08	1.34011e-06	7.00388e-09	0.999999		F
704	1.79928e-08	1.34011e-06	7.00388e-09	0.999999
705	1.79928e-08	1.34011e-06	7.00388e-09	0.999999
706	1	7.47348e-08	2.27138e-07	2.30715e-08		I
707	1.79928e-08	1.34011e-06	7.00388e-09	0.999999
708	1.79928e-08	1.34011e-06	7.00388e-09	0.999999
709	1	7.47348e-08	2.27138e-07	2.30715e-08		N
710	1	7.47348e-08	2.27138e-07	2.30715e-08
711	1.79928e-08	1.34011e-06	7.00388e-09	0.999999
712	1	7.47348e-08	2.27138e-07	2.30715e-08		I
713	1.79928e-08	1.34011e-06	7.00388e-09	0.999999
714	1	7.47348e-08	2.27138e-07	2.30715e-08
715	1.95492e-08	1	2.31175e-08	4.33204e-07		Q
716	1	7.47348e-08	2.27138e-07	2.30715e-08
717	1	7.47348e-08	2.27138e-07	2.30715e-08
718	1.79928e-08	1.34011e-06	7.00388e-09	0.999999		Y
719	1	7.47348e-08	2.27138e-07	2.30715e-08
720	1.79928e-08	1.34011e-06	7.00388e-09	0.999999
721	1.95492e-08	1	2.31175e-08	4.33204e-07		Q
722	1	7.47348e-08	2.27138e-07	2.30715e-08
723	1	7.47348e-08	2.27138e-07	2.30715e-08
724	1.79928e-08	1.34011e-06	7.00388e-09	0.999999		C
725	7.13429e-08	2.81035e-08	1	2.88639e-09
726	4.09286e-07	0.999595	3.37262e-07	0.000404463
727	1	7.47348e-08	2.27138e-07	2.30715e-08		I
728	7.52946e-08	1.87224e-06	9.86748e-09	0.999998
729	1	7.47348e-08	2.27138e-07	2.30715e-08
730	1	7.47348e-08	2.27138e-07	2.30715e-08		S
731	7.13429e-08	2.81035e-08	1	2.88639e-09
732	1.79928e-08	1.34011e-06	7.00388e-09	0.999999
733	1.95492e-08	1	2.31175e-08	4.33204e-07		P
734	1.95492e-08	1	2.31175e-08	4.33204e-07
735	1.79928e-08	1.34011e-06	7.00388e-09	0.999999
736	1.95492e-08	1	2.31175e-08	4.33204e-07		L
737	1.79928e-08	1.34011e-06	7.00388e-09	0.999999
738	7.21941e-08	2.81559e-08	1	2.88913e-09
739	1	7.47348e-08	2.27138e-07	2.30715e-08		N
740	1	7.47348e-08	2.27138e-07	2.30715e-08
741	1.8342e-08	1.73147e-06	7.2021e-09	0.999998
742	1.95492e-08	1	2.31175e-08	4.33204e-07		L
743	1.79928e-08	1.34011e-06	7.00388e-09	0.999999
744	1	7.47348e-08	2.27138e-07	2.30715e-08
745	1.95492e-08	1	2.31175e-08	4.33204e-07		Q
746	1	7.49276e-08	2.35671e-07	2.30961e-08
747	7.13429e-08	2.81035e-08	1	2.88639e-09
748	0.000112613	8.03948e-07	0.999886	1.13176e-07		E
749	1	7.47348e-08	2.27138e-07	2.30715e-08
750	1	8.80529e-08	2.31419e-07	2.3557e-08
751	1	7.47348e-08	2.27138e-07	2.30715e-08		N
752	1	7.47348e-08	2.27138e-07	2.30715e-08
753	1.79928e-08	1.34011e-06	7.00388e-09	0.999999
754	7.13429e-08	2.81035e-08	1	2.88639e-09		E
755	1	7.47348e-08	2.27138e-07	2.30715e-08
756	1	7.47348e-08	2.27138e-07	2.30715e-08
757	1	7.58778e-08	2.81409e-07	2.32225e-08		M
758	1.79928e-08	1.34011e-06	7.00388e-09	0.999999
759	1.48054e-07	3.0535e-08	1	3.07983e-09
760	1.79928e-08	1.34011e-06	7.00388e-09	0.999999		C
761	7.13429e-08	2.81035e-08	1	2.88639e-09
762	1.79928e-08	1.34011e-06	7.00388e-09	0.999999
763	7.13429e-08	2.81035e-08	1	2.88639e-09		D
764	1	7.47348e-08	2.27138e-07	2.30715e-08
765	2.21675e-08	0.999998	2.55938e-08	1.74046e-06
766	7.14559e-08	2.83292e-08	1	2.90678e-09		V
767	1.80261e-08	1.37673e-06	7.02277e-09	0.999999
768	1	7.47348e-08	2.27138e-07	2.30715e-08
769	1.8449e-08	1.39583e-06	7.06813e-09	0.999999		Y
770	1	7.47348e-08	2.27138e-07	2.30715e-08
771	1.79928e-08	1.34011e-06	7.00388e-09	0.999999
772	1	7.47348e-08	2.27138e-07	2.30715e-08		N
773	1	7.47348e-08	2.27138e-07	2.30715e-08
774	1.79928e-08	1.34011e-06	7.00388e-09	0.999999
775	7.13429e-08	2.81035e-08	1	2.88639e-09		D
776	1	7.47348e-08	2.27138e-07	2.30715e-08
777	0.000195197	4.31778e-05	1.93761e-06	0.99976
778	7.13429e-08	2.81035e-08	1	2.88639e-09		D
779	1	7.47348e-08	2.27138e-07	2.30715e-08
780	1.79928e-08	1.34011e-06	7.00388e-09	0.999999
781	1	7.58778e-08	2.81409e-07	2.32225e-08		T
782	4.09286e-07	0.999595	3.37262e-07	0.000404463
783	1	7.47348e-08	2.27138e-07	2.30715e-08
784	0.000137054	0.999851	2.90933e-06	9.40494e-06		H
785	1	7.47348e-08	2.27138e-07	2.30715e-08
786	1.79928e-08	1.34011e-06	7.00388e-09	0.999999
787	1	7.47348e-08	2.27138e-07	2.30715e-08		K
788	1	7.47348e-08	2.27138e-07	2.30715e-08
789	1	7.47348e-08	2.27138e-07	2.30715e-08
790	7.13429e-08	2.81035e-08	1	2.88639e-09		A
791	1.95492e-08	1	2.31175e-08	4.33204e-07
792	1	8.65811e-08	2.36666e-07	3.23495e-08
793	1	7.47348e-08	2.27138e-07	2.30715e-08		T
794	1.95492e-08	1	2.31175e-08	4.33204e-07
795	1	7.47348e-08	2.27138e-07	2.30715e-08
796	1.79928e-08	1.34011e-06	7.00388e-09	0.999999		C
797	7.13429e-08	2.81035e-08	1	2.88639e-09
798	1.95492e-08	1	2.31175e-08	4.33204e-07
799	1	7.47348e-08	2.27138e-07	2.30715e-08		K
800	1	7.47348e-08	2.27138e-07	2.30715e-08
801	1	7.47348e-08	2.27138e-07	2.30715e-08
802	1.79928e-08	1.34011e-06	7.00388e-09	0.999999		Y
803	1	7.47348e-08	2.27138e-07	2.30715e-08
804	1.79928e-08	1.34011e-06	7.00388e-09	0.999999
805	7.13429e-08	2.81035e-08	1	2.88639e-09		G
806	7.13429e-08	2.81035e-08	1	2.88639e-09
807	1.79928e-08	1.34011e-06	7.00388e-09	0.999999
808	1.79928e-08	1.34011e-06	7.00388e-09	0.999999		F
809	1.79928e-08	1.34011e-06	7.00388e-09	0.999999
810	1.79928e-08	1.34011e-06	7.00388e-09	0.999999
811	1	7.47348e-08	2.27138e-07	2.30715e-08		N
812	1	7.47348e-08	2.27138e-07	2.30715e-08
813	1.80261e-08	1.37673e-06	7.02277e-09	0.999999
814	1	7.47348e-08	2.27138e-07	2.30715e-08		K
815	0.999269	3.2022e-06	0.0007276	6.91698e-07
816	1	7.47348e-08	2.27138e-07	2.30715e-08
817	1	7.72261e-08	2.29715e-07	2.41362e-08		I
818	1.79928e-08	1.34011e-06	7.00388e-09	0.999999
819	1	7.47348e-08	2.27138e-07	2.30715e-08
820	7.13429e-08	2.81035e-08	1	2.88639e-09		E
821	1	7.47348e-08	2.27138e-07	2.30715e-08
822	1	7.47348e-08	2.27138e-07	2.30715e-08
823	1.79928e-08	1.34011e-06	7.00388e-09	0.999999		L
824	1.79928e-08	1.34011e-06	7.00388e-09	0.999999
825	1	7.47348e-08	2.27138e-07	2.30715e-08
826	1.79928e-08	1.34011e-06	7.00388e-09	0.999999		L
827	1.79928e-08	1.34011e-06	7.00388e-09	0.999999
828	1	7.47348e-08	2.27138e-07	2.30715e-08
829	1	7.47348e-08	2.27138e-07	2.30715e-08		K
830	0.999445	0.000540213	9.60557e-06	5.64407e-06
831	1	7.47348e-08	2.27138e-07	2.30715e-08
832	1	7.47348e-08	2.27138e-07	2.30715e-08		N
833	1	7.47348e-08	2.27138e-07	2.30715e-08
834	1.79928e-08	1.34011e-06	7.00388e-09	0.999999
835	7.13429e-08	2.81035e-08	1	2.88639e-09		V
836	1.23856e-06	0.00122701	3.59082e-07	0.998771
837	1.87521e-06	5.43603e-06	5.96113e-08	0.999993
838	1.79928e-08	1.34011e-06	7.00388e-09	0.999999		C
839	7.13429e-08	2.81035e-08	1	2.88639e-09
840	1.79928e-08	1.34011e-06	7.00388e-09	0.999999
841	7.13429e-08	2.81035e-08	1	2.88639e-09		E
842	1	7.47348e-08	2.27138e-07	2.30715e-08
843	1	7.47348e-08	2.27138e-07	2.30715e-08
844	7.13429e-08	2.81035e-08	1	2.88639e-09		E
845	1	7.47348e-08	2.27138e-07	2.30715e-08
846	1	7.47348e-08	2.27138e-07	2.30715e-08
847	1	7.47348e-08	2.27138e-07	2.30715e-08		N
848	1	7.47348e-08	2.27138e-07	2.30715e-08
849	1.83504e-08	1.74067e-06	7.20682e-09	0.999998
850	1.79928e-08	1.34011e-06	7.00388e-09	0.999999		Y
851	1	7.47348e-08	2.27138e-07	2.30715e-08
852	1.79928e-08	1.34011e-06	7.00388e-09	0.999999
853	1	7.47348e-08	2.27138e-07	2.30715e-08		R
854	7.13429e-08	2.81035e-08	1	2.88639e-09
855	1	7.47348e-08	2.27138e-07	2.30715e-08
856	1.79928e-08	1.34011e-06	7.00388e-09	0.999999		C
857	7.13429e-08	2.81035e-08	1	2.88639e-09
858	1.79928e-08	1.34011e-06	7.00388e-09	0.999999
859	1	7.47348e-08	2.27138e-07	2.30715e-08		T
860	1.95492e-08	1	2.31175e-08	4.33204e-07
861	1	7.47348e-08	2.27138e-07	2.30715e-08
862	1.98777e-08	1	2.98639e-08	4.37235e-07		Q
863	1	7.47348e-08	2.27138e-07	2.30715e-08
864	1	7.47348e-08	2.27138e-07	2.30715e-08
865	1.48054e-07	3.0535e-08	1	3.07983e-09		D
866	1	7.47348e-08	2.27138e-07	2.30715e-08
867	1.79928e-08	1.34011e-06	7.00388e-09	0.999999
868	1	7.58778e-08	2.81409e-07	2.32225e-08		I
869	1.79928e-08	1.34011e-06	7.00388e-09	0.999999
870	0.999998	4.61552e-07	3.94528e-07	8.29572e-07
871	1.79928e-08	1.34011e-06	7.00388e-09	0.999999		C
872	7.13429e-08	2.81035e-08	1	2.88639e-09
873	1.79928e-08	1.34011e-06	7.00388e-09	0.999999
874	1.79928e-08	1.34011e-06	7.00388e-09	0.999999		S
875	1.95492e-08	1	2.31175e-08	4.33204e-07
876	1	7.47348e-08	2.27138e-07	2.30715e-08
877	7.13429e-08	2.81035e-08	1	2.88639e-09		V
878	1.79928e-08	1.34011e-06	7.00388e-09	0.999999
879	1	7.47348e-08	2.27138e-07	2.30715e-08
880	1	7.47348e-08	2.27138e-07	2.30715e-08		N
881	1	7.47348e-08	2.27138e-07	2.30715e-08
882	1.79928e-08	1.34011e-06	7.00388e-09	0.999999
883	1.95492e-08	1	2.31175e-08	4.33204e-07		Q
884	1	7.47348e-08	2.27138e-07	2.30715e-08
885	1	7.47348e-08	2.27138e-07	2.30715e-08
886	1.79928e-08	1.34011e-06	7.00388e-09	0.999999		F
887	1.79928e-08	1.34011e-06	7.00388e-09	0.999999
888	1.79928e-08	1.34011e-06	7.00388e-09	0.999999
889	1.79928e-08	1.34011e-06	7.00388e-09	0.999999		C
890	7.13429e-08	2.81035e-08	1	2.88639e-09
891	1.79928e-08	1.34011e-06	7.00388e-09	0.999999
892	7.13429e-08	2.81035e-08	1	2.88639e-09		D
893	1	7.47348e-08	2.27138e-07	2.30715e-08
894	1.95492e-08	1	2.31175e-08	4.33204e-07
895	7.13429e-08	2.81035e-08	1	2.88639e-09		G
896	7.13429e-08	2.81035e-08	1	2.88639e-09
897	1	7.47348e-08	2.27138e-07	2.30715e-08
898	7.13429e-08	2.81035e-08	1	2.88639e-09		E
899	1	7.47348e-08	2.27138e-07	2.30715e-08
900	1	7.47348e-08	2.27138e-07	2.30715e-08
901	1	7.47348e-08	2.27138e-07	2.30715e-08		N
902	1	7.47348e-08	2.27138e-07	2.30715e-08
903	1.79928e-08	1.34011e-06	7.00388e-09	0.999999
904	7.13429e-08	2.81035e-08	1	2.88639e-09		E
905	1	7.47348e-08	2.27138e-07	2.30715e-08
906	1	7.47348e-08	2.27138e-07	2.30715e-08
907	1	7.47348e-08	2.27138e-07	2.30715e-08		T
908	1.95492e-08	1	2.31175e-08	4.33204e-07
909	0.999995	9.65141e-07	6.67602e-07	3.01719e-06
910	1.79928e-08	1.34011e-06	7.00388e-09	0.999999		C
911	7.13429e-08	2.81035e-08	1	2.88639e-09
912	1.79928e-08	1.34011e-06	7.00388e-09	0.999999
913	1	7.47348e-08	2.27138e-07	2.30715e-08		T
914	1.95492e-08	1	2.31175e-08	4.33204e-07
915	1	7.47348e-08	2.27138e-07	2.30715e-08
916	1.79928e-08	1.34011e-06	7.00388e-09	0.999999		C
917	7.13429e-08	2.81035e-08	1	2.88639e-09
918	4.09286e-07	0.999595	3.37262e-07	0.000404463
919	1	7.47348e-08	2.27138e-07	2.30715e-08		K
920	1	7.47348e-08	2.27138e-07	2.30715e-08
921	1	7.47348e-08	2.27138e-07	2.30715e-08
922	1	7.47348e-08	2.27138e-07	2.30715e-08		T
923	1.95492e-08	1	2.31175e-08	4.33204e-07
924	1	7.47348e-08	2.27138e-07	2.30715e-08
925	1.79928e-08	1.34011e-06	7.00388e-09	0.999999		S
926	1.95492e-08	1	2.31175e-08	4.33204e-07
927	1	7.47348e-08	2.27138e-07	2.30715e-08
928	1.79928e-08	1.34011e-06	7.00388e-09	0.999999		L
929	1.79928e-08	1.34011e-06	7.00388e-09	0.999999
930	1	7.47348e-08	2.27138e-07	2.30715e-08
931	1.79928e-08	1.34011e-06	7.00388e-09	0.999999		L
932	1.79928e-08	1.34011e-06	7.00388e-09	0.999999
933	1	7.47348e-08	2.27138e-07	2.30715e-08
934	1.95492e-08	1	2.31175e-08	4.33204e-07		P
935	1.95492e-08	1	2.31175e-08	4.33204e-07
936	1	7.47348e-08	2.27138e-07	2.30715e-08
937	1.92476e-08	2.76517e-06	7.71586e-09	0.999997		S
938	1.95492e-08	1	2.31175e-08	4.33204e-07
939	1	7.47348e-08	2.27138e-07	2.30715e-08
940	7.13429e-08	2.81035e-08	1	2.88639e-09		A
941	2.14802e-08	1	2.35852e-08	4.38404e-07
942	1.79928e-08	1.34011e-06	7.00388e-09	0.999999
943	1	7.47348e-08	2.27138e-07	2.30715e-08		K
944	1	7.47348e-08	2.27138e-07	2.30715e-08
945	1	7.47348e-08	2.27138e-07	2.30715e-08
946	1	7.47348e-08	2.27138e-07	2.30715e-08		N
947	1	7.47348e-08	2.27138e-07	2.30715e-08
948	2.04645e-08	0.999999	2.40092e-08	8.54675e-07
949	1	7.47348e-08	2.27138e-07	2.30715e-08		N
950	1	7.47348e-08	2.27138e-07	2.30715e-08
951	1.79928e-08	1.34011e-06	7.00388e-09	0.999999
952	1.79928e-08	1.34011e-06	7.00388e-09	0.999999		C
953	7.13429e-08	2.81035e-08	1	2.88639e-09
954	1.79928e-08	1.34011e-06	7.00388e-09	0.999999
955	7.13429e-08	2.81035e-08	1	2.88639e-09		E
956	1	7.47348e-08	2.27138e-07	2.30715e-08
957	1	7.47348e-08	2.27138e-07	2.30715e-08
958	1.79928e-08	1.34011e-06	7.00388e-09	0.999999		Y
959	1	7.47348e-08	2.27138e-07	2.30715e-08
960	1.95492e-08	1	2.31175e-08	4.33204e-07
961	1	7.47348e-08	2.27138e-07	2.30715e-08		N
962	1	7.47348e-08	2.27138e-07	2.30715e-08
963	1.95505e-08	1	2.3119e-08	4.33731e-07
964	0.00191148	4.58814e-06	0.998083	6.79956e-07		D
965	1	7.47348e-08	2.27138e-07	2.30715e-08
966	1.79928e-08	1.34011e-06	7.00388e-09	0.999999
967	1.79928e-08	1.34011e-06	7.00388e-09	0.999999		L
968	1.79928e-08	1.34011e-06	7.00388e-09	0.999999
969	1	7.47348e-08	2.27138e-07	2.30715e-08
970	1.79928e-08	1.34011e-06	7.00388e-09	0.999999		C
971	7.13429e-08	2.81035e-08	1	2.88639e-09
972	2.26061e-08	6.91929e-06	9.61929e-09	0.999993
973	1	7.47348e-08	2.27138e-07	2.30715e-08		T
974	1.95492e-08	1	2.31175e-08	4.33204e-07
975	0.999989	1.84307e-06	9.012e-07	8.43277e-06
976	7.13429e-08	2.81035e-08	1	2.88639e-09		V
977	1.79928e-08	1.34011e-06	7.00388e-09	0.999999
978	1.79928e-08	1.34011e-06	7.00388e-09	0.999999
979	1.84518e-08	1.3967e-06	7.06859e-09	0.999999		L
980	1.79928e-08	1.34011e-06	7.00388e-09	0.999999
981	1	7.47348e-08	2.27138e-07	2.30715e-08
982	1	7.47348e-08	2.27138e-07	2.30715e-08		N
983	1	7.47348e-08	2.27138e-07	2.30715e-08
984	1.79928e-08	1.34011e-06	7.00388e-09	0.999999
985	1.79928e-08	1.34011e-06	7.00388e-09	0.999999		C
986	7.13429e-08	2.81035e-08	1	2.88639e-09
987	1.79928e-08	1.34011e-06	7.00388e-09	0.999999
988	1.95492e-08	1	2.31175e-08	4.33204e-07		P
989	1.95492e-08	1	2.31175e-08	4.33204e-07
990	1.79928e-08	1.34011e-06	7.00388e-09	0.999999
991	7.13429e-08	2.81035e-08	1	2.88639e-09		E
992	1	7.47348e-08	2.27138e-07	2.30715e-08
993	1	7.47348e-08	2.27138e-07	2.30715e-08
994	0.999992	7.43896e-06	7.45271e-07	1.97734e-07		N
995	1	7.47348e-08	2.27138e-07	2.30715e-08
996	1.79928e-08	1.34011e-06	7.00388e-09	0.999999
997	1.79928e-08	1.34011e-06	7.00388e-09	0.999999		S
998	1.95492e-08	1	2.31175e-08	4.33204e-07
999	1.95492e-08	1	2.31175e-08	4.33204e-07
1000	1	7.47348e-08	2.27138e-07	2.30715e-08		T
1001	1.95492e-08	1	2.31175e-08	4.33204e-07
1002	1	7.47348e-08	2.27138e-07	2.30715e-08
1003	1.79928e-08	1.34011e-06	7.00388e-09	0.999999		C
1004	7.13429e-08	2.81035e-08	1	2.88639e-09
1005	1.79928e-08	1.34011e-06	7.00388e-09	0.999999
1006	7.13429e-08	2.81035e-08	1	2.88639e-09		E
1007	1	7.47348e-08	2.27138e-07	2.30715e-08
1008	1	7.47348e-08	2.27138e-07	2.30715e-08
1009	1.95492e-08	1	2.31175e-08	4.33204e-07		Q
1010	1	7.47348e-08	2.27138e-07	2.30715e-08
1011	1	7.47348e-08	2.27138e-07	2.30715e-08
1012	1	7.47348e-08	2.27138e-07	2.30715e-08		I
1013	1.79928e-08	1.34011e-06	7.00388e-09	0.999999
1014	1	7.47348e-08	2.27138e-07	2.30715e-08
1015	0.985117	1.42012e-05	0.0148663	2.99496e-06		R
1016	7.13429e-08	2.81035e-08	1	2.88639e-09
1017	1	7.47348e-08	2.27138e-07	2.30715e-08
1018	1	7.47348e-08	2.27138e-07	2.30715e-08		N
1019	0.999976	3.14765e-07	2.37873e-05	6.51621e-08
1020	1.79928e-08	1.34011e-06	7.00388e-09	0.999999
1021	7.13429e-08	2.81035e-08	1	2.88639e-09		G
1022	7.13429e-08	2.81035e-08	1	2.88639e-09
1023	7.13429e-08	2.81035e-08	1	2.88639e-09
1024	1	7.47348e-08	2.27138e-07	2.30715e-08		K
1025	1	7.47348e-08	2.27138e-07	2.30715e-08
1026	1	7.47348e-08	2.27138e-07	2.30715e-08
1027	1	7.47348e-08	2.27138e-07	2.30715e-08		K
1028	1	7.47348e-08	2.27138e-07	2.30715e-08
1029	1	7.47348e-08	2.27138e-07	2.30715e-08
1030	7.13429e-08	2.81035e-08	1	2.88639e-09		A
1031	1.95492e-08	1	2.31175e-08	4.33204e-07
1032	1.79928e-08	1.34011e-06	7.00388e-09	0.999999
1033	7.13429e-08	2.81035e-08	1	2.88639e-09		E
1034	1	7.47348e-08	2.27138e-07	2.30715e-08
1035	1	7.47348e-08	2.27138e-07	2.30715e-08
1036	1.79928e-08	1.34011e-06	7.00388e-09	0.999999		C
1037	7.13429e-08	2.81035e-08	1	2.88639e-09
1038	1.79928e-08	1.34011e-06	7.00388e-09	0.999999
1039	1	7.47348e-08	2.27138e-07	2.30715e-08		K
1040	1	7.47348e-08	2.27138e-07	2.30715e-08
1041	1	7.47348e-08	2.27138e-07	2.30715e-08
1042	1.79928e-08	1.34011e-06	7.00388e-09	0.999999		C
1043	7.13429e-08	2.81035e-08	1	2.88639e-09
1044	1.79928e-08	1.34011e-06	7.00388e-09	0.999999
1045	7.13429e-08	2.81035e-08	1	2.88639e-09		E
1046	1	7.47348e-08	2.27138e-07	2.30715e-08
1047	1	7.47348e-08	2.27138e-07	2.30715e-08
1048	1	7.47348e-08	2.27138e-07	2.30715e-08		N
1049	1	7.47348e-08	2.27138e-07	2.30715e-08
1050	1.12259e-06	4.24861e-06	4.36444e-08	0.999995
1051	7.13429e-08	2.81035e-08	1	2.88639e-09		G
1052	7.13429e-08	2.81035e-08	1	2.88639e-09
1053	1.79928e-08	1.34011e-06	7.00388e-09	0.999999
1054	1	7.47348e-08	2.27138e-07	2.30715e-08		K
1055	1	7.47348e-08	2.27138e-07	2.30715e-08
1056	1	7.47348e-08	2.27138e-07	2.30715e-08
1057	1.79928e-08	1.34011e-06	7.00388e-09	0.999999		Y
1058	1	7.47348e-08	2.27138e-07	2.30715e-08
1059	1.79928e-08	1.34011e-06	7.00388e-09	0.999999
1060	1.79928e-08	1.34011e-06	7.00388e-09	0.999999		Y
1061	1	7.47348e-08	2.27138e-07	2.30715e-08
1062	1.79928e-08	1.34011e-06	7.00388e-09	0.999999
1063	1.95777e-08	1	2.31481e-08	4.44891e-07		H
1064	1	7.47348e-08	2.27138e-07	2.30715e-08
1065	1.95492e-08	1	2.31175e-08	4.33204e-07
1066	1	7.47348e-08	2.27138e-07	2.30715e-08		N
1067	1	7.47348e-08	2.27138e-07	2.30715e-08
1068	1.79928e-08	1.34011e-06	7.00388e-09	0.999999
1069	1	7.47348e-08	2.27138e-07	2.30715e-08		N
1070	1	7.47348e-08	2.27138e-07	2.30715e-08
1071	1.79928e-08	1.34011e-06	7.00388e-09	0.999999
1072	1	7.47348e-08	2.27138e-07	2.30715e-08		K
1073	1	7.47348e-08	2.27138e-07	2.30715e-08
1074	1	7.47348e-08	2.27138e-07	2.30715e-08
1075	1.79928e-08	1.34011e-06	7.00388e-09	0.999999		C
1076	7.13429e-08	2.81035e-08	1	2.88639e-09
1077	1.79928e-08	1.34011e-06	7.00388e-09	0.999999
1078	1.79928e-08	1.34011e-06	7.00388e-09	0.999999		Y
1079	1	7.47348e-08	2.27138e-07	2.30715e-08
1080	1.79928e-08	1.34011e-06	7.00388e-09	0.999999
1081	1	7.47348e-08	2.27138e-07	2.30715e-08		T
1082	1.95492e-08	1	2.31175e-08	4.33204e-07
1083	1	7.47348e-08	2.27138e-07	2.30715e-08
1084	1	7.47348e-08	2.27138e-07	2.30715e-08		K
1085	1	7.47348e-08	2.27138e-07	2.30715e-08
1086	1	7.47348e-08	2.27138e-07	2.30715e-08
1087	1	7.47348e-08	2.27138e-07	2.30715e-08		N
1088	1	7.47348e-08	2.27138e-07	2.30715e-08
1089	1.79928e-08	1.34011e-06	7.00388e-09	0.999999
1090	7.13429e-08	2.81035e-08	1	2.88639e-09		D
1091	1	7.47348e-08	2.27138e-07	2.30715e-08
1092	1.79928e-08	1.34011e-06	7.00388e-09	0.999999
1093	1.79928e-08	1.34011e-06	7.00388e-09	0.999999		L
1094	1.79928e-08	1.34011e-06	7.00388e-09	0.999999
1095	1	7.47348e-08	2.27138e-07	2.30715e-08
1096	7.13429e-08	2.81035e-08	1	2.88639e-09		E
1097	1	7.47348e-08	2.27138e-07	2.30715e-08
1098	1	7.47348e-08	2.27138e-07	2.30715e-08
1099	1.8342e-08	1.73147e-06	7.2021e-09	0.999998		L
1100	1.79928e-08	1.34011e-06	7.00388e-09	0.999999
1101	1	7.47348e-08	2.27138e-07	2.30715e-08
1102	7.13429e-08	2.81035e-08	1	2.88639e-09		A
1103	1.95492e-08	1	2.31175e-08	4.33204e-07
1104	1.95492e-08	1	2.31175e-08	4.33204e-07
1105	1	7.47348e-08	2.27138e-07	2.30715e-08		I
1106	1.79928e-08	1.34011e-06	7.00388e-09	0.999999
1107	1	7.47348e-08	2.27138e-07	2.30715e-08
1108	1	7.47348e-08	2.27138e-07	2.30715e-08		K
1109	1	7.47348e-08	2.27138e-07	2.30715e-08
1110	1	7.47348e-08	2.27138e-07	2.30715e-08
1111	1	7.47348e-08	2.27138e-07	2.30715e-08		I
1112	1.79928e-08	1.34011e-06	7.00388e-09	0.999999
1113	1	8.80529e-08	2.31419e-07	2.3557e-08
1114	7.13429e-08	2.81035e-08	1	2.88639e-09		E
1115	1	7.47348e-08	2.27138e-07	2.30715e-08
1116	1	7.47348e-08	2.27138e-07	2.30715e-08
1117	1.95492e-08	1	2.31175e-08	4.33204e-07		P
1118	1.95492e-08	1	2.31175e-08	4.33204e-07
1119	1	7.47348e-08	2.27138e-07	2.30715e-08
1120	1.95492e-08	1	2.31175e-08	4.33204e-07		H
1121	1	7.47348e-08	2.27138e-07	2.30715e-08
1122	1.79928e-08	1.34011e-06	7.00388e-09	0.999999
1123	1	7.47348e-08	2.27138e-07	2.30715e-08		K
1124	1	7.47348e-08	2.27138e-07	2.30715e-08
1125	1	7.47348e-08	2.27138e-07	2.30715e-08
1126	1	7.47348e-08	2.27138e-07	2.30715e-08		K
1127	1	7.47348e-08	2.27138e-07	2.30715e-08
1128	1	7.47348e-08	2.27138e-07	2.30715e-08
1129	7.13429e-08	2.81035e-08	1	2.88639e-09		E
1130	1	7.47348e-08	2.27138e-07	2.30715e-08
1131	1	7.47348e-08	2.27138e-07	2.30715e-08
1132	1	7.47348e-08	2.27138e-07	2.30715e-08		K
1133	1	7.47348e-08	2.27138e-07	2.30715e-08
1134	1	7.47348e-08	2.27138e-07	2.30715e-08
1135	1.79928e-08	1.34011e-06	7.00388e-09	0.999999		F
1136	1.79928e-08	1.34011e-06	7.00388e-09	0.999999
1137	1.79928e-08	1.34011e-06	7.00388e-09	0.999999
1138	1.79928e-08	1.34011e-06	7.00388e-09	0.999999		Y
1139	1	7.47348e-08	2.27138e-07	2.30715e-08
1140	1.79928e-08	1.34011e-06	7.00388e-09	0.999999
1141	1	7.47348e-08	2.27138e-07	2.30715e-08		K
1142	1	7.47348e-08	2.27138e-07	2.30715e-08
1143	1	7.47348e-08	2.27138e-07	2.30715e-08
1144	1	7.47348e-08	2.27138e-07	2.30715e-08		N
1145	1	7.47348e-08	2.27138e-07	2.30715e-08
1146	1.79928e-08	1.34011e-06	7.00388e-09	0.999999
1147	1	7.47348e-08	2.27138e-07	2.30715e-08		N
1148	1	7.47348e-08	2.27138e-07	2.30715e-08
1149	1.79928e-08	1.34011e-06	7.00388e-09	0.999999
1150	2.24934e-08	1.49869e-06	7.37429e-09	0.999998		L
1151	1.79928e-08	1.34011e-06	7.00388e-09	0.999999
1152	1	7.47348e-08	2.27138e-07	2.30715e-08
1153	1.79928e-08	1.34011e-06	7.00388e-09	0.999999		Y
1154	0.999995	9.65141e-07	6.67602e-07	3.01719e-06
1155	1.79928e-08	1.34011e-06	7.00388e-09	0.999999
1156	1.95492e-08	1	2.31175e-08	4.33204e-07		Q
1157	1	7.47348e-08	2.27138e-07	2.30715e-08
1158	1	7.47348e-08	2.27138e-07	2.30715e-08
1159	7.13429e-08	2.81035e-08	1	2.88639e-09		G
1160	7.13429e-08	2.81035e-08	1	2.88639e-09
1161	1	7.5867e-08	2.80833e-07	2.3221e-08
1162	1	7.47348e-08	2.27138e-07	2.30715e-08		K
1163	1	7.47348e-08	2.27138e-07	2.30715e-08
1164	1	7.47348e-08	2.27138e-07	2.30715e-08
1165	7.13429e-08	2.81035e-08	1	2.88639e-09		A
1166	1.95492e-08	1	2.31175e-08	4.33204e-07
1167	1	7.47348e-08	2.27138e-07	2.30715e-08
1168	1.79928e-08	1.34011e-06	7.00388e-09	0.999999		L
1169	1.79928e-08	1.34011e-06	7.00388e-09	0.999999
1170	1	7.47348e-08	2.27138e-07	2.30715e-08
1171	1	7.47348e-08	2.27138e-07	2.30715e-08		K
1172	1	7.47348e-08	2.27138e-07	2.30715e-08
1173	1	7.47348e-08	2.27138e-07	2.30715e-08
1174	1.95492e-08	1	2.31175e-08	4.33204e-07		P
1175	1.95492e-08	1	2.31175e-08	4.33204e-07
1176	1	7.47348e-08	2.27138e-07	2.30715e-08
1177	7.13429e-08	2.81035e-08	1	2.88639e-09		E
1178	1	7.47348e-08	2.27138e-07	2.30715e-08
1179	1	7.47348e-08	2.27138e-07	2.30715e-08
1180	4.83948e-08	4.16774e-05	2.42243e-08	0.999958		Y
1181	1	7.47348e-08	2.27138e-07	2.30715e-08
1182	1.79928e-08	1.34011e-06	7.00388e-09	0.999999
1183	1	7.47348e-08	2.27138e-07	2.30715e-08		I
1184	1.79928e-08	1.34011e-06	7.00388e-09	0.999999
1185	1.79928e-08	1.34011e-06	7.00388e-09	0.999999
1186	1.79928e-08	1.34011e-06	7.00388e-09	0.999999		F
1187	1.79928e-08	1.34011e-06	7.00388e-09	0.999999
1188	1.79928e-08	1.34011e-06	7.00388e-09	0.999999
1189	1	7.47348e-08	2.27138e-07	2.30715e-08		M
1190	1.79928e-08	1.34011e-06	7.00388e-09	0.999999
1191	7.13429e-08	2.81035e-08	1	2.88639e-09
1192	1.95492e-08	1	2.31175e-08	4.33204e-07		Q
1193	1	7.47348e-08	2.27138e-07	2.30715e-08
1194	0.999999	7.94428e-08	4.7671e-07	2.37373e-08
1195	1.79928e-08	1.34011e-06	7.00388e-09	0.999999		C
1196	7.13429e-08	2.81035e-08	1	2.88639e-09
1197	1.79928e-08	1.34011e-06	7.00388e-09	0.999999
1198	7.13429e-08	2.81035e-08	1	2.88639e-09		E
1199	1	7.47348e-08	2.27138e-07	2.30715e-08
1200	1	7.47348e-08	2.27138e-07	2.30715e-08
1201	1	7.47348e-08	2.27138e-07	2.30715e-08		N
1202	1	7.47348e-08	2.27138e-07	2.30715e-08
1203	1.79928e-08	1.34011e-06	7.00388e-09	0.999999
1204	7.13429e-08	2.81035e-08	1	2.88639e-09		G
1205	7.13429e-08	2.81035e-08	1	2.88639e-09
1206	0.985117	1.42012e-05	0.0148663	2.99496e-06
1207	1.79928e-08	1.34011e-06	7.00388e-09	0.999999		F
1208	1.79928e-08	1.34011e-06	7.00388e-09	0.999999
1209	1.97061e-08	0.999999	2.32813e-08	4.98036e-07
1210	1.79928e-08	1.34011e-06	7.00388e-09	0.999999		S
1211	1.95492e-08	1	2.31175e-08	4.33204e-07
1212	1.80261e-08	1.37673e-06	7.02277e-09	0.999999
1213	1	7.47348e-08	2.27138e-07	2.30715e-08		I
1214	1.79928e-08	1.34011e-06	7.00388e-09	0.999999
1215	1	7.48328e-08	2.27273e-07	2.30981e-08
1216	7.13429e-08	2.81035e-08	1	2.88639e-09		E
1217	1	7.47348e-08	2.27138e-07	2.30715e-08
1218	1	7.47348e-08	2.27138e-07	2.30715e-08
1219	7.13429e-08	2.81035e-08	1	2.88639e-09		V
1220	1.79928e-08	1.34011e-06	7.00388e-09	0.999999
1221	1.12259e-06	4.24861e-06	4.36444e-08	0.999995
1222	1	7.47348e-08	2.27138e-07	2.30715e-08		I
1223	1.79928e-08	1.34011e-06	7.00388e-09	0.999999
1224	1.79928e-08	1.34011e-06	7.00388e-09	0.999999
1225	1	7.47348e-08	2.27138e-07	2.30715e-08		N
1226	1	7.47348e-08	2.27138e-07	2.30715e-08
1227	1.79928e-08	1.34011e-06	7.00388e-09	0.999999
1228	7.13429e-08	2.81035e-08	1	2.88639e-09		A
1229	1.95492e-08	1	2.31175e-08	4.33204e-07
1230	1	7.47348e-08	2.27138e-07	2.30715e-08
1231	1.79928e-08	1.34011e-06	7.00388e-09	0.999999		Y
1232	1	7.47348e-08	2.27138e-07	2.30715e-08
1233	1.79928e-08	1.34011e-06	7.00388e-09	0.999999
1234	7.13429e-08	2.81035e-08	1	2.88639e-09		V
1235	1.79928e-08	1.34011e-06	7.00388e-09	0.999999
1236	1	7.47348e-08	2.27138e-07	2.30715e-08
1237	1.79928e-08	1.34011e-06	7.00388e-09	0.999999		S
1238	1.95492e-08	1	2.31175e-08	4.33204e-07
1239	1	7.72261e-08	2.29715e-07	2.41362e-08
1240	1.79928e-08	1.34011e-06	7.00388e-09	0.999999		C
1241	7.13429e-08	2.81035e-08	1	2.88639e-09
1242	1.79928e-08	1.34011e-06	7.00388e-09	0.999999
1243	1.79928e-08	1.34011e-06	7.00388e-09	0.999999		Y
1244	1	7.47348e-08	2.27138e-07	2.30715e-08
1245	6.8281e-08	7.13941e-05	3.54375e-08	0.999929
1246	1	7.47348e-08	2.27138e-07	2.30715e-08		R
1247	7.13429e-08	2.81035e-08	1	2.88639e-09
1248	1	7.47348e-08	2.27138e-07	2.30715e-08
1249	7.13429e-08	2.81035e-08	1	2.88639e-09		V
1250	1.79928e-08	1.34011e-06	7.00388e-09	0.999999
1251	1.79928e-08	1.34011e-06	7.00388e-09	0.999999
1252	1.79928e-08	1.34011e-06	7.00388e-09	0.999999		S
1253	1.95492e-08	1	2.31175e-08	4.33204e-07
1254	0.999723	1.90089e-05	6.68742e-06	0.000251316
1255	1.79928e-08	1.34011e-06	7.00388e-09	0.999999		F
1256	1.79928e-08	1.34011e-06	7.00388e-09	0.999999
1257	1.95492e-08	1	2.31175e-08	4.33204e-07
1258	1	7.47348e-08	2.27138e-07	2.30715e-08		N
1259	1	7.47348e-08	2.27138e-07	2.30715e-08
1260	1.84518e-08	1.3967e-06	7.06859e-09	0.999999
1261	1.95505e-08	1	2.3119e-08	4.33731e-07		L
1262	1.79928e-08	1.34011e-06	7.00388e-09	0.999999
1263	1	7.47348e-08	2.27138e-07	2.30715e-08
1264	1	7.47348e-08	2.27138e-07	2.30715e-08		N
1265	1	7.47348e-08	2.27138e-07	2.30715e-08
1266	1.95492e-08	1	2.31175e-08	4.33204e-07
1267	1	7.47348e-08	2.27138e-07	2.30715e-08		K
1268	1	7.47348e-08	2.27138e-07	2.30715e-08
1269	1	7.47348e-08	2.27138e-07	2.30715e-08
1270	1.8449e-08	1.39583e-06	7.06813e-09	0.999999		L
1271	1.79928e-08	1.34011e-06	7.00388e-09	0.999999
1272	7.13429e-08	2.81035e-08	1	2.88639e-09
1273	1	7.47348e-08	2.27138e-07	2.30715e-08		K
1274	1	7.47348e-08	2.27138e-07	2.30715e-08
1275	1	7.47348e-08	2.27138e-07	2.30715e-08
1276	1.79928e-08	1.34011e-06	7.00388e-09	0.999999		Y
1277	1	7.47348e-08	2.27138e-07	2.30715e-08
1278	1.79928e-08	1.34011e-06	7.00388e-09	0.999999
1279	7.13429e-08	2.81035e-08	1	2.88639e-09		V
1280	1.79928e-08	1.34011e-06	7.00388e-09	0.999999
1281	1.83504e-08	1.74067e-06	7.20682e-09	0.999998
1282	1	7.47348e-08	2.27138e-07	2.30715e-08		T
1283	1.95492e-08	1	2.31175e-08	4.33204e-07
1284	1	7.47348e-08	2.27138e-07	2.30715e-08
1285	7.14679e-08	2.90864e-08	1	2.89923e-09		E
1286	1	7.47348e-08	2.27138e-07	2.30715e-08
1287	1	7.47348e-08	2.27138e-07	2.30715e-08
1288	1.79928e-08	1.34011e-06	7.00388e-09	0.999999		S
1289	1.95492e-08	1	2.31175e-08	4.33204e-07
1290	1	7.47348e-08	2.27138e-07	2.30715e-08
1291	1.79928e-08	1.34011e-06	7.00388e-09	0.999999		L
1292	1.79928e-08	1.34011e-06	7.00388e-09	0.999999
1293	1	7.47348e-08	2.27138e-07	2.30715e-08
1294	1	7.47348e-08	2.27138e-07	2.30715e-08		K
1295	1	7.47348e-08	2.27138e-07	2.30715e-08
1296	1	7.47348e-08	2.27138e-07	2.30715e-08
1297	1	7.47348e-08	2.27138e-07	2.30715e-08		K
1298	1	7.47348e-08	2.27138e-07	2.30715e-08
1299	1	7.47348e-08	2.27138e-07	2.30715e-08
1300	1	7.47348e-08	2.27138e-07	2.30715e-08		M
1301	1.79928e-08	1.34011e-06	7.00388e-09	0.999999
1302	7.13429e-08	2.81035e-08	1	2.88639e-09
1303	1.79928e-08	1.34011e-06	7.00388e-09	0.999999		C
1304	7.13429e-08	2.81035e-08	1	2.88639e-09
1305	1.79928e-08	1.34011e-06	7.00388e-09	0.999999
1306	7.13429e-08	2.81035e-08	1	2.88639e-09		D
1307	1	7.47348e-08	2.27138e-07	2.30715e-08
1308	1.79928e-08	1.34011e-06	7.00388e-09	0.999999
1309	7.21873e-08	2.98513e-08	1	3.25223e-09		G
1310	7.22636e-08	3.74312e-08	1	3.00577e-09
1311	7.17648e-08	2.82287e-08	1	2.89448e-09
1312	1	7.47348e-08	2.27138e-07	2.30715e-08		K
1313	1	7.47348e-08	2.27138e-07	2.30715e-08
1314	1	7.47348e-08	2.27138e-07	2.30715e-08
1315	1	7.47348e-08	2.27138e-07	2.30715e-08		T
1316	1.38583e-07	0.999999	3.55106e-08	5.00323e-07
1317	1.95492e-08	1	2.31175e-08	4.33204e-07
1318	1	7.47348e-08	2.27138e-07	2.30715e-08		K
1319	1	7.72109e-08	2.29735e-07	2.41407e-08
1320	1	7.47348e-08	2.27138e-07	2.30715e-08
1321	1.79928e-08	1.34011e-06	7.00388e-09	0.999999		C
1322	7.13429e-08	2.81035e-08	1	2.88639e-09
1323	1.79928e-08	1.34011e-06	7.00388e-09	0.999999
1324	7.13429e-08	2.81035e-08	1	2.88639e-09		A
1325	1.95492e-08	1	2.31175e-08	4.33204e-07
1326	1.79928e-08	1.34011e-06	7.00388e-09	0.999999
1327	1.79928e-08	1.34011e-06	7.00388e-09	0.999999		Y
1328	1	7.47348e-08	2.27138e-07	2.30715e-08
1329	1.79928e-08	1.34011e-06	7.00388e-09	0.999999
1330	7.13429e-08	2.81035e-08	1	2.88639e-09		G
1331	7.13429e-08	2.81035e-08	1	2.88639e-09
1332	1	7.47348e-08	2.27138e-07	2.30715e-08
1333	1	7.47348e-08	2.27138e-07	2.30715e-08		N
1334	1	7.47348e-08	2.27138e-07	2.30715e-08
1335	1.79928e-08	1.34011e-06	7.00388e-09	0.999999
1336	1	7.47348e-08	2.27138e-07	2.30715e-08		T
1337	1.95492e-08	1	2.31175e-08	4.33204e-07
1338	1	7.47348e-08	2.27138e-07	2.30715e-08
1339	1	7.47348e-08	2.27138e-07	2.30715e-08		I
1340	1.79928e-08	1.34011e-06	7.00388e-09	0.999999
1341	1	7.47348e-08	2.27138e-07	2.30715e-08
1342	7.13429e-08	2.81035e-08	1	2.88639e-09		D
1343	1	7.47348e-08	2.27138e-07	2.30715e-08
1344	1.79928e-08	1.34011e-06	7.00388e-09	0.999999
1345	1.97128e-08	1	2.3182e-08	4.34349e-07		P
1346	1.95492e-08	1	2.31175e-08	4.33204e-07
1347	1	7.47348e-08	2.27138e-07	2.30715e-08
1348	1	7.481e-08	2.30339e-07	2.30809e-08		I
1349	1.79928e-08	1.34011e-06	7.00388e-09	0.999999
1350	1	7.47348e-08	2.27138e-07	2.30715e-08
1351	7.13429e-08	2.81035e-08	1	2.88639e-09		D
1352	1	7.47348e-08	2.27138e-07	2.30715e-08
1353	1.79928e-08	1.34011e-06	7.00388e-09	0.999999
1354	7.13429e-08	2.81035e-08	1	2.88639e-09		D
1355	1	7.47348e-08	2.27138e-07	2.30715e-08
1356	1.79928e-08	1.34011e-06	7.00388e-09	0.999999
1357	1.79928e-08	1.34011e-06	7.00388e-09	0.999999		L
1358	1.79928e-08	1.34011e-06	7.00388e-09	0.999999
1359	1	7.47348e-08	2.27138e-07	2.30715e-08
1360	1	7.47348e-08	2.27138e-07	2.30715e-08		N
1361	1	7.47348e-08	2.27138e-07	2.30715e-08
1362	1.79928e-08	1.34011e-06	7.00388e-09	0.999999
1363	1.95492e-08	1	2.31175e-08	4.33204e-07		H
1364	1	7.47348e-08	2.27138e-07	2.30715e-08
1365	1.79928e-08	1.34011e-06	7.00388e-09	0.999999
1366	6.12618e-08	0.999998	1.43328e-06	6.45229e-07		H
1367	1	7.47348e-08	2.27138e-07	2.30715e-08
1368	1.79928e-08	1.34011e-06	7.00388e-09	0.999999
1369	1	7.58778e-08	2.81409e-07	2.32225e-08		N
1370	1	7.47348e-08	2.27138e-07	2.30715e-08
1371	1.79928e-08	1.34011e-06	7.00388e-09	0.999999
1372	1	7.47348e-08	2.27138e-07	2.30715e-08		I
1373	1.79928e-08	1.34011e-06	7.00388e-09	0.999999
1374	1	7.47348e-08	2.27138e-07	2.30715e-08
1375	1.79928e-08	1.34011e-06	7.00388e-09	0.999999		C
1376	7.13429e-08	2.81035e-08	1	2.88639e-09
1377	1.79928e-08	1.34011e-06	7.00388e-09	0.999999
1378	1	7.47348e-08	2.27138e-07	2.30715e-08		N
1379	0.999998	1.05287e-07	2.22686e-06	2.79821e-08
1380	1.79928e-08	1.34011e-06	7.00388e-09	0.999999
1381	1	8.81271e-08	2.31454e-07	2.3559e-08		N
1382	1	7.47348e-08	2.27138e-07	2.30715e-08
1383	1.79928e-08	1.34011e-06	7.00388e-09	0.999999
1384	1.79928e-08	1.34011e-06	7.00388e-09	0.999999		F
1385	1.79928e-08	1.34011e-06	7.00388e-09	0.999999
1386	1.79928e-08	1.34011e-06	7.00388e-09	0.999999
1387	1	7.47348e-08	2.27138e-07	2.30715e-08		N
1388	1	7.47348e-08	2.27138e-07	2.30715e-08
1389	1.79928e-08	1.34011e-06	7.00388e-09	0.999999
1390	1	7.47348e-08	2.27138e-07	2.30715e-08		T
1391	1.95492e-08	1	2.31175e-08	4.33204e-07
1392	1	7.47348e-08	2.27138e-07	2.30715e-08
1393	0.999899	7.27118e-07	0.000100356	1.53196e-07		I
1394	1.79928e-08	1.34011e-06	7.00388e-09	0.999999
1395	1	7.47348e-08	2.27138e-07	2.30715e-08
1396	1.79928e-08	1.34011e-06	7.00388e-09	0.999999		F
1397	1.80224e-08	1.34762e-06	7.01006e-09	0.999999
1398	1.79928e-08	1.34011e-06	7.00388e-09	0.999999
1399	1	7.47348e-08	2.27138e-07	2.30715e-08		K
1400	1	7.47348e-08	2.27138e-07	2.30715e-08
1401	1	7.47348e-08	2.27138e-07	2.30715e-08
1402	1.79928e-08	1.34011e-06	7.00388e-09	0.999999		Y
1403	1	7.47348e-08	2.27138e-07	2.30715e-08
1404	1.79928e-08	1.34011e-06	7.00388e-09	0.999999
1405	7.13429e-08	2.81035e-08	1	2.88639e-09		D
1406	1	7.47348e-08	2.27138e-07	2.30715e-08
1407	1.79928e-08	1.34011e-06	7.00388e-09	0.999999
1408	1.79928e-08	1.34011e-06	7.00388e-09	0.999999		Y
1409	1	7.47348e-08	2.27138e-07	2.30715e-08
1410	1.79928e-08	1.34011e-06	7.00388e-09	0.999999
1411	1.8449e-08	1.39583e-06	7.06813e-09	0.999999		L
1412	1.79928e-08	1.34011e-06	7.00388e-09	0.999999
1413	1	7.47348e-08	2.27138e-07	2.30715e-08
1414	1.79928e-08	1.34011e-06	7.00388e-09	0.999999		C
1415	7.13429e-08	2.81035e-08	1	2.88639e-09
1416	1.79928e-08	1.34011e-06	7.00388e-09	0.999999
1417	7.92816e-08	2.84832e-08	1	2.91038e-09		V
1418	5.02463e-08	3.97598e-05	2.37558e-08	0.99996
1419	1	7.47348e-08	2.27138e-07	2.30715e-08
1420	1.79928e-08	1.34011e-06	7.00388e-09	0.999999		F
1421	1.84518e-08	1.3967e-06	7.06859e-09	0.999999
1422	1.95492e-08	1	2.31175e-08	4.33204e-07
1423	1	7.47348e-08	2.27138e-07	2.30715e-08		N
1424	1	8.80529e-08	2.31419e-07	2.3557e-08
1425	1.79928e-08	1.34011e-06	7.00388e-09	0.999999
1426	1	7.47348e-08	2.27138e-07	2.30715e-08		N
1427	1	7.47348e-08	2.27138e-07	2.30715e-08
1428	1.79928e-08	1.34011e-06	7.00388e-09	0.999999
1429	1.95492e-08	1	2.31175e-08	4.33204e-07		Q
1430	1	7.47348e-08	2.27138e-07	2.30715e-08
1431	1	7.47348e-08	2.27138e-07	2.30715e-08
1432	1	7.47348e-08	2.27138e-07	2.30715e-08		N
1433	1	7.47348e-08	2.27138e-07	2.30715e-08
1434	1.79928e-08	1.34011e-06	7.00388e-09	0.999999
1435	1	7.47348e-08	2.27138e-07	2.30715e-08		I
1436	1.79928e-08	1.34011e-06	7.00388e-09	0.999999
1437	1.79928e-08	1.34011e-06	7.00388e-09	0.999999
1438	1	7.47348e-08	2.27138e-07	2.30715e-08		T
1439	1.97128e-08	1	2.3182e-08	4.34349e-07
1440	1.79928e-08	1.34011e-06	7.00388e-09	0.999999
1441	1.79928e-08	1.34011e-06	7.00388e-09	0.999999		S
1442	1.95492e-08	1	2.31175e-08	4.33204e-07
1443	1	7.47348e-08	2.27138e-07	2.30715e-08
1444	7.13429e-08	2.81035e-08	1	2.88639e-09		D
1445	1	7.47348e-08	2.27138e-07	2.30715e-08
1446	1.79928e-08	1.34011e-06	7.00388e-09	0.999999
1447	1	7.47348e-08	2.27138e-07	2.30715e-08		K
1448	0.999727	1.92725e-05	6.59021e-06	0.000247141
1449	1.7066e-07	2.56053e-07	0.999999	2.2009e-07
1450	1	7.47348e-08	2.27138e-07	2.30715e-08		N
1451	1	7.47348e-08	2.27138e-07	2.30715e-08
1452	1.79928e-08	1.34011e-06	7.00388e-09	0.999999
1453	1.79928e-08	1.34011e-06	7.00388e-09	0.999999		S
1454	1.95492e-08	1	2.31175e-08	4.33204e-07
1455	1	7.47348e-08	2.27138e-07	2.30715e-08
1456	1.95492e-08	1	2.31175e-08	4.33204e-07		H
1457	0.999995	9.65141e-07	6.67602e-07	3.01719e-06
1458	1.8449e-08	1.39583e-06	7.06813e-09	0.999999
1459	1.95492e-08	1	2.31175e-08	4.33204e-07		L
1460	1.79928e-08	1.34011e-06	7.00388e-09	0.999999
1461	1.79928e-08	1.34011e-06	7.00388e-09	0.999999
1462	1.97061e-08	0.999999	2.32813e-08	4.98036e-07		H
1463	1	7.47348e-08	2.27138e-07	2.30715e-08
1464	1.79928e-08	1.34011e-06	7.00388e-09	0.999999
1465	1.79928e-08	1.34011e-06	7.00388e-09	0.999999		S
1466	1.9557e-08	1	2.31215e-08	4.33299e-07
1467	1.83504e-08	1.74067e-06	7.20682e-09	0.999998
1468	1	7.47348e-08	2.27138e-07	2.30715e-08		N
1469	1	7.47348e-08	2.27138e-07	2.30715e-08
1470	1.79928e-08	1.34011e-06	7.00388e-09	0.999999
1471	1	7.47348e-08	2.27138e-07	2.30715e-08		I
1472	1.79928e-08	1.34011e-06	7.00388e-09	0.999999
1473	1	7.47348e-08	2.27138e-07	2.30715e-08
1474	1.95784e-08	1	2.31488e-08	4.45178e-07		P
1475	1.95492e-08	1	2.31175e-08	4.33204e-07
1476	1	7.47348e-08	2.27138e-07	2.30715e-08
1477	1.79928e-08	1.34011e-06	7.00388e-09	0.999999		S
1478	1.95492e-08	1	2.31175e-08	4.33204e-07
1479	1	8.80529e-08	2.31419e-07	2.3557e-08
1480	1.79928e-08	1.34011e-06	7.00388e-09	0.999999		L
1481	1.79928e-08	1.34011e-06	7.00388e-09	0.999999
1482	1	7.47348e-08	2.27138e-07	2.30715e-08
1483	1.79928e-08	1.34011e-06	7.00388e-09	0.999999		Y
1484	1	7.47348e-08	2.27138e-07	2.30715e-08
1485	1.79928e-08	1.34011e-06	7.00388e-09	0.999999
1486	1	7.47348e-08	2.27138e-07	2.30715e-08		N
1487	1	7.47348e-08	2.27138e-07	2.30715e-08
1488	1.79928e-08	1.34011e-06	7.00388e-09	0.999999
1489	1.79928e-08	1.34011e-06	7.00388e-09	0.999999		S
1490	1.95492e-08	1	2.31175e-08	4.33204e-07
1491	1	7.47348e-08	2.27138e-07	2.30715e-08
1492	1	7.47348e-08	2.27138e-07	2.30715e-08		S
1493	3.9091e-07	3.60871e-08	1	3.59617e-09
1494	1.79928e-08	1.34011e-06	7.00388e-09	0.999999
1495	1	7.47348e-08	2.27138e-07	2.30715e-08		I
1496	1.79928e-08	1.34011e-06	7.00388e-09	0.999999
1497	1.79928e-08	1.34011e-06	7.00388e-09	0.999999
1498	1.95492e-08	1	2.31175e-08	4.33204e-07		L
1499	2.14098e-08	1.76798e-06	3.72186e-08	0.999998
1500	1	7.47348e-08	2.27138e-07	2.30715e-08
1501	1.95492e-08	1	2.31175e-08	4.33204e-07		P
1502	1.95492e-08	1	2.31175e-08	4.33204e-07
1503	1	7.47348e-08	2.27138e-07	2.30715e-08
1504	7.13429e-08	2.81035e-08	1	2.88639e-09		D
1505	1	7.47348e-08	2.27138e-07	2.30715e-08
1506	1.79928e-08	1.34011e-06	7.00388e-09	0.999999
1507	1	7.47348e-08	2.27138e-07	2.30715e-08		I
1508	1.83504e-08	1.74067e-06	7.20682e-09	0.999998
1509	1.79997e-08	1.3454e-06	7.01557e-09	0.999999
1510	1	7.47348e-08	2.27138e-07	2.30715e-08		N
1511	1	7.47348e-08	2.27138e-07	2.30715e-08
1512	1.79928e-08	1.34011e-06	7.00388e-09	0.999999
1513	1	7.47348e-08	2.27138e-07	2.30715e-08		K
1514	0.999985	2.36568e-07	1.42675e-05	5.05614e-08
1515	1	7.47348e-08	2.27138e-07	2.30715e-08
1516	1.79928e-08	1.34011e-06	7.00388e-09	0.999999		S
1517	1.95492e-08	1	2.31175e-08	4.33204e-07
1518	1.79928e-08	1.34011e-06	7.00388e-09	0.999999
1519	1	7.47348e-08	2.27138e-07	2.30715e-08		K
1520	1	7.47348e-08	2.27138e-07	2.30715e-08
1521	1	7.47348e-08	2.27138e-07	2.30715e-08
1522	1.79928e-08	1.34011e-06	7.00388e-09	0.999999		F
1523	1.79928e-08	1.34011e-06	7.00388e-09	0.999999
1524	2.9693e-08	0.999994	3.26218e-08	5.70478e-06
1525	1.95492e-08	1	2.31175e-08	4.33204e-07		R
1526	0.00479674	7.21897e-06	0.995195	1.07289e-06
1527	1.79928e-08	1.34011e-06	7.00388e-09	0.999999
1528	1.79928e-08	1.34011e-06	7.00388e-09	0.999999		L
1529	1.79928e-08	1.34011e-06	7.00388e-09	0.999999
1530	7.21941e-08	2.81559e-08	1	2.88913e-09
1531	1	7.47348e-08	2.27138e-07	2.30715e-08		I
1532	1.79928e-08	1.34011e-06	7.00388e-09	0.999999
1533	1.8449e-08	1.39583e-06	7.06813e-09	0.999999
1534	1.79928e-08	1.34011e-06	7.00388e-09	0.999999		S
1535	1.95492e-08	1	2.31175e-08	4.33204e-07
1536	1	7.47348e-08	2.27138e-07	2.30715e-08
1537	1	7.47348e-08	2.27138e-07	2.30715e-08		R
1538	7.21941e-08	2.81559e-08	1	2.88913e-09
1539	1	7.47348e-08	2.27138e-07	2.30715e-08
1540	1	7.47348e-08	2.27138e-07	2.30715e-08		N
1541	1	7.47348e-08	2.27138e-07	2.30715e-08
1542	5.25043e-07	0.00109382	4.4921e-07	0.998905
1543	1	7.47348e-08	2.27138e-07	2.30715e-08		S
1544	3.9091e-07	3.60871e-08	1	3.59617e-09
1545	1.79928e-08	1.34011e-06	7.00388e-09	0.999999
1546	1.98777e-08	1	2.98639e-08	4.37235e-07		R
1547	7.13429e-08	2.81035e-08	1	2.88639e-09
1548	1	7.72261e-08	2.29715e-07	2.41362e-08
1549	1	7.72261e-08	2.29715e-07	2.41362e-08		T
1550	1.97137e-08	1	2.3182e-08	4.34361e-07
1551	1.95784e-08	1	2.31488e-08	4.45178e-07
1552	1	7.47348e-08	2.27138e-07	2.30715e-08		N
1553	1	7.47348e-08	2.27138e-07	2.30715e-08
1554	1.95777e-08	1	2.31481e-08	4.44891e-07
1555	1.95492e-08	1	2.31175e-08	4.33204e-07		Q
1556	1	7.47348e-08	2.27138e-07	2.30715e-08
1557	1	7.47348e-08	2.27138e-07	2.30715e-08
1558	1.80039e-08	1.34378e-06	7.00663e-09	0.999999		Y
1559	1	7.48328e-08	2.27273e-07	2.30981e-08
1560	1.79928e-08	1.34011e-06	7.00388e-09	0.999999
1561	2.04645e-08	0.999999	2.40092e-08	8.54675e-07		P
1562	2.14802e-08	1	2.35852e-08	4.38404e-07
1563	1.84518e-08	1.3967e-06	7.06859e-09	0.999999
1564	1.95492e-08	1	2.31175e-08	4.33204e-07		H
1565	0.999274	3.17334e-06	0.000721838	6.84859e-07
1566	1.79928e-08	1.34011e-06	7.00388e-09	0.999999
1567	1	7.47348e-08	2.27138e-07	2.30715e-08		N
1568	1	7.47348e-08	2.27138e-07	2.30715e-08
1569	1.95492e-08	1	2.31175e-08	4.33204e-07
1570	1	7.47348e-08	2.27138e-07	2.30715e-08		N
1571	1	7.58778e-08	2.81409e-07	2.32225e-08
1572	1.79928e-08	1.34011e-06	7.00388e-09	0.999999
1573	0.999996	1.80219e-06	5.80686e-07	1.50813e-06		I
1574	1.79928e-08	1.34011e-06	7.00388e-09	0.999999
1575	1	7.47348e-08	2.27138e-07	2.30715e-08
1576	1.79928e-08	1.34011e-06	7.00388e-09	0.999999		S
1577	1.95492e-08	1	2.31175e-08	4.33204e-07
1578	1.95492e-08	1	2.31175e-08	4.33204e-07
1579	1	7.47348e-08	2.27138e-07	2.30715e-08		M
1580	1.79928e-08	1.34011e-06	7.00388e-09	0.999999
1581	7.13429e-08	2.81035e-08	1	2.88639e-09
1582	6.29566e-07	0.999999	7.65384e-08	7.15189e-07		L
1583	1.79928e-08	1.34011e-06	7.00388e-09	0.999999
1584	1	7.47348e-08	2.27138e-07	2.30715e-08
1585	7.22636e-08	3.74312e-08	1	3.00577e-09		E
1586	1	7.47348e-08	2.27138e-07	2.30715e-08
1587	1	7.47348e-08	2.27138e-07	2.30715e-08
1588	1	7.47348e-08	2.27138e-07	2.30715e-08		I
1589	1.79928e-08	1.34011e-06	7.00388e-09	0.999999
1590	1	7.47348e-08	2.27138e-07	2.30715e-08
1591	1.95492e-08	1	2.31175e-08	4.33204e-07		Q
1592	1	7.47348e-08	2.27138e-07	2.30715e-08
1593	1	7.47348e-08	2.27138e-07	2.30715e-08
1594	1	7.47348e-08	2.27138e-07	2.30715e-08		N
1595	1	7.47348e-08	2.27138e-07	2.30715e-08
1596	1.81503e-08	1.41984e-06	7.50029e-09	0.999999
1597	7.13429e-08	2.81035e-08	1	2.88639e-09		E
1598	1	7.47348e-08	2.27138e-07	2.30715e-08
1599	1	7.72109e-08	2.29735e-07	2.41407e-08
1600	1	7.47348e-08	2.27138e-07	2.30715e-08		I
1601	1.79928e-08	1.34011e-06	7.00388e-09	0.999999
1602	1	7.58778e-08	2.81409e-07	2.32225e-08
1603	1.79928e-08	1.34011e-06	7.00388e-09	0.999999		S
1604	1.95492e-08	1	2.31175e-08	4.33204e-07
1605	1.95527e-08	1	2.31214e-08	4.34647e-07
1606	1.79928e-08	1.34011e-06	7.00388e-09	0.999999		S
1607	1.95505e-08	1	2.3119e-08	4.33731e-07
1608	1	7.47348e-08	2.27138e-07	2.30715e-08
1609	1.95492e-08	1	2.31175e-08	4.33204e-07		H
1610	1	7.47348e-08	2.27138e-07	2.30715e-08
1611	2.9693e-08	0.999994	3.26218e-08	5.70478e-06
1612	1	7.47348e-08	2.27138e-07	2.30715e-08		N
1613	1	7.47348e-08	2.27138e-07	2.30715e-08
1614	1.79928e-08	1.34011e-06	7.00388e-09	0.999999
1615	1.82607e-08	1.61652e-06	7.24783e-09	0.999998		S
1616	1.95492e-08	1	2.31175e-08	4.33204e-07
1617	1	7.47348e-08	2.27138e-07	2.30715e-08
1618	1	8.24747e-08	2.3057e-07	2.38078e-08		N
1619	1	7.47348e-08	2.27138e-07	2.30715e-08
1620	1.79928e-08	1.34011e-06	7.00388e-09	0.999999
1621	1.97137e-08	1	2.3182e-08	4.34361e-07		Q
1622	1	7.47348e-08	2.27138e-07	2.30715e-08
1623	1.29114e-07	3.25599e-08	1	3.06639e-09
1624	1.79928e-08	1.34011e-06	7.00388e-09	0.999999		F
1625	1.79928e-08	1.34011e-06	7.00388e-09	0.999999
1626	1.79928e-08	1.34011e-06	7.00388e-09	0.999999
1627	1	7.49276e-08	2.35671e-07	2.30961e-08		S
1628	7.92816e-08	2.84832e-08	1	2.91038e-09
1629	1.79928e-08	1.34011e-06	7.00388e-09	0.999999
1630	1	7.47348e-08	2.27138e-07	2.30715e-08		T
1631	1.95527e-08	1	2.31214e-08	4.34647e-07
1632	1	7.49276e-08	2.35671e-07	2.30961e-08
1633	7.13429e-08	2.81035e-08	1	2.88639e-09		D
1634	1	7.47348e-08	2.27138e-07	2.30715e-08
1635	1.79928e-08	1.34011e-06	7.00388e-09	0.999999
1636	1.97061e-08	0.999999	2.32813e-08	4.98036e-07		P
1637	1.97061e-08	0.999999	2.32813e-08	4.98036e-07
1638	1	7.47348e-08	2.27138e-07	2.30715e-08
1639	1.08928e-06	0.999998	1.01256e-07	1.03947e-06		H
1640	1	7.47348e-08	2.27138e-07	2.30715e-08
1641	4.09286e-07	0.999595	3.37262e-07	0.000404463
1642	1	7.47348e-08	2.27138e-07	2.30715e-08		T
1643	1.97128e-08	1	2.3182e-08	4.34349e-07
1644	1	7.48328e-08	2.27273e-07	2.30981e-08
1645	1	7.47348e-08	2.27138e-07	2.30715e-08		N
1646	0.999995	9.65141e-07	6.67602e-07	3.01719e-06
1647	1.79928e-08	1.34011e-06	7.00388e-09	0.999999
1648	1	7.47348e-08	2.27138e-07	2.30715e-08		S
1649	7.13624e-08	2.8105e-08	1	2.88646e-09
1650	1.79928e-08	1.34011e-06	7.00388e-09	0.999999
1651	1	7.47348e-08	2.27138e-07	2.30715e-08		N
1652	1	7.47348e-08	2.27138e-07	2.30715e-08
1653	1.83504e-08	1.74067e-06	7.20682e-09	0.999998
1654	1	7.47348e-08	2.27138e-07	2.30715e-08		N
1655	1	7.47348e-08	2.27138e-07	2.30715e-08
1656	1.79928e-08	1.34011e-06	7.00388e-09	0.999999
1657	1	7.47348e-08	2.27138e-07	2.30715e-08		I
1658	1.79928e-08	1.34011e-06	7.00388e-09	0.999999
1659	1	7.47348e-08	2.27138e-07	2.30715e-08
1660	1	7.47348e-08	2.27138e-07	2.30715e-08		N
1661	1	7.47348e-08	2.27138e-07	2.30715e-08
1662	1.95492e-08	1	2.31175e-08	4.33204e-07
1663	1	8.81271e-08	2.31454e-07	2.3559e-08		N
1664	1	7.47348e-08	2.27138e-07	2.30715e-08
1665	1.79928e-08	1.34011e-06	7.00388e-09	0.999999
1666	1	7.47348e-08	2.27138e-07	2.30715e-08		M
1667	1.79928e-08	1.34011e-06	7.00388e-09	0.999999
1668	7.13429e-08	2.81035e-08	1	2.88639e-09
1669	1	7.58778e-08	2.81409e-07	2.32225e-08		N
1670	1	7.47348e-08	2.27138e-07	2.30715e-08
1671	1.79928e-08	1.34011e-06	7.00388e-09	0.999999
1672	1	7.47348e-08	2.27138e-07	2.30715e-08		I
1673	1.79928e-08	1.34011e-06	7.00388e-09	0.999999
1674	1.79928e-08	1.34011e-06	7.00388e-09	0.999999
1675	1	7.47348e-08	2.27138e-07	2.30715e-08		K
1676	1	7.47348e-08	2.27138e-07	2.30715e-08
1677	0.999999	7.94428e-08	4.7671e-07	2.37373e-08
1678	1	7.47348e-08	2.27138e-07	2.30715e-08		K
1679	1	7.47348e-08	2.27138e-07	2.30715e-08
1680	0.000228333	1.58078e-06	0.99977	2.29338e-07
1681	7.13429e-08	2.81035e-08	1	2.88639e-09		V
1682	1.79928e-08	1.34011e-06	7.00388e-09	0.999999
1683	1	7.47348e-08	2.27138e-07	2.30715e-08
1684	7.13429e-08	2.81035e-08	1	2.88639e-09		E
1685	1	7.47348e-08	2.27138e-07	2.30715e-08
1686	1	7.47348e-08	2.27138e-07	2.30715e-08
1687	1	7.47348e-08	2.27138e-07	2.30715e-08		I
1688	1.79928e-08	1.34011e-06	7.00388e-09	0.999999
1689	4.09286e-07	0.999595	3.37262e-07	0.000404463
1690	1.79928e-08	1.34011e-06	7.00388e-09	0.999999		F
1691	1.79928e-08	1.34011e-06	7.00388e-09	0.999999
1692	1.95492e-08	1	2.31175e-08	4.33204e-07
1693	1	7.47348e-08	2.27138e-07	2.30715e-08		R
1694	7.13429e-08	2.81035e-08	1	2.88639e-09
1695	1	7.47348e-08	2.27138e-07	2.30715e-08
1696	1	7.47348e-08	2.27138e-07	2.30715e-08		S
1697	7.13429e-08	2.81035e-08	1	2.88639e-09
1698	1.79928e-08	1.34011e-06	7.00388e-09	0.999999
1699	1.95492e-08	1	2.31175e-08	4.33204e-07		R
1700	7.13429e-08	2.81035e-08	1	2.88639e-09
1701	1.79928e-08	1.34011e-06	7.00388e-09	0.999999
1702	1.79928e-08	1.34011e-06	7.00388e-09	0.999999		F
1703	1.79928e-08	1.34011e-06	7.00388e-09	0.999999
1704	1.79928e-08	1.34011e-06	7.00388e-09	0.999999
1705	1.81503e-08	1.41984e-06	7.50029e-09	0.999999		S
1706	1.95492e-08	1	2.31175e-08	4.33204e-07
1707	1	7.47348e-08	2.27138e-07	2.30715e-08
1708	1	7.47348e-08	2.27138e-07	2.30715e-08		S
1709	7.13429e-08	2.81035e-08	1	2.88639e-09
1710	1.79928e-08	1.34011e-06	7.00388e-09	0.999999
1711	1	7.47348e-08	2.27138e-07	2.30715e-08		K
1712	1	7.47348e-08	2.27138e-07	2.30715e-08
1713	1	7.47348e-08	2.27138e-07	2.30715e-08
1714	1.79928e-08	1.34011e-06	7.00388e-09	0.999999		L
1715	1.79928e-08	1.34011e-06	7.00388e-09	0.999999
1716	1	7.47348e-08	2.27138e-07	2.30715e-08
1717	1.95492e-08	1	2.31175e-08	4.33204e-07		Q
1718	1	7.47348e-08	2.27138e-07	2.30715e-08
1719	1	7.47348e-08	2.27138e-07	2.30715e-08
1720	1.79928e-08	1.34011e-06	7.00388e-09	0.999999		C
1721	7.13429e-08	2.81035e-08	1	2.88639e-09
1722	6.8281e-08	7.13941e-05	3.54375e-08	0.999929
1723	1.95492e-08	1	2.31175e-08	4.33204e-07		Q
1724	1	7.47348e-08	2.27138e-07	2.30715e-08
1725	1	7.47348e-08	2.27138e-07	2.30715e-08
1726	7.13429e-08	2.81035e-08	1	2.88639e-09		G
1727	7.13429e-08	2.81035e-08	1	2.88639e-09
1728	7.13452e-08	2.81078e-08	1	2.88661e-09
1729	7.13429e-08	2.81035e-08	1	2.88639e-09		G
1730	7.13429e-08	2.81035e-08	1	2.88639e-09
1731	1	7.47348e-08	2.27138e-07	2.30715e-08
1732	0.999445	0.000540213	9.60557e-06	5.64407e-06		K
1733	1	7.47348e-08	2.27138e-07	2.30715e-08
1734	1	7.47348e-08	2.27138e-07	2.30715e-08
1735	1	7.47348e-08	2.27138e-07	2.30715e-08		I
1736	1.79928e-08	1.34011e-06	7.00388e-09	0.999999
1737	1	7.47348e-08	2.27138e-07	2.30715e-08
1738	1	7.47348e-08	2.27138e-07	2.30715e-08		N
1739	0.999999	1.59978e-07	2.71431e-07	1.40671e-07
1740	1.79928e-08	1.34011e-06	7.00388e-09	0.999999
1741	1	7.47348e-08	2.27138e-07	2.30715e-08		I
1742	1.79928e-08	1.34011e-06	7.00388e-09	0.999999
1743	1.12259e-06	4.24861e-06	4.36444e-08	0.999995
1744	7.13429e-08	2.81035e-08	1	2.88639e-09		D
1745	1	7.47348e-08	2.27138e-07	2.30715e-08
1746	1.79928e-08	1.34011e-06	7.00388e-09	0.999999
1747	1	7.47348e-08	2.27138e-07	2.30715e-08		K
1748	1	7.47348e-08	2.27138e-07	2.30715e-08
1749	1	7.47348e-08	2.27138e-07	2.30715e-08
1750	7.13429e-08	2.81035e-08	1	2.88639e-09		A
1751	1.95492e-08	1	2.31175e-08	4.33204e-07
1752	1	7.47348e-08	2.27138e-07	2.30715e-08
1753	1	7.47348e-08	2.27138e-07	2.30715e-08		I
1754	1.79928e-08	1.34011e-06	7.00388e-09	0.999999
1755	1.79928e-08	1.34011e-06	7.00388e-09	0.999999
1756	6.8281e-08	7.13941e-05	3.54375e-08	0.999929		L
1757	1.79928e-08	1.34011e-06	7.00388e-09	0.999999
1758	1	7.47348e-08	2.27138e-07	2.30715e-08
1759	1	7.47348e-08	2.27138e-07	2.30715e-08		K
1760	1	7.47348e-08	2.27138e-07	2.30715e-08
1761	1	7.47348e-08	2.27138e-07	2.30715e-08
1762	7.13429e-08	2.81035e-08	1	2.88639e-09		G
1763	7.13429e-08	2.81035e-08	1	2.88639e-09
1764	1.79928e-08	1.34011e-06	7.00388e-09	0.999999
1765	7.13429e-08	2.81035e-08	1	2.88639e-09		G
1766	7.13429e-08	2.81035e-08	1	2.88639e-09
1767	0.000228333	1.58078e-06	0.99977	2.29338e-07
1768	7.13429e-08	2.81035e-08	1	2.88639e-09		E
1769	1	7.47348e-08	2.27138e-07	2.30715e-08
1770	1	7.47348e-08	2.27138e-07	2.30715e-08
1771	7.13429e-08	2.81035e-08	1	2.88639e-09		G
1772	7.13429e-08	2.81035e-08	1	2.88639e-09
1773	1	7.47348e-08	2.27138e-07	2.30715e-08
1774	1.79928e-08	1.34011e-06	7.00388e-09	0.999999		C
1775	7.13429e-08	2.81035e-08	1	2.88639e-09
1776	1.79928e-08	1.34011e-06	7.00388e-09	0.999999
1777	1	7.47348e-08	2.27138e-07	2.30715e-08		N
1778	1	7.47348e-08	2.27138e-07	2.30715e-08
1779	1.79928e-08	1.34011e-06	7.00388e-09	0.999999
1780	7.13429e-08	2.81035e-08	1	2.88639e-09		D
1781	1	7.47348e-08	2.27138e-07	2.30715e-08
1782	1.79928e-08	1.34011e-06	7.00388e-09	0.999999
1783	1.79928e-08	1.34011e-06	7.00388e-09	0.999999		L
1784	1.79928e-08	1.34011e-06	7.00388e-09	0.999999
1785	0.000228333	1.58078e-06	0.99977	2.29338e-07
1786	2.41507e-08	0.999999	2.43196e-08	5.4562e-07		L
1787	4.83948e-08	4.16774e-05	2.42243e-08	0.999958
1788	1.80039e-08	1.34378e-06	7.00663e-09	0.999999
1789	1.79928e-08	1.34011e-06	7.00388e-09	0.999999		L
1790	1.79928e-08	1.34011e-06	7.00388e-09	0.999999
1791	7.92816e-08	2.84832e-08	1	2.91038e-09
1792	1	7.47348e-08	2.27138e-07	2.30715e-08		T
1793	1.95492e-08	1	2.31175e-08	4.33204e-07
1794	1.7066e-07	2.56053e-07	0.999999	2.2009e-07
1795	1	7.47348e-08	2.27138e-07	2.30715e-08		N
1796	0.999447	0.00053737	9.55773e-06	5.61518e-06
1797	1.79928e-08	1.34011e-06	7.00388e-09	0.999999
1798	1.79928e-08	1.34011e-06	7.00388e-09	0.999999		S
1799	1.95492e-08	1	2.31175e-08	4.33204e-07
1800	1.79928e-08	1.34011e-06	7.00388e-09	0.999999
1801	1.79928e-08	1.34011e-06	7.00388e-09	0.999999		L
1802	1.79928e-08	1.34011e-06	7.00388e-09	0.999999
1803	1	7.47348e-08	2.27138e-07	2.30715e-08
1804	1	7.47348e-08	2.27138e-07	2.30715e-08		K
1805	1	7.47348e-08	2.27138e-07	2.30715e-08
1806	1	7.47348e-08	2.27138e-07	2.30715e-08
1807	1.79928e-08	1.34011e-06	7.00388e-09	0.999999		S
1808	1.95492e-08	1	2.31175e-08	4.33204e-07
1809	1	7.47348e-08	2.27138e-07	2.30715e-08
1810	1.79928e-08	1.34011e-06	7.00388e-09	0.999999		Y
1811	1	7.47348e-08	2.27138e-07	2.30715e-08
1812	1.79928e-08	1.34011e-06	7.00388e-09	0.999999
1813	1.79928e-08	1.34011e-06	7.00388e-09	0.999999		C
1814	7.13429e-08	2.81035e-08	1	2.88639e-09
1815	1.79928e-08	1.34011e-06	7.00388e-09	0.999999
1816	1	7.47348e-08	2.27138e-07	2.30715e-08		N
1817	1	7.47348e-08	2.27138e-07	2.30715e-08
1818	1.79928e-08	1.34011e-06	7.00388e-09	0.999999
1819	7.13429e-08	2.81035e-08	1	2.88639e-09		D
1820	1	7.47348e-08	2.27138e-07	2.30715e-08
1821	1.87521e-06	5.43603e-06	5.96113e-08	0.999993
1822	1.79928e-08	1.34011e-06	7.00388e-09	0.999999		L
1823	1.79928e-08	1.34011e-06	7.00388e-09	0.999999
1824	1	7.47348e-08	2.27138e-07	2.30715e-08
1825	1.79928e-08	1.34011e-06	7.00388e-09	0.999999		S
1826	1.95492e-08	1	2.31175e-08	4.33204e-07
1827	1	7.47348e-08	2.27138e-07	2.30715e-08
1828	7.13429e-08	2.81035e-08	1	2.88639e-09		E
1829	1	7.47348e-08	2.27138e-07	2.30715e-08
1830	1	7.47348e-08	2.27138e-07	2.30715e-08
1831	1.79928e-08	1.34011e-06	7.00388e-09	0.999999		C
1832	7.13429e-08	2.81035e-08	1	2.88639e-09
1833	1.79928e-08	1.34011e-06	7.00388e-09	0.999999
1834	7.13429e-08	2.81035e-08	1	2.88639e-09		D
1835	1	7.47348e-08	2.27138e-07	2.30715e-08
1836	1.79928e-08	1.34011e-06	7.00388e-09	0.999999
1837	1	7.47348e-08	2.27138e-07	2.30715e-08		I
1838	1.79928e-08	1.34011e-06	7.00388e-09	0.999999
1839	1.87521e-06	5.43603e-06	5.96113e-08	0.999993
1840	7.13429e-08	2.81035e-08	1	2.88639e-09		G
1841	7.13429e-08	2.81035e-08	1	2.88639e-09
1842	1.79928e-08	1.34011e-06	7.00388e-09	0.999999
1843	1.79928e-08	1.34011e-06	7.00388e-09	0.999999		L
1844	1.79928e-08	1.34011e-06	7.00388e-09	0.999999
1845	1	7.47348e-08	2.27138e-07	2.30715e-08
1846	1	7.47348e-08	2.27138e-07	2.30715e-08		I
1847	1.79928e-08	1.34011e-06	7.00388e-09	0.999999
1848	1	7.47348e-08	2.27138e-07	2.30715e-08
1849	1.79928e-08	1.34011e-06	7.00388e-09	0.999999		Y
1850	1	7.47348e-08	2.27138e-07	2.30715e-08
1851	4.09286e-07	0.999595	3.37262e-07	0.000404463
1852	1.95492e-08	1	2.31175e-08	4.33204e-07		H
1853	1	7.47348e-08	2.27138e-07	2.30715e-08
1854	1.79928e-08	1.34011e-06	7.00388e-09	0.999999
1855	1.79928e-08	1.34011e-06	7.00388e-09	0.999999		F
1856	1.79928e-08	1.34011e-06	7.00388e-09	0.999999
1857	1.79928e-08	1.34011e-06	7.00388e-09	0.999999
1858	7.13429e-08	2.81035e-08	1	2.88639e-09		D
1859	1	7.47348e-08	2.27138e-07	2.30715e-08
1860	1.79928e-08	1.34011e-06	7.00388e-09	0.999999
1861	1	7.47348e-08	2.27138e-07	2.30715e-08		T
1862	1.95492e-08	1	2.31175e-08	4.33204e-07
1863	1.79928e-08	1.34011e-06	7.00388e-09	0.999999
1864	1.79928e-08	1.34011e-06	7.00388e-09	0.999999		Y
1865	1	7.47348e-08	2.27138e-07	2.30715e-08
1866	1.79928e-08	1.34011e-06	7.00388e-09	0.999999
1867	1.79928e-08	1.34011e-06	7.00388e-09	0.999999		C
1868	7.13429e-08	2.81035e-08	1	2.88639e-09
1869	1.79928e-08	1.34011e-06	7.00388e-09	0.999999
1870	1	7.47348e-08	2.27138e-07	2.30715e-08		I
1871	1.79928e-08	1.34011e-06	7.00388e-09	0.999999
1872	0.000195197	4.31778e-05	1.93761e-06	0.99976
1873	1	7.47348e-08	2.27138e-07	2.30715e-08		N
1874	1	7.47348e-08	2.27138e-07	2.30715e-08
1875	1.79928e-08	1.34011e-06	7.00388e-09	0.999999
1876	7.13429e-08	2.81035e-08	1	2.88639e-09		D
1877	1	7.47348e-08	2.27138e-07	2.30715e-08
1878	1.79928e-08	1.34011e-06	7.00388e-09	0.999999
1879	1.95492e-08	1	2.31175e-08	4.33204e-07		Q
1880	1	7.47348e-08	2.27138e-07	2.30715e-08
1881	1	7.47348e-08	2.27138e-07	2.30715e-08
1882	1.79928e-08	1.34011e-06	7.00388e-09	0.999999		Y
1883	1	7.47348e-08	2.27138e-07	2.30715e-08
1884	1.79928e-08	1.34011e-06	7.00388e-09	0.999999
1885	1.95492e-08	1	2.31175e-08	4.33204e-07		L
1886	1.79928e-08	1.34011e-06	7.00388e-09	0.999999
1887	1.79928e-08	1.34011e-06	7.00388e-09	0.999999
1888	1.79928e-08	1.34011e-06	7.00388e-09	0.999999		F
1889	1.79928e-08	1.34011e-06	7.00388e-09	0.999999
1890	1.79928e-08	1.34011e-06	7.00388e-09	0.999999
1891	7.13429e-08	2.81035e-08	1	2.88639e-09		V
1892	1.79928e-08	1.34011e-06	7.00388e-09	0.999999
1893	1	7.47348e-08	2.27138e-07	2.30715e-08
1894	1.79928e-08	1.34011e-06	7.00388e-09	0.999999		S
1895	1.95492e-08	1	2.31175e-08	4.33204e-07
1896	1.79928e-08	1.34011e-06	7.00388e-09	0.999999
1897	1.79928e-08	1.34011e-06	7.00388e-09	0.999999		Y
1898	1	7.47348e-08	2.27138e-07	2.30715e-08
1899	2.21675e-08	0.999998	2.55938e-08	1.74046e-06
1900	1	7.47348e-08	2.27138e-07	2.30715e-08		S
1901	7.13429e-08	2.81035e-08	1	2.88639e-09
1902	2.21675e-08	0.999998	2.55938e-08	1.74046e-06
1903	1.79928e-08	1.34011e-06	7.00388e-09	0.999999		C
1904	7.13429e-08	2.81035e-08	1	2.88639e-09
1905	1.97061e-08	0.999999	2.32813e-08	4.98036e-07
1906	1.79928e-08	1.34011e-06	7.00388e-09	0.999999		S
1907	1.95492e-08	1	2.31175e-08	4.33204e-07
1908	1.95492e-08	1	2.31175e-08	4.33204e-07
1909	1	7.47348e-08	2.27138e-07	2.30715e-08		N
1910	1	7.47348e-08	2.27138e-07	2.30715e-08
1911	1.79928e-08	1.34011e-06	7.00388e-09	0.999999
1912	1.79928e-08	1.34011e-06	7.00388e-09	0.999999		L
1913	1.79928e-08	1.34011e-06	7.00388e-09	0.999999
1914	1	7.47348e-08	2.27138e-07	2.30715e-08
1915	1.79928e-08	1.34011e-06	7.00388e-09	0.999999		C
1916	7.13429e-08	2.81035e-08	1	2.88639e-09
1917	1.79928e-08	1.34011e-06	7.00388e-09	0.999999
1918	1	7.47348e-08	2.27138e-07	2.30715e-08		N
1919	0.999997	1.05679e-07	2.38598e-06	2.79883e-08
1920	1.79928e-08	1.34011e-06	7.00388e-09	0.999999
1921	1	7.47348e-08	2.27138e-07	2.30715e-08		K
1922	1	7.47348e-08	2.27138e-07	2.30715e-08
1923	1	7.47348e-08	2.27138e-07	2.30715e-08
1924	1.79928e-08	1.34011e-06	7.00388e-09	0.999999		C
1925	7.13429e-08	2.81035e-08	1	2.88639e-09
1926	1.79928e-08	1.34011e-06	7.00388e-09	0.999999
1927	1.95492e-08	1	2.31175e-08	4.33204e-07		H
1928	1	8.80529e-08	2.31419e-07	2.3557e-08
1929	1.12259e-06	4.24861e-06	4.36444e-08	0.999995
1930	0.999999	7.94428e-08	4.7671e-07	2.37373e-08		N
1931	0.999993	5.35085e-06	1.30704e-06	1.49645e-07
1932	1.9844e-08	0.999999	2.3411e-08	5.62566e-07
1933	1	7.47348e-08	2.27138e-07	2.30715e-08		N
1934	1	7.47348e-08	2.27138e-07	2.30715e-08
1935	1.79928e-08	1.34011e-06	7.00388e-09	0.999999
1936	1.79928e-08	1.34011e-06	7.00388e-09	0.999999		S
1937	1.95492e-08	1	2.31175e-08	4.33204e-07
1938	1.84518e-08	1.3967e-06	7.06859e-09	0.999999
1939	1	7.47348e-08	2.27138e-07	2.30715e-08		T
1940	1.95492e-08	1	2.31175e-08	4.33204e-07
1941	1	7.47348e-08	2.27138e-07	2.30715e-08
1942	1.79928e-08	1.34011e-06	7.00388e-09	0.999999		C
1943	7.13429e-08	2.81035e-08	1	2.88639e-09
1944	2.21675e-08	0.999998	2.55938e-08	1.74046e-06
1945	1.79928e-08	1.34011e-06	7.00388e-09	0.999999		Y
1946	1	7.47348e-08	2.27138e-07	2.30715e-08
1947	1.79928e-08	1.34011e-06	7.00388e-09	0.999999
1948	7.13429e-08	2.81035e-08	1	2.88639e-09		G
1949	7.13429e-08	2.81035e-08	1	2.88639e-09
1950	0.135937	9.05357e-06	0.864052	1.27093e-06
1951	1	7.47348e-08	2.27138e-07	2.30715e-08		N
1952	1	7.47348e-08	2.27138e-07	2.30715e-08
1953	1.95777e-08	1	2.31481e-08	4.44891e-07
1954	1	7.47348e-08	2.27138e-07	2.30715e-08		R
1955	7.13429e-08	2.81035e-08	1	2.88639e-09
1956	1	7.47348e-08	2.27138e-07	2.30715e-08
1957	1.79928e-08	1.34011e-06	7.00388e-09	0.999999		F
1958	1.79928e-08	1.34011e-06	7.00388e-09	0.999999
1959	1.79928e-08	1.34011e-06	7.00388e-09	0.999999
1960	1	7.47348e-08	2.27138e-07	2.30715e-08		N
1961	1	7.47348e-08	2.27138e-07	2.30715e-08
1962	1.79928e-08	1.34011e-06	7.00388e-09	0.999999
1963	1.79928e-08	1.34011e-06	7.00388e-09	0.999999		Y
1964	1	7.47348e-08	2.27138e-07	2.30715e-08
1965	1.79928e-08	1.34011e-06	7.00388e-09	0.999999
1966	7.13429e-08	2.81035e-08	1	2.88639e-09		D
1967	1	1.54175e-07	2.43497e-07	2.5795e-08
1968	1.79928e-08	1.34011e-06	7.00388e-09	0.999999
1969	1.79928e-08	1.34011e-06	7.00388e-09	0.999999		C
1970	7.13429e-08	2.81035e-08	1	2.88639e-09
1971	1.79928e-08	1.34011e-06	7.00388e-09	0.999999
1972	1.79928e-08	1.34011e-06	7.00388e-09	0.999999		F
1973	1.79928e-08	1.34011e-06	7.00388e-09	0.999999
1974	1.79928e-08	1.34011e-06	7.00388e-09	0.999999
1975	1.79928e-08	1.34011e-06	7.00388e-09	0.999999		C
1976	7.13429e-08	2.81035e-08	1	2.88639e-09
1977	1.79928e-08	1.34011e-06	7.00388e-09	0.999999
1978	7.13429e-08	2.81035e-08	1	2.88639e-09		D
1979	1	7.47348e-08	2.27138e-07	2.30715e-08
1980	1.79928e-08	1.34011e-06	7.00388e-09	0.999999
1981	1	1.54175e-07	2.43497e-07	2.5795e-08		N
1982	1	7.47348e-08	2.27138e-07	2.30715e-08
1983	1.79928e-08	1.34011e-06	7.00388e-09	0.999999
1984	1.95492e-08	1	2.31175e-08	4.33204e-07		P
1985	1.95492e-08	1	2.31175e-08	4.33204e-07
1986	1.79928e-08	1.34011e-06	7.00388e-09	0.999999
1987	1.79928e-08	1.34011e-06	7.00388e-09	0.999999		Y
1988	1	7.47348e-08	2.27138e-07	2.30715e-08
1989	1.79928e-08	1.34011e-06	7.00388e-09	0.999999
1990	1	7.47348e-08	2.27138e-07	2.30715e-08		I
1991	1.79928e-08	1.34011e-06	7.00388e-09	0.999999
1992	2.24934e-08	1.49869e-06	7.37429e-09	0.999998
1993	1.79928e-08	1.34011e-06	7.00388e-09	0.999999		S
1994	1.95492e-08	1	2.31175e-08	4.33204e-07
1995	1	7.47348e-08	2.27138e-07	2.30715e-08
1996	1	7.47348e-08	2.27138e-07	2.30715e-08		K
1997	1	7.47348e-08	2.27138e-07	2.30715e-08
1998	1	7.47348e-08	2.27138e-07	2.30715e-08
[truncated: 1,254 more rows]

## Sheet: P113
P113	Only the N-terminal 220 amino acids of P113 which conatins the RH5 interactions site is shown
site:	A	C	G	T	Gap position in Ancestral sequence	Ancestral P113 N-terminus
1	1	1.14438e-08	6.07231e-08	5.7415e-09		M
2	3.52894e-09	3.21522e-07	4.4667e-09	1
3	1.98403e-08	3.17792e-08	1	2.43123e-09
4	1	1.14438e-08	6.07231e-08	5.7415e-09		K
5	1	1.14438e-08	6.07231e-08	5.7415e-09
6	1	1.14438e-08	6.07231e-08	5.7415e-09
7	1	1.14438e-08	6.07231e-08	5.7415e-09		I
8	3.52894e-09	3.21522e-07	4.4667e-09	1
9	1	1.14438e-08	6.07231e-08	5.7415e-09
10	2.65435e-09	1	2.20126e-08	1.16919e-07		P
11	2.65435e-09	1	2.20126e-08	1.16919e-07
12	1.98403e-08	3.17792e-08	1	2.43123e-09
13	3.52894e-09	3.21522e-07	4.4667e-09	1		F
14	3.52894e-09	3.21522e-07	4.4667e-09	1
15	3.52894e-09	3.21522e-07	4.4667e-09	1
16	3.52894e-09	3.21522e-07	4.4667e-09	1		F
17	3.52894e-09	3.21522e-07	4.4667e-09	1
18	3.52894e-09	3.21522e-07	4.4667e-09	1
19	1	1.14438e-08	6.07231e-08	5.7415e-09		I
20	3.52894e-09	3.21522e-07	4.4667e-09	1
21	3.52894e-09	3.21522e-07	4.4667e-09	1
22	3.52894e-09	3.21522e-07	4.4667e-09	1		L
23	3.52894e-09	3.21522e-07	4.4667e-09	1
24	1	6.25699e-08	1.26841e-07	1.25144e-07
25	2.65435e-09	1	2.20126e-08	1.16919e-07		H
26	1	1.14438e-08	6.07231e-08	5.7415e-09
27	3.52894e-09	3.21522e-07	4.4667e-09	1
28	1	1.14438e-08	6.07231e-08	5.7415e-09		I
29	3.52894e-09	3.21522e-07	4.4667e-09	1
30	3.52894e-09	3.21522e-07	4.4667e-09	1
31	3.52894e-09	3.21522e-07	4.4667e-09	1		L
32	3.52894e-09	3.21522e-07	4.4667e-09	1
33	1	1.14438e-08	6.07231e-08	5.7415e-09
34	3.52894e-09	3.21522e-07	4.4667e-09	1		L
35	3.52894e-09	3.21522e-07	4.4667e-09	1
36	0.999999	2.92131e-08	8.83847e-07	9.93252e-09
37	3.52894e-09	3.21522e-07	4.4667e-09	1		L
38	3.52894e-09	3.21522e-07	4.4667e-09	1
39	1	1.14438e-08	6.07231e-08	5.7415e-09
40	2.65435e-09	1	2.20126e-08	1.16919e-07		Q
41	1	1.14438e-08	6.07231e-08	5.7415e-09
42	1	1.14438e-08	6.07231e-08	5.7415e-09
43	3.52894e-09	3.21522e-07	4.4667e-09	1		F
44	3.52894e-09	3.21522e-07	4.4667e-09	1
45	5.25363e-08	6.19066e-07	1.35526e-08	0.999999
46	3.52894e-09	3.21522e-07	4.4667e-09	1		L
47	3.52894e-09	3.21522e-07	4.4667e-09	1
48	1	1.14438e-08	6.07231e-08	5.7415e-09
49	3.52894e-09	3.21522e-07	4.4667e-09	1		L
50	3.52894e-09	3.21522e-07	4.4667e-09	1
51	1	1.14438e-08	6.07231e-08	5.7415e-09
52					GAP
53					GAP
54					GAP
55	3.52894e-09	3.21522e-07	4.4667e-09	1		C
56	1.98403e-08	3.17792e-08	1	2.43123e-09
57	3.52894e-09	3.21522e-07	4.4667e-09	1
58	3.52894e-09	3.21522e-07	4.4667e-09	1		L
59	3.52894e-09	3.21522e-07	4.4667e-09	1
60	1	1.14438e-08	6.07231e-08	5.7415e-09
61	1	1.14438e-08	6.07231e-08	5.7415e-09		I
62	3.52894e-09	3.21522e-07	4.4667e-09	1
63	1	1.14438e-08	6.07231e-08	5.7415e-09
64	2.65435e-09	1	2.20126e-08	1.16919e-07		R
65	1.98403e-08	3.17792e-08	1	2.43123e-09
66	3.52894e-09	3.21522e-07	4.4667e-09	1
67	3.52894e-09	3.21522e-07	4.4667e-09	1		C
68	1.98403e-08	3.17792e-08	1	2.43123e-09
69	3.52894e-09	3.21522e-07	4.4667e-09	1
70	3.52894e-09	3.21522e-07	4.4667e-09	1		Y
71	1	1.14438e-08	6.07231e-08	5.7415e-09
72	3.52894e-09	3.21522e-07	4.4667e-09	1
73	1.98403e-08	3.17792e-08	1	2.43123e-09		V
74	3.52894e-09	3.21522e-07	4.4667e-09	1
75	1.98403e-08	3.17792e-08	1	2.43123e-09
76	2.65435e-09	1	2.20126e-08	1.16919e-07		H
77	1	1.14438e-08	6.07231e-08	5.7415e-09
78	2.65435e-09	1	2.20126e-08	1.16919e-07
79	1	1.14438e-08	6.07231e-08	5.7415e-09		N
80	1	1.14438e-08	6.07231e-08	5.7415e-09
81	3.52894e-09	3.21522e-07	4.4667e-09	1
82	1.98403e-08	3.17792e-08	1	2.43123e-09		D
83	1	1.14438e-08	6.07231e-08	5.7415e-09
84	3.52894e-09	3.21522e-07	4.4667e-09	1
85	1.98403e-08	3.17792e-08	1	2.43123e-09		V
86	3.52894e-09	3.21522e-07	4.4667e-09	1
87	1	1.14438e-08	6.07231e-08	5.7415e-09
88	1	1.14438e-08	6.07231e-08	5.7415e-09		I
89	3.52894e-09	3.21522e-07	4.4667e-09	1
90	1	1.14438e-08	6.07231e-08	5.7415e-09
91	1	1.14438e-08	6.07231e-08	5.7415e-09		K
92	1	1.14438e-08	6.07231e-08	5.7415e-09
93	1	1.14438e-08	6.07231e-08	5.7415e-09
94	3.52894e-09	3.21522e-07	4.4667e-09	1		F
95	3.52894e-09	3.21522e-07	4.4667e-09	1
96	3.52894e-09	3.21522e-07	4.4667e-09	1
97	1.98403e-08	3.17792e-08	1	2.43123e-09		G
98	1.98403e-08	3.17792e-08	1	2.43123e-09
99	1	1.14438e-08	6.07231e-08	5.7415e-09
100	1.98403e-08	3.17792e-08	1	2.43123e-09		E
101	1	1.14438e-08	6.07231e-08	5.7415e-09
102	1	1.14438e-08	6.07231e-08	5.7415e-09
103	1.98403e-08	3.17792e-08	1	2.43123e-09		E
104	1	1.14438e-08	6.07231e-08	5.7415e-09
105	1	1.14438e-08	6.07231e-08	5.7415e-09
106	1	1.14438e-08	6.07231e-08	5.7415e-09		N
107	1	1.14438e-08	6.07231e-08	5.7415e-09
108	3.52894e-09	3.21522e-07	4.4667e-09	1
109	3.52894e-09	3.21522e-07	4.4667e-09	1		S
110	2.65435e-09	1	2.20126e-08	1.16919e-07
111	1.98403e-08	3.17792e-08	1	2.43123e-09
112	3.52894e-09	3.21522e-07	4.4667e-09	1		L
113	3.52894e-09	3.21522e-07	4.4667e-09	1
114	1	1.14438e-08	6.07231e-08	5.7415e-09
115	1	1.14438e-08	6.07231e-08	5.7415e-09		K
116	1	1.14438e-08	6.07231e-08	5.7415e-09
117	0.999999	2.92131e-08	8.83847e-07	9.93252e-09
118	3.52894e-09	3.21522e-07	4.4667e-09	1		C
119	1.98403e-08	3.17792e-08	1	2.43123e-09
120	5.13096e-09	2.4373e-06	8.66833e-09	0.999998
121	3.52894e-09	3.21522e-07	4.4667e-09	1		S
122	2.65435e-09	1	2.20126e-08	1.16919e-07
123	0.999999	2.92131e-08	8.83847e-07	9.93252e-09
124	2.65435e-09	1	2.20126e-08	1.16919e-07		Q
125	1	1.14438e-08	6.07231e-08	5.7415e-09
126	1	1.14438e-08	6.07231e-08	5.7415e-09
127	1.98403e-08	3.17792e-08	1	2.43123e-09		G
128	1.98403e-08	3.17792e-08	1	2.43123e-09
129	1	1.14438e-08	6.07231e-08	5.7415e-09
130	1	1.14438e-08	6.07231e-08	5.7415e-09		N
131	1	1.14438e-08	6.07231e-08	5.7415e-09
132	2.65435e-09	1	2.20126e-08	1.16919e-07
133	2.65435e-09	1	2.20126e-08	1.16919e-07		L
134	3.52894e-09	3.21522e-07	4.4667e-09	1
135	1.98403e-08	3.17792e-08	1	2.43123e-09
136	3.52894e-09	3.21522e-07	4.4667e-09	1		Y
137	1	1.14438e-08	6.07231e-08	5.7415e-09
138	3.52894e-09	3.21522e-07	4.4667e-09	1
139	1.98403e-08	3.17792e-08	1	2.43123e-09		V
140	3.52894e-09	3.21522e-07	4.4667e-09	1
141	1.98403e-08	3.17792e-08	1	2.43123e-09
142	3.52894e-09	3.21522e-07	4.4667e-09	1		L
143	3.52894e-09	3.21522e-07	4.4667e-09	1
144	1	1.14438e-08	6.07231e-08	5.7415e-09
145	2.65435e-09	1	2.20126e-08	1.16919e-07		H
146	1	1.14438e-08	6.07231e-08	5.7415e-09
147	9.78081e-08	0.000282983	2.28281e-07	0.999717
148	3.52894e-09	3.21522e-07	4.4667e-09	1		C
149	1.98403e-08	3.17792e-08	1	2.43123e-09
150	3.52894e-09	3.21522e-07	4.4667e-09	1
151	1.98403e-08	3.17792e-08	1	2.43123e-09		E
152	1	1.14438e-08	6.07231e-08	5.7415e-09
153	1	1.14438e-08	6.07231e-08	5.7415e-09
154	1.98403e-08	3.17792e-08	1	2.43123e-09		V
155	3.52894e-09	3.21522e-07	4.4667e-09	1
156	3.52894e-09	3.21522e-07	4.4667e-09	1
157	2.65435e-09	1	2.20126e-08	1.16919e-07		Q
158	1	1.14438e-08	6.07231e-08	5.7415e-09
159	0.999999	2.92131e-08	8.83847e-07	9.93252e-09
160	3.52894e-09	3.21522e-07	4.4667e-09	1		C
161	1.98403e-08	3.17792e-08	1	2.43123e-09
162	3.52894e-09	3.21522e-07	4.4667e-09	1
163	3.52894e-09	3.21522e-07	4.4667e-09	1		L
164	3.52894e-09	3.21522e-07	4.4667e-09	1
165	1.98403e-08	3.17792e-08	1	2.43123e-09
166	1	1.14438e-08	6.07231e-08	5.7415e-09		N
167	1	1.14438e-08	6.07231e-08	5.7415e-09
168	3.52894e-09	3.21522e-07	4.4667e-09	1
169	1.98403e-08	3.17792e-08	1	2.43123e-09		G
170	1.98403e-08	3.17792e-08	1	2.43123e-09
171	1.98403e-08	3.17792e-08	1	2.43123e-09
172	1	1.14438e-08	6.07231e-08	5.7415e-09		N
173	1	1.14438e-08	6.07231e-08	5.7415e-09
174	3.52894e-09	3.21522e-07	4.4667e-09	1
175	1	1.14438e-08	6.07231e-08	5.7415e-09		N
176	1	1.14438e-08	6.07231e-08	5.7415e-09
177	2.65435e-09	1	2.20126e-08	1.16919e-07
178	1.98403e-08	3.17792e-08	1	2.43123e-09		E
179	1	1.14438e-08	6.07231e-08	5.7415e-09
180	1.36037e-07	4.72078e-08	1	3.55272e-09
181	1	1.14438e-08	6.07231e-08	5.7415e-09		I
182	3.52894e-09	3.21522e-07	4.4667e-09	1
183	1	1.14438e-08	6.07231e-08	5.7415e-09
184	1	1.14438e-08	6.07231e-08	5.7415e-09		I
185	3.52894e-09	3.21522e-07	4.4667e-09	1
186	1	1.14438e-08	6.07231e-08	5.7415e-09
187	2.65435e-09	1	2.20126e-08	1.16919e-07		H
188	1	1.14438e-08	6.07231e-08	5.7415e-09
189	3.52894e-09	3.21522e-07	4.4667e-09	1
190	1	1.14438e-08	6.07231e-08	5.7415e-09		K
191	1	1.14438e-08	6.07231e-08	5.7415e-09
192	1	1.14438e-08	6.07231e-08	5.7415e-09
193	1	1.14438e-08	6.07231e-08	5.7415e-09		R
194	1.98403e-08	3.17792e-08	1	2.43123e-09
195	1	1.14438e-08	6.07231e-08	5.7415e-09
196	3.52894e-09	3.21522e-07	4.4667e-09	1		C
197	1.98403e-08	3.17792e-08	1	2.43123e-09
198	3.52894e-09	3.21522e-07	4.4667e-09	1
199	1	1.14438e-08	6.07231e-08	5.7415e-09		N
200	1	1.14438e-08	6.07231e-08	5.7415e-09
201	3.52894e-09	3.21522e-07	4.4667e-09	1
202	1.98403e-08	3.17792e-08	1	2.43123e-09		D
203	1	1.14438e-08	6.07231e-08	5.7415e-09
204	2.65435e-09	1	2.20126e-08	1.16919e-07
205	1.98403e-08	3.17792e-08	1	2.43123e-09		D
206	1	1.14438e-08	6.07231e-08	5.7415e-09
207	3.3094e-09	0.999999	2.67016e-08	5.35549e-07
208	1	1.14438e-08	6.07231e-08	5.7415e-09		I
209	3.52894e-09	3.21522e-07	4.4667e-09	1
210	1	1.14438e-08	6.07231e-08	5.7415e-09
211	1.98403e-08	3.17792e-08	1	2.43123e-09		E
212	1	1.14438e-08	6.07231e-08	5.7415e-09
213	1	1.14438e-08	6.07231e-08	5.7415e-09
214	1	1.14438e-08	6.07231e-08	5.7415e-09		K
215	1	1.14438e-08	6.07231e-08	5.7415e-09
216	1.98403e-08	3.17792e-08	1	2.43123e-09
217	1	1.14438e-08	6.07231e-08	5.7415e-09		K
218	1	1.14438e-08	6.07231e-08	5.7415e-09
219	1	1.14438e-08	6.07231e-08	5.7415e-09
220	3.52894e-09	3.21522e-07	4.4667e-09	1		C
221	1.98403e-08	3.17792e-08	1	2.43123e-09
222	3.52894e-09	3.21522e-07	4.4667e-09	1
223	1	1.14438e-08	6.07231e-08	5.7415e-09		N
224	1	1.14438e-08	6.07231e-08	5.7415e-09
225	3.52894e-09	3.21522e-07	4.4667e-09	1
226	1.98403e-08	3.17792e-08	1	2.43123e-09		G
227	1.98403e-08	3.17792e-08	1	2.43123e-09
228	3.52894e-09	3.21522e-07	4.4667e-09	1
229	1	1.14438e-08	6.07231e-08	5.7415e-09		N
230	1	1.14438e-08	6.07231e-08	5.7415e-09
231	3.52894e-09	3.21522e-07	4.4667e-09	1
232	1	1.14438e-08	6.07231e-08	5.7415e-09		N
233	1	1.14438e-08	6.07231e-08	5.7415e-09
234	9.78081e-08	0.000282983	2.28281e-07	0.999717
235	1	1.14438e-08	6.07231e-08	5.7415e-09		K
236	1	1.14438e-08	6.07231e-08	5.7415e-09
237	1	1.14438e-08	6.07231e-08	5.7415e-09
238	3.52894e-09	3.21522e-07	4.4667e-09	1		C
239	1.98403e-08	3.17792e-08	1	2.43123e-09
240	3.3094e-09	0.999999	2.67016e-08	5.35549e-07
241	1	1.14438e-08	6.07231e-08	5.7415e-09		I
242	3.52894e-09	3.21522e-07	4.4667e-09	1
243	1	1.14438e-08	6.07231e-08	5.7415e-09
244	3.52894e-09	3.21522e-07	4.4667e-09	1		Y
245	1	1.14438e-08	6.07231e-08	5.7415e-09
246	3.52894e-09	3.21522e-07	4.4667e-09	1
247	3.52894e-09	3.21522e-07	4.4667e-09	1		F
248	3.52894e-09	3.21522e-07	4.4667e-09	1
249	3.52894e-09	3.21522e-07	4.4667e-09	1
250	3.52894e-09	3.21522e-07	4.4667e-09	1		F
251	3.52894e-09	3.21522e-07	4.4667e-09	1
252	5.13096e-09	2.4373e-06	8.66833e-09	0.999998
253	1.98403e-08	3.17792e-08	1	2.43123e-09		E
254	1	1.14438e-08	6.07231e-08	5.7415e-09
255	1	1.14438e-08	6.07231e-08	5.7415e-09
256	3.52894e-09	3.21522e-07	4.4667e-09	1		Y
257	1	1.14438e-08	6.07231e-08	5.7415e-09
258	3.52894e-09	3.21522e-07	4.4667e-09	1
259	1.98403e-08	3.17792e-08	1	2.43123e-09		E
260	1	1.14438e-08	6.07231e-08	5.7415e-09
261	1	1.14438e-08	6.07231e-08	5.7415e-09
262	2.65435e-09	1	2.20126e-08	1.16919e-07		L
263	3.52894e-09	3.21522e-07	4.4667e-09	1
264	3.52894e-09	3.21522e-07	4.4667e-09	1
265	2.65435e-09	1	2.20126e-08	1.16919e-07		R
266	1.98403e-08	3.17792e-08	1	2.43123e-09
267	1	1.14438e-08	6.07231e-08	5.7415e-09
268	1	1.14438e-08	6.07231e-08	5.7415e-09		K
269	1	1.14438e-08	6.07231e-08	5.7415e-09
270	1	1.14438e-08	6.07231e-08	5.7415e-09
271	1	1.14438e-08	6.07231e-08	5.7415e-09		K
272	1	1.14438e-08	6.07231e-08	5.7415e-09
273	1	1.14438e-08	6.07231e-08	5.7415e-09
274	1	1.14438e-08	6.07231e-08	5.7415e-09		T
275	2.65435e-09	1	2.20126e-08	1.16919e-07
276	0.999999	2.92131e-08	8.83847e-07	9.93252e-09
277	2.65435e-09	1	2.20126e-08	1.16919e-07		Q
278	1	1.14438e-08	6.07231e-08	5.7415e-09
279	1	1.14438e-08	6.07231e-08	5.7415e-09
280	3.52894e-09	3.21522e-07	4.4667e-09	1		S
281	2.65435e-09	1	2.20126e-08	1.16919e-07
282	6.08124e-08	0.999898	2.7352e-07	0.000101536
283	3.52894e-09	3.21522e-07	4.4667e-09	1		F
284	3.52894e-09	3.21522e-07	4.4667e-09	1
285	3.52894e-09	3.21522e-07	4.4667e-09	1
286	2.67665e-08	1	4.82591e-08	1.6717e-07		R
287	1.98403e-08	3.17792e-08	1	2.43123e-09
288	1	1.14438e-08	6.07231e-08	5.7415e-09
289	1	1.14438e-08	6.07231e-08	5.7415e-09		N
290	1	1.14438e-08	6.07231e-08	5.7415e-09
291	3.52894e-09	3.21522e-07	4.4667e-09	1
292	1	1.14438e-08	6.07231e-08	5.7415e-09		K
293	1	1.14438e-08	6.07231e-08	5.7415e-09
294	1.98403e-08	3.17792e-08	1	2.43123e-09
295	1	1.14438e-08	6.07231e-08	5.7415e-09		N
296	1	1.14438e-08	6.07231e-08	5.7415e-09
297	3.52894e-09	3.21522e-07	4.4667e-09	1
298	1	1.14438e-08	6.07231e-08	5.7415e-09		S
299	1.98403e-08	3.17792e-08	1	2.43123e-09
300	3.52894e-09	3.21522e-07	4.4667e-09	1
301	1	1.14438e-08	6.07231e-08	5.7415e-09		I
302	3.52894e-09	3.21522e-07	4.4667e-09	1
303	1	1.14438e-08	6.07231e-08	5.7415e-09
304	1.98403e-08	3.17792e-08	1	2.43123e-09		E
305	1	1.14438e-08	6.07231e-08	5.7415e-09
306	1	1.14438e-08	6.07231e-08	5.7415e-09
307	1	1.14438e-08	6.07231e-08	5.7415e-09		I
308	3.52894e-09	3.21522e-07	4.4667e-09	1
309	1	1.14438e-08	6.07231e-08	5.7415e-09
310	1	1.14438e-08	6.07231e-08	5.7415e-09		S
311	1.98403e-08	3.17792e-08	1	2.43123e-09
312	3.52894e-09	3.21522e-07	4.4667e-09	1
313	1.98403e-08	3.17792e-08	1	2.43123e-09		E
314	1	1.14438e-08	6.07231e-08	5.7415e-09
315	1	1.14438e-08	6.07231e-08	5.7415e-09
316	3.52894e-09	3.21522e-07	4.4667e-09	1		C
317	1.98403e-08	3.17792e-08	1	2.43123e-09
318	3.52894e-09	3.21522e-07	4.4667e-09	1
319	1.98403e-08	3.17792e-08	1	2.43123e-09		V
320	3.52894e-09	3.21522e-07	4.4667e-09	1
321	1	1.14438e-08	6.07231e-08	5.7415e-09
322	1.98403e-08	3.17792e-08	1	2.43123e-09		E
323	1	1.14438e-08	6.07231e-08	5.7415e-09
324	1	1.14438e-08	6.07231e-08	5.7415e-09
325	3.52894e-09	3.21522e-07	4.4667e-09	1		S
326	2.65435e-09	1	2.20126e-08	1.16919e-07
327	1.36037e-07	4.72078e-08	1	3.55272e-09
328	1.98403e-08	3.17792e-08	1	2.43123e-09		E
329	1	1.14438e-08	6.07231e-08	5.7415e-09
330	1	1.14438e-08	6.07231e-08	5.7415e-09
331	2.65435e-09	1	2.20126e-08	1.16919e-07		Q
332	1	1.14438e-08	6.07231e-08	5.7415e-09
333	1.98403e-08	3.17792e-08	1	2.43123e-09
334	1	1.14438e-08	6.07231e-08	5.7415e-09		N
335	1	1.14438e-08	6.07231e-08	5.7415e-09
336	2.65435e-09	1	2.20126e-08	1.16919e-07
337	1.98403e-08	3.17792e-08	1	2.43123e-09		E
338	1	1.14438e-08	6.07231e-08	5.7415e-09
339	1	1.14438e-08	6.07231e-08	5.7415e-09
340	1.98403e-08	3.17792e-08	1	2.43123e-09		V
341	3.52894e-09	3.21522e-07	4.4667e-09	1
342	1	1.14438e-08	6.07231e-08	5.7415e-09
343	1	1.14438e-08	6.07231e-08	5.7415e-09		K
344	1	1.14438e-08	6.07231e-08	5.7415e-09
345	1	1.14438e-08	6.07231e-08	5.7415e-09
346	1	1.14438e-08	6.07231e-08	5.7415e-09		T
347	2.65435e-09	1	2.20126e-08	1.16919e-07
348	1	1.14438e-08	6.07231e-08	5.7415e-09
349	3.52894e-09	3.21522e-07	4.4667e-09	1		S
350	2.65435e-09	1	2.20126e-08	1.16919e-07
351	3.52894e-09	3.21522e-07	4.4667e-09	1
352	1	1.14438e-08	6.07231e-08	5.7415e-09		T
353	2.65435e-09	1	2.20126e-08	1.16919e-07
354	1.98403e-08	3.17792e-08	1	2.43123e-09
355	1	1.14438e-08	6.07231e-08	5.7415e-09		T
356	2.65435e-09	1	2.20126e-08	1.16919e-07
357	9.24732e-09	8.44366e-07	1.0424e-07	0.999999
358	3.52894e-09	3.21522e-07	4.4667e-09	1		C
359	1.98403e-08	3.17792e-08	1	2.43123e-09
360	3.52894e-09	3.21522e-07	4.4667e-09	1
361	3.52894e-09	3.21522e-07	4.4667e-09	1		L
362	3.52894e-09	3.21522e-07	4.4667e-09	1
363	1	1.14438e-08	6.07231e-08	5.7415e-09
364	3.52894e-09	3.21522e-07	4.4667e-09	1		L
365	3.52894e-09	3.21522e-07	4.4667e-09	1
366	1	1.14438e-08	6.07231e-08	5.7415e-09
367	1	1.14438e-08	6.07231e-08	5.7415e-09		S
368	1.98403e-08	3.17792e-08	1	2.43123e-09
369	3.52894e-09	3.21522e-07	4.4667e-09	1
370	1	1.14438e-08	6.07231e-08	5.7415e-09		N
371	1	1.14438e-08	6.07231e-08	5.7415e-09
372	3.52894e-09	3.21522e-07	4.4667e-09	1
373	1	1.14438e-08	6.07231e-08	5.7415e-09		S
374	1.98403e-08	3.17792e-08	1	2.43123e-09
375	3.52894e-09	3.21522e-07	4.4667e-09	1
376	3.52894e-09	3.21522e-07	4.4667e-09	1		F
377	3.52894e-09	3.21522e-07	4.4667e-09	1
378	3.52894e-09	3.21522e-07	4.4667e-09	1
379	1	1.14438e-08	6.07231e-08	5.7415e-09		I
380	3.52894e-09	3.21522e-07	4.4667e-09	1
381	3.52894e-09	3.21522e-07	4.4667e-09	1
382	3.52894e-09	3.21522e-07	4.4667e-09	1		L
383	3.52894e-09	3.21522e-07	4.4667e-09	1
384	1	1.14438e-08	6.07231e-08	5.7415e-09
385	1.98403e-08	3.17792e-08	1	2.43123e-09		D
386	1	1.14438e-08	6.07231e-08	5.7415e-09
387	3.52894e-09	3.21522e-07	4.4667e-09	1
388	1.98403e-08	3.17792e-08	1	2.43123e-09		E
389	1	1.14438e-08	6.07231e-08	5.7415e-09
390	0.999999	2.92131e-08	8.83847e-07	9.93252e-09
391	1.98403e-08	3.17792e-08	1	2.43123e-09		A
392	2.65435e-09	1	2.20126e-08	1.16919e-07
393	1	1.14438e-08	6.07231e-08	5.7415e-09
394	3.52894e-09	3.21522e-07	4.4667e-09	1		F
395	3.52894e-09	3.21522e-07	4.4667e-09	1
396	3.52894e-09	3.21522e-07	4.4667e-09	1
397	1	1.14438e-08	6.07231e-08	5.7415e-09		I
398	3.52894e-09	3.21522e-07	4.4667e-09	1
399	3.52894e-09	3.21522e-07	4.4667e-09	1
400	2.65435e-09	1	2.20126e-08	1.16919e-07		Q
401	1	1.14438e-08	6.07231e-08	5.7415e-09
402	0.999999	2.92131e-08	8.83847e-07	9.93252e-09
403	3.52894e-09	3.21522e-07	4.4667e-09	1		Y
404	1	1.14438e-08	6.07231e-08	5.7415e-09
405	3.52894e-09	3.21522e-07	4.4667e-09	1
406	3.52894e-09	3.21522e-07	4.4667e-09	1		F
407	3.52894e-09	3.21522e-07	4.4667e-09	1
408	3.3094e-09	0.999999	2.67016e-08	5.35549e-07
409	3.52894e-09	3.21522e-07	4.4667e-09	1		F
410	3.52894e-09	3.21522e-07	4.4667e-09	1
411	3.52894e-09	3.21522e-07	4.4667e-09	1
412	3.52894e-09	3.21522e-07	4.4667e-09	1		F
413	3.52894e-09	3.21522e-07	4.4667e-09	1
414	3.52894e-09	3.21522e-07	4.4667e-09	1
415	1	1.14438e-08	6.07231e-08	5.7415e-09		I
416	3.52894e-09	3.21522e-07	4.4667e-09	1
417	3.52894e-09	3.21522e-07	4.4667e-09	1
418	1	1.14438e-08	6.07231e-08	5.7415e-09		K
419	1	1.14438e-08	6.07231e-08	5.7415e-09
420	1.98403e-08	3.17792e-08	1	2.43123e-09
421	1	1.14438e-08	6.07231e-08	5.7415e-09		N
422	1	1.14438e-08	6.07231e-08	5.7415e-09
423	3.52894e-09	3.21522e-07	4.4667e-09	1
424	1	1.14438e-08	6.07231e-08	5.7415e-09		K
425	1	1.14438e-08	6.07231e-08	5.7415e-09
426	1.98403e-08	3.17792e-08	1	2.43123e-09
427	1	1.14438e-08	6.07231e-08	5.7415e-09		N
428	1	1.14438e-08	6.07231e-08	5.7415e-09
429	3.52894e-09	3.21522e-07	4.4667e-09	1
430	1.98403e-08	3.17792e-08	1	2.43123e-09		E
431	1	1.14438e-08	6.07231e-08	5.7415e-09
432	1.98403e-08	3.17792e-08	1	2.43123e-09
433	1.98403e-08	3.17792e-08	1	2.43123e-09		E
434	1	1.14438e-08	6.07231e-08	5.7415e-09
435	1	1.14438e-08	6.07231e-08	5.7415e-09
436	2.65435e-09	1	2.20126e-08	1.16919e-07		P
437	2.65435e-09	1	2.20126e-08	1.16919e-07
438	3.52894e-09	3.21522e-07	4.4667e-09	1
439	1.36037e-07	4.72078e-08	1	3.55272e-09		V
440	3.52894e-09	3.21522e-07	4.4667e-09	1
441	3.52894e-09	3.21522e-07	4.4667e-09	1
442	1	1.14438e-08	6.07231e-08	5.7415e-09		I
443	3.52894e-09	3.21522e-07	4.4667e-09	1
444	3.52894e-09	3.21522e-07	4.4667e-09	1
445	3.52894e-09	3.21522e-07	4.4667e-09	1		C
446	1.98403e-08	3.17792e-08	1	2.43123e-09
447	3.52894e-09	3.21522e-07	4.4667e-09	1
448	1	1.14438e-08	6.07231e-08	5.7415e-09		K
449	1	1.14438e-08	6.07231e-08	5.7415e-09
450	1	1.14438e-08	6.07231e-08	5.7415e-09
451	1.98403e-08	3.17792e-08	1	2.43123e-09		D
452	1	1.14438e-08	6.07231e-08	5.7415e-09
453	3.52894e-09	3.21522e-07	4.4667e-09	1
454	1.98403e-08	3.17792e-08	1	2.43123e-09		G
455	1.98403e-08	3.17792e-08	1	2.43123e-09
456	3.52894e-09	3.21522e-07	4.4667e-09	1
457	1	1.14438e-08	6.07231e-08	5.7415e-09		N
458	1	1.14438e-08	6.07231e-08	5.7415e-09
459	3.52894e-09	3.21522e-07	4.4667e-09	1
460	1	1.14438e-08	6.07231e-08	5.7415e-09		I
461	3.52894e-09	3.21522e-07	4.4667e-09	1
462	1	6.25699e-08	1.26841e-07	1.25144e-07
463	1	1.14438e-08	6.07231e-08	5.7415e-09		N
464	1	1.14438e-08	6.07231e-08	5.7415e-09
465	3.52894e-09	3.21522e-07	4.4667e-09	1
466	1	1.14438e-08	6.07231e-08	5.7415e-09		I
467	3.52894e-09	3.21522e-07	4.4667e-09	1
468	3.52894e-09	3.21522e-07	4.4667e-09	1
469	1	1.14438e-08	6.07231e-08	5.7415e-09		K
470	1	1.14438e-08	6.07231e-08	5.7415e-09
471	1	1.14438e-08	6.07231e-08	5.7415e-09
472	1	1.14438e-08	6.07231e-08	5.7415e-09		S
473	1.98403e-08	3.17792e-08	1	2.43123e-09
474	3.52894e-09	3.21522e-07	4.4667e-09	1
475	1.98403e-08	3.17792e-08	1	2.43123e-09		A
476	2.65435e-09	1	2.20126e-08	1.16919e-07
477	1	1.14438e-08	6.07231e-08	5.7415e-09
478	2.65435e-09	1	2.20126e-08	1.16919e-07		L
479	3.52894e-09	3.21522e-07	4.4667e-09	1
480	3.52894e-09	3.21522e-07	4.4667e-09	1
481	3.52894e-09	3.21522e-07	4.4667e-09	1		L
482	3.52894e-09	3.21522e-07	4.4667e-09	1
483	1	1.14438e-08	6.07231e-08	5.7415e-09
484	2.65435e-09	1	2.20126e-08	1.16919e-07		H
485	1	1.14438e-08	6.07231e-08	5.7415e-09
486	3.52894e-09	3.21522e-07	4.4667e-09	1
487	3.52894e-09	3.21522e-07	4.4667e-09	1		S
488	2.65435e-09	1	2.20126e-08	1.16919e-07
489	3.52894e-09	3.21522e-07	4.4667e-09	1
490	2.65435e-09	1	2.20126e-08	1.16919e-07		P
491	2.65435e-09	1	2.20126e-08	1.16919e-07
492	2.65435e-09	1	2.20126e-08	1.16919e-07
493	3.52894e-09	3.21522e-07	4.4667e-09	1		F
494	3.52894e-09	3.21522e-07	4.4667e-09	1
495	3.52894e-09	3.21522e-07	4.4667e-09	1
496	3.52894e-09	3.21522e-07	4.4667e-09	1		C
497	1.98403e-08	3.17792e-08	1	2.43123e-09
498	3.52894e-09	3.21522e-07	4.4667e-09	1
499	1.98403e-08	3.17792e-08	1	2.43123e-09		E
500	1	1.14438e-08	6.07231e-08	5.7415e-09
501	1	1.14438e-08	6.07231e-08	5.7415e-09
502	1	1.14438e-08	6.07231e-08	5.7415e-09		I
503	3.52894e-09	3.21522e-07	4.4667e-09	1
504	1	1.14438e-08	6.07231e-08	5.7415e-09
505	1	1.14438e-08	6.07231e-08	5.7415e-09		K
506	1	1.14438e-08	6.07231e-08	5.7415e-09
507	1	1.14438e-08	6.07231e-08	5.7415e-09
508	3.52894e-09	3.21522e-07	4.4667e-09	1		L
509	3.52894e-09	3.21522e-07	4.4667e-09	1
510	1	1.14438e-08	6.07231e-08	5.7415e-09
511	1	1.14438e-08	6.07231e-08	5.7415e-09		K
512	1	1.14438e-08	6.07231e-08	5.7415e-09
513	1	1.14438e-08	6.07231e-08	5.7415e-09
514	1.98403e-08	3.17792e-08	1	2.43123e-09		D
515	1	1.14438e-08	6.07231e-08	5.7415e-09
516	3.52894e-09	3.21522e-07	4.4667e-09	1
517	1	1.14438e-08	6.07231e-08	5.7415e-09		I
518	3.52894e-09	3.21522e-07	4.4667e-09	1
519	1	1.14438e-08	6.07231e-08	5.7415e-09
520	3.52894e-09	3.21522e-07	4.4667e-09	1		S
521	2.65435e-09	1	2.20126e-08	1.16919e-07
522	1	1.14438e-08	6.07231e-08	5.7415e-09
523	1.98403e-08	3.17792e-08	1	2.43123e-09		E
524	1	1.14438e-08	6.07231e-08	5.7415e-09
525	1	1.14438e-08	6.07231e-08	5.7415e-09
526	3.52894e-09	3.21522e-07	4.4667e-09	1		Y
527	1	1.14438e-08	6.07231e-08	5.7415e-09
528	3.52894e-09	3.21522e-07	4.4667e-09	1
529	1	1.14438e-08	6.07231e-08	5.7415e-09		I
530	3.52894e-09	3.21522e-07	4.4667e-09	1
531	3.52894e-09	3.21522e-07	4.4667e-09	1
532	1	1.14438e-08	6.07231e-08	5.7415e-09		R
533	1.98403e-08	3.17792e-08	1	2.43123e-09
534	1	1.14438e-08	6.07231e-08	5.7415e-09
535	1	1.14438e-08	6.07231e-08	5.7415e-09		K
536	1	1.14438e-08	6.07231e-08	5.7415e-09
537	1	1.14438e-08	6.07231e-08	5.7415e-09
538	1	1.14438e-08	6.07231e-08	5.7415e-09		K
539	1	1.14438e-08	6.07231e-08	5.7415e-09
540	1	1.14438e-08	6.07231e-08	5.7415e-09
541	3.52894e-09	3.21522e-07	4.4667e-09	1		C
542	1.98403e-08	3.17792e-08	1	2.43123e-09
543	3.52894e-09	3.21522e-07	4.4667e-09	1
544	1.98403e-08	3.17792e-08	1	2.43123e-09		D
545	1	1.14438e-08	6.07231e-08	5.7415e-09
546	3.52894e-09	3.21522e-07	4.4667e-09	1
547	1	1.14438e-08	6.07231e-08	5.7415e-09		N
548	1	1.14438e-08	6.07231e-08	5.7415e-09
549	3.52894e-09	3.21522e-07	4.4667e-09	1
550	1	1.14438e-08	6.07231e-08	5.7415e-09		N
551	1	1.14438e-08	6.07231e-08	5.7415e-09
552	3.52894e-09	3.21522e-07	4.4667e-09	1
553	1	1.14438e-08	6.07231e-08	5.7415e-09		K
554	1	1.14438e-08	6.07231e-08	5.7415e-09
555	1	1.14438e-08	6.07231e-08	5.7415e-09
556	1.98403e-08	3.17792e-08	1	2.43123e-09		E
557	1	1.14438e-08	6.07231e-08	5.7415e-09
558	1	1.14438e-08	6.07231e-08	5.7415e-09
559	3.52894e-09	3.21522e-07	4.4667e-09	1		C
560	1.98403e-08	3.17792e-08	1	2.43123e-09
561	3.52894e-09	3.21522e-07	4.4667e-09	1
562	3.52894e-09	3.21522e-07	4.4667e-09	1		L
563	3.52894e-09	3.21522e-07	4.4667e-09	1
564	1	1.14438e-08	6.07231e-08	5.7415e-09
565	1	1.14438e-08	6.07231e-08	5.7415e-09		I
566	3.52894e-09	3.21522e-07	4.4667e-09	1
567	1	1.14438e-08	6.07231e-08	5.7415e-09
568	1.98403e-08	3.17792e-08	1	2.43123e-09		D
569	1	1.14438e-08	6.07231e-08	5.7415e-09
570	3.52894e-09	3.21522e-07	4.4667e-09	1
571	2.65435e-09	1	2.20126e-08	1.16919e-07		P
572	2.65435e-09	1	2.20126e-08	1.16919e-07
573	1	1.14438e-08	6.07231e-08	5.7415e-09
574	3.52894e-09	3.21522e-07	4.4667e-09	1		L
575	3.52894e-09	3.21522e-07	4.4667e-09	1
576	1	1.14438e-08	6.07231e-08	5.7415e-09
577	1.98403e-08	3.17792e-08	1	2.43123e-09		D
578	1	1.14438e-08	6.07231e-08	5.7415e-09
579	3.52894e-09	3.21522e-07	4.4667e-09	1
580	1.98403e-08	3.17792e-08	1	2.43123e-09		V
581	3.52894e-09	3.21522e-07	4.4667e-09	1
582	1	1.14438e-08	6.07231e-08	5.7415e-09
583	2.65435e-09	1	2.20126e-08	1.16919e-07		Q
584	1	1.14438e-08	6.07231e-08	5.7415e-09
585	1.98403e-08	3.17792e-08	1	2.43123e-09
586	1	1.14438e-08	6.07231e-08	5.7415e-09		K
587	1	1.14438e-08	6.07231e-08	5.7415e-09
588	1	1.14438e-08	6.07231e-08	5.7415e-09
589	1	1.14438e-08	6.07231e-08	5.7415e-09		N
590	0.99988	0.000113334	4.64884e-06	1.73352e-06
591	3.52894e-09	3.21522e-07	4.4667e-09	1
592	3.52894e-09	3.21522e-07	4.4667e-09	1		L
593	3.52894e-09	3.21522e-07	4.4667e-09	1
594	1	1.14438e-08	6.07231e-08	5.7415e-09
595	3.52894e-09	3.21522e-07	4.4667e-09	1		L
596	3.52894e-09	3.21522e-07	4.4667e-09	1
597	1	1.14438e-08	6.07231e-08	5.7415e-09
598	1	1.14438e-08	6.07231e-08	5.7415e-09		N
599	1	1.14438e-08	6.07231e-08	5.7415e-09
600	3.52894e-09	3.21522e-07	4.4667e-09	1
601	1.98403e-08	3.17792e-08	1	2.43123e-09		E
602	1	1.14438e-08	6.07231e-08	5.7415e-09
603	1	1.14438e-08	6.07231e-08	5.7415e-09
604	1.98403e-08	3.17792e-08	1	2.43123e-09		E
605	1	1.14438e-08	6.07231e-08	5.7415e-09
606	1	1.14438e-08	6.07231e-08	5.7415e-09
607	1.98403e-08	3.17792e-08	1	2.43123e-09		D
608	1	1.14438e-08	6.07231e-08	5.7415e-09
609	3.52894e-09	3.21522e-07	4.4667e-09	1
610	2.65435e-09	1	2.20126e-08	1.16919e-07		P
611	2.65435e-09	1	2.20126e-08	1.16919e-07
612	1	1.14438e-08	6.07231e-08	5.7415e-09
613	3.52894e-09	3.21522e-07	4.4667e-09	1		C
614	1.98403e-08	3.17792e-08	1	2.43123e-09
615	3.52894e-09	3.21522e-07	4.4667e-09	1
616	3.52894e-09	3.21522e-07	4.4667e-09	1		Y
617	1	1.14438e-08	6.07231e-08	5.7415e-09
618	3.52894e-09	3.21522e-07	4.4667e-09	1
619	1	1.14438e-08	6.07231e-08	5.7415e-09		I
620	3.52894e-09	3.21522e-07	4.4667e-09	1
621	3.52894e-09	3.21522e-07	4.4667e-09	1
622	1	1.14438e-08	6.07231e-08	5.7415e-09		N
623	1	1.14438e-08	6.07231e-08	5.7415e-09
624	3.52894e-09	3.21522e-07	4.4667e-09	1
625	1	1.14438e-08	6.07231e-08	5.7415e-09		N
626	1	1.14438e-08	6.07231e-08	5.7415e-09
627	3.52894e-09	3.21522e-07	4.4667e-09	1
628	3.52894e-09	3.21522e-07	4.4667e-09	1		S
629	2.65435e-09	1	2.20126e-08	1.16919e-07
630	7.52186e-07	3.38865e-05	0.999949	1.63577e-05
631	3.52894e-09	3.21522e-07	4.4667e-09	1		Y
632	1	1.14438e-08	6.07231e-08	5.7415e-09
633	3.52894e-09	3.21522e-07	4.4667e-09	1
634	1.98403e-08	3.17792e-08	1	2.43123e-09		V
635	3.52894e-09	3.21522e-07	4.4667e-09	1
636	3.09533e-08	1.20525e-07	1	3.68031e-08
637	3.52894e-09	3.21522e-07	4.4667e-09	1		S
638	2.65435e-09	1	2.20126e-08	1.16919e-07
639	4.00137e-05	8.60376e-06	9.00505e-07	0.99995
640	1.98403e-08	3.17792e-08	1	2.43123e-09		V
641	3.52894e-09	3.21522e-07	4.4667e-09	1
642	3.52894e-09	3.21522e-07	4.4667e-09	1
643	1	1.14438e-08	6.07231e-08	5.7415e-09		N
644	1	1.14438e-08	6.07231e-08	5.7415e-09
645	3.52894e-09	3.21522e-07	4.4667e-09	1
646	1.98403e-08	3.17792e-08	1	2.43123e-09		V
647	3.52894e-09	3.21522e-07	4.4667e-09	1
648	3.52894e-09	3.21522e-07	4.4667e-09	1
649	1.98403e-08	3.17792e-08	1	2.43123e-09		V
650	3.52894e-09	3.21522e-07	4.4667e-09	1
651	1	1.14438e-08	6.07231e-08	5.7415e-09
652	3.52894e-09	3.21522e-07	4.4667e-09	1		C
653	1.98403e-08	3.17792e-08	1	2.43123e-09
654	3.52894e-09	3.21522e-07	4.4667e-09	1
655	1	1.14438e-08	6.07231e-08	5.7415e-09		N
656	1	1.14438e-08	6.07231e-08	5.7415e-09
657	3.52894e-09	3.21522e-07	4.4667e-09	1
658	1	1.14438e-08	6.07231e-08	5.7415e-09		K
659	1	1.14438e-08	6.07231e-08	5.7415e-09
660	1	1.14438e-08	6.07231e-08	5.7415e-09
