# Supplementary material for: Resurrection of the ancestral RH5 invasion ligand provides a molecular explanation for the origin of P. falciparum malaria in humans
Source: PLoS Biol. 2019 Oct 15;17(10):e3000490. doi: 10.1371/journal.pbio.3000490 (PMC6793842; doi:10.1371/journal.pbio.3000490)
Supplement: S1 Data — (XLSX) [file pbio.3000490.s009.xlsx]

## Sheet: Fig 1C
Gorilla raw						Gorilla fitted						Human raw						Human fitted						Chimpanzee raw
x	75 nM	75 nM	150 nM	300 nM	600 nM	x	75 nM	75 nM	150 nM	300 nM	600 nM	x	75 nM	75 nM	150 nM	300 nM	600 nM	x	75 nM	75 nM	150 nM	300 nM	600 nM	x	75 nM	75 nM	150 nM	300 nM	600 nM
-36.5	0.8817	0.8046	0.2293	0.2664	0.0377	-36.5	0	0	0	0	0	-36.7	0.8383	1.2019	1.5247	1.2288	0.9439	-36.7	0	0	0	0	0	-36.5	1.6616	1.4785	1.2266	1.1856	0.5244
-36.4	0.515312	0.360912	0.3514	0.2568	0.141312	-36.45	0	0	0	0	0	-36.6	0.81549	1.09279	1.32809	1.3214	0.93349	-36.65	0	0	0	0	0	-36.4	1.09643	0.714728	0.4105	0.6516	0.271328
-36.3	0.326503	0.405503	0.2146	0.3488	-0.083	-36.4	0	0	0	0	0	-36.5	0.7297	0.9748	1.0916	0.9779	0.574094	-36.6	0	0	0	0	0	-36.3	0.553314	0.692514	0.511	0.4724	0.0629
-36.2	0.482398	0.538398	0.529698	0.395298	0.300598	-36.35	0	0	0	0	0	-36.4	0.60549	0.71159	0.98379	0.804494	0.668895	-36.55	0	0	0	0	0	-36.2	0.546205	0.782505	0.593005	0.595205	0.303305
-36.1	0.382405	0.368805	0.2002	0.2473	0.275605	-36.3	0	0	0	0	0	-36.3	0.421094	0.558094	0.818394	0.8852	0.8093	-36.5	0	0	0	0	0	-36.1	0.553112	0.562212	0.6304	0.4147	0.496412
-36	0.2558	0.0496	-0.0363	0.0473	0.0999	-36.25	0	0	0	0	0	-36.2	0.4793	0.5795	0.7543	0.8823	0.853	-36.45	0	0	0	0	0	-36	0.5835	0.5171	0.5017	0.3075	0.2651
-35.9	0.259607	-0.05199	-0.0811	0.0339	0.006307	-36.2	0	0	0	0	0	-36.1	0.4966	0.7464	0.7225	0.9207	0.984696	-36.4	0	0	0	0	0	-35.9	0.484909	0.381909	0.3374	0.4253	0.119609
-35.8	0.2976	0.0692	0.0705	0.015	-0.0167	-36.15	0	0	0	0	0	-36	0.6484	0.7772	0.8442	0.9331	0.870396	-36.35	0	0	0	0	0	-35.8	0.445005	0.278905	0.3329	0.4424	0.1411
-35.7	0.280604	0.105804	0.033504	-0.0368	-0.0078	-36.1	0	0	0	0	0	-35.9	0.614696	0.949996	0.892596	0.732496	0.683399	-36.3	0	0	0	0	0	-35.7	0.451104	0.217904	0.333304	0.360904	0.246604
-35.6	0.249402	0.055602	-0.0368	-0.003	-0.0188	-36.05	0	0	0	0	0	-35.8	0.636096	0.789396	0.797396	0.6628	0.713098	-36.25	0	0	0	0	0	-35.6	0.351304	0.132704	0.2613	0.2332	0.146604
-35.5	0.1484	-0.0333	-0.1126	-0.0342	-0.1429	-36	0	0	0	0	0	-35.7	0.554	0.6358	0.7784	0.771	0.7235	-36.2	0	0	0	0	0	-35.5	0.3385	0.1716	0.3186	0.2435	0.1253
-35.4	0.1387	-0.0313	-0.0464	0.0259	-0.1075	-35.95	0	0	0	0	0	-35.6	0.659098	0.625798	0.776298	0.798	0.740797	-36.15	0	0	0	0	0	-35.4	0.377603	0.159903	0.2363	0.2007	0.071403
-35.3	0.026304	-0.0943	-0.1329	-0.0592	-0.1783	-35.9	0	0	0	0	0	-35.5	0.6296	0.5897	0.8199	0.7388	0.792498	-36.1	0	0	0	0	0	-35.3	0.348502	0.139602	0.1954	0.2436	0.0712
-35.2	0.036501	-0.0862	-0.137	-0.0382	-0.1527	-35.85	0	0	0	0	0	-35.4	0.592497	0.591997	0.809997	0.725498	0.779098	-36.05	0	0	0	0	0	-35.2	0.315301	0.202301	0.286801	0.302901	0.088101
-35.1	0.105301	-0.0954	-0.1119	-0.0005	-0.198	-35.8	0	0	0	0	0	-35.3	0.557498	0.584198	0.755098	0.7488	0.747497	-36	0	0	0	0	0	-35.1	0.296304	0.189304	0.2502	0.2595	-0.0108
-35	0.0862	-0.0998	-0.1439	-0.0388	-0.2212	-35.75	0	0	0	0	0	-35.2	0.5455	0.5911	0.7259	0.7109	0.6749	-35.95	0	0	0	0	0	-35	0.2764	0.2157	0.2281	0.2398	0.0114
-34.9	0.008103	-0.1321	-0.1756	-0.1186	-0.2656	-35.7	0	0	0	0	0	-35.1	0.495597	0.584197	0.683297	0.6319	0.625297	-35.9	0	0	0	0	0	-34.9	0.219802	0.227302	0.1989	0.2446	0.029902
-34.8	-0.0108	-0.1485	-0.177	-0.1717	-0.2434	-35.65	0	0	0	0	0	-35	0.4265	0.456	0.6302	0.6267	0.523299	-35.85	0	0	0	0	0	-34.8	0.125504	0.138404	0.1093	0.1436	-0.0083
-34.7	0.0215	-0.1008	-0.1587	-0.1618	-0.2072	-35.6	0	0	0	0	0	-34.9	0.379097	0.451997	0.593797	0.619299	0.535301	-35.8	0	0	0	0	0	-34.7	0.064802	0.136102	0.060002	0.086502	-0.0278
-34.6	0.0565	-0.0759	-0.133	-0.1133	-0.1686	-35.55	0	0	0	0	0	-34.8	0.316899	0.405999	0.531399	0.6199	0.5315	-35.75	0	0	0	0	0	-34.6	0.105599	0.163299	0.1167	0.133	0.039599
-34.5	0.0761	-0.041	-0.0983	-0.0655	-0.1401	-35.5	0	0	0	0	0	-34.7	0.3312	0.4262	0.5535	0.6296	0.5374	-35.7	0	0	0	0	0	-34.5	0.0864	0.1155	0.0849	0.0946	-0.032
-34.4	0.051602	-0.0644	-0.1052	-0.0862	-0.1471	-35.45	0	0	0	0	0	-34.6	0.3895	0.4513	0.5775	0.6177	0.580299	-35.65	0	0	0	0	0	-34.4	0.096201	0.126801	0.1004	0.1123	-0.0176
-34.3	0.037202	-0.0776	-0.1266	-0.1278	-0.1479	-35.4	0	0	0	0	0	-34.5	0.4095	0.4413	0.5605	0.626	0.5857	-35.6	0	0	0	0	0	-34.3	0.086101	0.126501	0.1041	0.0923	-0.0061
-34.2	0.023701	-0.0731	-0.1269	-0.1451	-0.1523	-35.35	0	0	0	0	0	-34.4	0.414699	0.451299	0.574899	0.5992	0.590499	-35.55	0	0	0	0	0	-34.2	0.083701	0.130501	0.123901	0.084501	0.008501
-34.1	0.052101	-0.0546	-0.1206	-0.1405	-0.1456	-35.3	0	0	0	0	0	-34.3	0.3764	0.4215	0.5408	0.6087	0.591999	-35.5	0	0	0	0	0	-34.1	0.074601	0.122601	0.1517	0.1017	0.015701
-34	0.0439	-0.0661	-0.1055	-0.1193	-0.1373	-35.25	0	0	0	0	0	-34.2	0.3788	0.4168	0.5435	0.6143	0.5964	-35.45	0	0	0	0	0	-34	0.0856	0.1113	0.1009	0.1007	0.0165
-33.9	0.030201	-0.0769	-0.1161	-0.1111	-0.1056	-35.2	0	0	0	0	0	-34.1	0.372099	0.448999	0.506399	0.565	0.560599	-35.4	0	0	0	0	0	-33.9	0.090301	0.100501	0.1051	0.0941	0.004101
-33.8	0.011002	-0.1135	-0.1241	-0.1316	-0.1118	-35.15	0	0	0	0	0	-34	0.3837	0.4239	0.5017	0.5629	0.540099	-35.35	0	0	0	0	0	-33.8	0.1118	0.1096	0.1267	0.1103	0.0292
-33.7	-0.0073	-0.122	-0.1511	-0.12	-0.1217	-35.1	0	0	0	0	0	-33.9	0.395099	0.411799	0.488099	0.525499	0.523398	-35.3	0	0	0	0	0	-33.7	0.097902	0.054702	0.103202	0.078402	0.007002
-33.6	0.002701	-0.148	-0.1657	-0.1248	-0.1178	-35.05	0	0	0	0	0	-33.8	0.361399	0.393099	0.472799	0.5124	0.5084	-35.25	0	0	0	0	0	-33.6	0.1213	0.0722	0.1324	0.1256	0.0426
-33.5	0.0145	-0.1567	-0.1516	-0.1078	-0.1019	-35	0	0	0	0	0	-33.7	0.3632	0.3982	0.4694	0.4807	0.4974	-35.2	0	0	0	0	0	-33.5	0.1141	0.0677	0.1265	0.106	0.0359
-33.4	0.002701	-0.1583	-0.1685	-0.1162	-0.0913	-34.95	0	0	0	0	0	-33.6	0.3513	0.3681	0.4052	0.4827	0.500099	-35.15	0	0	0	0	0	-33.4	0.121901	0.061501	0.136	0.1189	0.022501
-33.3	-0.0172	-0.1678	-0.1894	-0.172	-0.1044	-34.9	0	0	0	0	0	-33.5	0.3577	0.3516	0.4339	0.4956	0.4853	-35.1	0	0	0	0	0	-33.3	0.134	0.1024	0.1634	0.1422	0.0676
-33.2	-0.0173	-0.1642	-0.1881	-0.1481	-0.0844	-34.85	0	0	0	0	0	-33.4	0.360599	0.351599	0.436899	0.4586	0.483799	-35.05	0	0	0	0	0	-33.2	0.116201	0.094801	0.156401	0.135101	0.060801
-33.1	-0.0269	-0.1627	-0.1733	-0.1585	-0.1028	-34.8	0	0	0	0	0	-33.3	0.3423	0.3394	0.4278	0.474	0.4713	-35	0	0	0	0	0	-33.1	0.1249	0.1016	0.148	0.1193	0.064
-33	-0.0183	-0.1548	-0.1808	-0.1664	-0.0826	-34.75	0	0	0	0	0	-33.2	0.3469	0.3172	0.4131	0.4703	0.5115	-34.95	0	0	0	0	0	-33	0.1077	0.0796	0.1215	0.0845	0.0543
-32.9	-0.0096	-0.1485	-0.1667	-0.1492	-0.0986	-34.7	0	0	0	0	0	-33.1	0.3344	0.3256	0.4113	0.4898	0.4841	-34.9	0	0	0	0	0	-32.9	0.1175	0.0788	0.113	0.0812	0.0444
-32.8	-0.0273	-0.1604	-0.1717	-0.1556	-0.1038	-34.65	0	0	0	0	0	-33	0.3552	0.3541	0.4425	0.4824	0.500199	-34.85	0	0	0	0	0	-32.8	0.1215	0.0868	0.1212	0.0941	0.0402
-32.7	-0.0479	-0.1753	-0.1963	-0.1846	-0.1183	-34.6	0	0	0	0	0	-32.9	0.3392	0.3734	0.4324	0.490399	0.482799	-34.8	0	0	0	0	0	-32.7	0.093001	0.055701	0.108901	0.095301	0.026001
-32.6	-0.0288	-0.1516	-0.1496	-0.1461	-0.0958	-34.55	0	0	0	0	0	-32.8	0.356499	0.380599	0.438099	0.468	0.4683	-34.75	0	0	0	0	0	-32.6	0.078801	0.037601	0.1021	0.087	0.012701
-32.5	0.0006	-0.1265	-0.1522	-0.1186	-0.0863	-34.5	0	0	0	0	0	-32.7	0.3485	0.3707	0.4613	0.4467	0.5028	-34.7	0	0	0	0	0	-32.5	0.0802	0.0358	0.1043	0.0841	0.0238
-32.4	0.0013	-0.1377	-0.127	-0.1	-0.0776	-34.45	0	0	0	0	0	-32.6	0.3457	0.3631	0.4493	0.4624	0.4705	-34.65	0	0	0	0	0	-32.4	0.069301	0.005901	0.0988	0.0853	0.012601
-32.3	-0.0091	-0.1432	-0.1565	-0.1176	-0.0689	-34.4	0	0	0	0	0	-32.5	0.3639	0.3804	0.4596	0.4519	0.471699	-34.6	0	0	0	0	0	-32.3	0.055101	0.011001	0.0947	0.0423	-0.0015
-32.2	-0.0065	-0.153	-0.1699	-0.1369	-0.0841	-34.35	0	0	0	0	0	-32.4	0.3593	0.3668	0.4544	0.468399	0.4465	-34.55	0	0	0	0	0	-32.2	0.056401	0.003001	0.085801	0.034201	-0.0009
-32.1	0.022399	-0.1183	-0.126	-0.0927	-0.0704	-34.3	0	0	0	0	0	-32.3	0.376599	0.373099	0.448099	0.4536	0.4379	-34.5	0	0	0	0	0	-32.1	0.031501	-0.001	0.0744	0.0113	-0.0385
-32	0.0482	-0.1058	-0.119	-0.0867	-0.0742	-34.25	0	0	0	0	0	-32.2	0.3625	0.3518	0.4306	0.4629	0.453999	-34.45	0	0	0	0	0	-32	0.0362	-0.0044	0.0793	0.0254	-0.0412
-31.9	0.0676	-0.0918	-0.0786	-0.0676	-0.0606	-34.2	0	0	0	0	0	-32.1	0.3572	0.3533	0.4325	0.458	0.4207	-34.4	0	0	0	0	0	-31.9	0.062699	0.032399	0.1018	0.0431	-0.0078
-31.8	0.0556	-0.0823	-0.093	-0.0642	-0.0699	-34.15	0	0	0	0	0	-32	0.3641	0.3478	0.4381	0.4504	0.4289	-34.35	0	0	0	0	0	-31.8	0.0613	0.0196	0.1077	0.0426	0.0011
-31.7	0.0593	-0.0868	-0.0921	-0.0651	-0.0824	-34.1	0	0	0	0	0	-31.9	0.3486	0.3446	0.4059	0.4559	0.4187	-34.3	0	0	0	0	0	-31.7	0.0539	0.0147	0.0856	0.0424	-0.007
-31.6	0.0561	-0.0807	-0.0975	-0.056	-0.0753	-34.05	0	0	0	0	0	-31.8	0.3456	0.3494	0.4162	0.4565	0.4158	-34.25	0	0	0	0	0	-31.6	0.0494	0.0113	0.0904	0.0529	-0.0203
-31.5	0.0548	-0.0903	-0.0963	-0.0616	-0.0751	-34	0	0	0	0	0	-31.7	0.3355	0.3424	0.4135	0.4684	0.4116	-34.2	0	0	0	0	0	-31.5	0.0379	0.002	0.0742	0.0443	-0.0124
-31.4	0.042501	-0.0887	-0.1063	-0.0759	-0.0866	-33.95	0	0	0	0	0	-31.6	0.336	0.3375	0.4129	0.4662	0.419799	-34.15	0	0	0	0	0	-31.4	0.0408	0.0073	0.0768	0.0534	-0.0221
-31.3	0.034	-0.0851	-0.1003	-0.0832	-0.0922	-33.9	0	0	0	0	0	-31.5	0.3243	0.3372	0.4119	0.4701	0.4197	-34.1	0	0	0	0	0	-31.3	0.0407	-0.0012	0.0601	0.0536	-0.0173
-31.2	0.0383	-0.0823	-0.1063	-0.0933	-0.0882	-33.85	0	0	0	0	0	-31.4	0.3263	0.3363	0.4042	0.4695	0.4218	-34.05	0	0	0	0	0	-31.2	0.0445	0.0039	0.0643	0.0598	-0.0115
-31.1	0.0253	-0.086	-0.1122	-0.0961	-0.0958	-33.8	0	0	0	0	0	-31.3	0.3264	0.3233	0.3965	0.4715	0.4231	-34	0	0	0	0	0	-31.1	0.040801	0.003001	0.0456	0.0581	-0.0355
-31	0.0225	-0.0943	-0.1113	-0.1094	-0.0991	-33.75	0	0	0	0	0	-31.2	0.3248	0.3311	0.4017	0.4637	0.420399	-33.95	0	0	0	0	0	-31	0.033401	-0.0071	0.0492	0.0577	-0.0412
-30.9	0.0313	-0.087	-0.106	-0.1015	-0.092	-33.7	0	0	0	0	0	-31.1	0.3214	0.3214	0.3984	0.4667	0.416499	-33.9	0	0	0	0	0	-30.9	0.0447	-0.0019	0.0604	0.0676	-0.03
-30.8	0.0306	-0.0748	-0.0867	-0.0912	-0.0854	-33.65	0	0	0	0	0	-31	0.3228	0.324	0.3983	0.45	0.411	-33.85	0	0	0	0	0	-30.8	0.0431	-0.0021	0.0567	0.072	-0.0333
-30.7	0.0195	-0.082	-0.0928	-0.098	-0.0923	-33.6	0	0	0	0	0	-30.9	0.317	0.3155	0.3921	0.4266	0.4057	-33.8	0	0	0	0	0	-30.7	0.0495	-0.006	0.062	0.0746	-0.0268
-30.6	0.0286	-0.0635	-0.0838	-0.0864	-0.0844	-33.55	0	0	0	0	0	-30.8	0.3106	0.3079	0.381	0.4111	0.404699	-33.75	0	0	0	0	0	-30.6	0.0555	-0.0129	0.0548	0.0711	-0.0307
-30.5	0.0264	-0.0681	-0.0869	-0.0843	-0.0851	-33.5	0	0	0	0	0	-30.7	0.3072	0.3011	0.3724	0.4145	0.3987	-33.7	0	0	0	0	0	-30.5	0.0634	-0.0148	0.0671	0.0735	-0.0272
-30.4	0.0249	-0.0742	-0.0804	-0.0866	-0.0814	-33.45	0	0	0	0	0	-30.6	0.304099	0.297499	0.378499	0.3943	0.395799	-33.65	0	0	0	0	0	-30.4	0.0693	-0.0154	0.069	0.0722	-0.0264
-30.3	0.0291	-0.0776	-0.084	-0.0886	-0.0828	-33.4	0	0	0	0	0	-30.5	0.2938	0.2838	0.3715	0.3837	0.3869	-33.6	0	0	0	0	0	-30.3	0.0755	-0.0072	0.0789	0.0844	-0.0195
-30.2	0.0516	-0.0713	-0.0702	-0.0761	-0.0768	-33.35	0	0	0	0	0	-30.4	0.2881	0.2795	0.376	0.373	0.387	-33.55	0	0	0	0	0	-30.2	0.0817	-0.0074	0.086	0.0932	-0.0106
-30.1	0.0604	-0.0773	-0.0672	-0.0704	-0.0805	-33.3	0	0	0	0	0	-30.3	0.2813	0.2736	0.3659	0.3693	0.380099	-33.5	0	0	0	0	0	-30.1	0.0851	-0.0135	0.0903	0.1077	-0.0119
-30	0.0589	-0.0834	-0.0703	-0.0703	-0.0759	-33.25	0	0	0	0	0	-30.2	0.2736	0.2703	0.3628	0.3681	0.374699	-33.45	0	0	0	0	0	-30	0.0905	-0.0082	0.0834	0.1128	-0.0134
-29.9	0.0533	-0.0927	-0.0759	-0.0684	-0.0816	-33.2	0	0	0	0	0	-30.1	0.269599	0.267199	0.359799	0.3613	0.358799	-33.4	0	0	0	0	0	-29.9	0.0958	0.0018	0.0795	0.1109	-0.0126
-29.8	0.0533	-0.0955	-0.0773	-0.0651	-0.077	-33.15	0	0	0	0	0	-30	0.2691	0.2662	0.3574	0.3496	0.356	-33.35	0	0	0	0	0	-29.8	0.0982	0.0047	0.0625	0.1213	-0.0112
-29.7	0.0533	-0.096	-0.0762	-0.0586	-0.0715	-33.1	0	0	0	0	0	-29.9	0.2627	0.2476	0.3415	0.3437	0.3548	-33.3	0	0	0	0	0	-29.7	0.1103	0.017	0.0666	0.1411	0.0013
-29.6	0.035601	-0.1066	-0.0909	-0.0779	-0.0866	-33.05	0	0	0	0	0	-29.8	0.2604	0.2437	0.3412	0.3449	0.345899	-33.25	0	0	0	0	0	-29.6	0.1237	0.0258	0.073	0.1592	0.0178
-29.5	0.0225	-0.1107	-0.1024	-0.0809	-0.0927	-33	0	0	0	0	0	-29.7	0.258	0.2388	0.3344	0.3386	0.341199	-33.2	0	0	0	0	0	-29.5	0.1422	0.0431	0.0916	0.1871	0.0372
-29.4	0.011901	-0.1186	-0.1154	-0.0861	-0.0934	-32.95	0	0	0	0	0	-29.6	0.254699	0.231399	0.328999	0.3299	0.3382	-33.15	0	0	0	0	0	-29.4	0.157	0.0578	0.1021	0.198	0.0434
-29.3	0.011	-0.1238	-0.1114	-0.0816	-0.0944	-32.9	0	0	0	0	0	-29.5	0.242	0.2223	0.3175	0.323	0.338	-33.1	0	0	0	0	0	-29.3	0.1566	0.0565	0.1002	0.1972	0.0413
-29.2	0.0035	-0.1312	-0.1163	-0.086	-0.102	-32.85	0	0	0	0	0	-29.4	0.237	0.2116	0.3057	0.3219	0.3319	-33.05	0	0	0	0	0	-29.2	0.1435	0.0514	0.0839	0.1785	0.0342
-29.1	-0.0021	-0.1252	-0.11	-0.0746	-0.0925	-32.8	0	0	0	0	0	-29.3	0.2379	0.2093	0.3028	0.3195	0.322299	-33	0	0	0	0	0	-29.1	0.131201	0.035801	0.0614	0.1529	0.0034
-29	-0.0011	-0.1103	-0.0964	-0.0584	-0.0843	-32.75	0	0	0	0	0	-29.2	0.2285	0.2097	0.2995	0.31	0.318299	-32.95	0	0	0	0	0	-29	0.1273	0.0334	0.0509	0.147	-0.0055
-28.9	-0.006	-0.1062	-0.09	-0.0561	-0.0786	-32.7	0	0	0	0	0	-29.1	0.215699	0.202999	0.289299	0.3005	0.3064	-32.9	0	0	0	0	0	-28.9	0.114501	0.017701	0.0374	0.1202	-0.0148
-28.8	-0.0013	-0.0982	-0.0839	-0.0592	-0.0734	-32.65	0	0	0	0	0	-29	0.2096	0.1932	0.2789	0.2938	0.2982	-32.85	0	0	0	0	0	-28.8	0.1074	0.0229	0.0423	0.1117	-0.0257
-28.7	-0.0004	-0.1013	-0.0818	-0.0665	-0.0716	-32.6	0	0	0	0	0	-28.9	0.2011	0.1822	0.2678	0.2867	0.2966	-32.8	0	0	0	0	0	-28.7	0.0871	0.0158	0.0441	0.0967	-0.0354
-28.6	-0.0017	-0.1074	-0.0825	-0.0732	-0.0748	-32.55	0	0	0	0	0	-28.8	0.1961	0.1774	0.2641	0.2751	0.3004	-32.75	0	0	0	0	0	-28.6	0.0823	0.022	0.0354	0.0828	-0.0315
-28.5	-0.0042	-0.1021	-0.0852	-0.0718	-0.0733	-32.5	0	0	0	0	0	-28.7	0.1977	0.1706	0.2571	0.2737	0.301899	-32.7	0	0	0	0	0	-28.5	0.078	0.0322	0.0356	0.0786	-0.0262
-28.4	-0.0041	-0.1121	-0.0947	-0.085	-0.073	-32.45	0	0	0	0	0	-28.6	0.1999	0.1701	0.263	0.2637	0.2998	-32.65	0	0	0	0	0	-28.4	0.0816	0.0251	0.0456	0.0751	-0.0291
-28.3	0.0029	-0.1082	-0.087	-0.0883	-0.0711	-32.4	0	0	0	0	0	-28.5	0.1946	0.1691	0.2556	0.2574	0.3021	-32.6	0	0	0	0	0	-28.3	0.0711	0.0125	0.0388	0.0528	-0.0325
-28.2	-0.0017	-0.1042	-0.0926	-0.0915	-0.0795	-32.35	0	0	0	0	0	-28.4	0.1921	0.1612	0.254	0.251	0.3017	-32.55	0	0	0	0	0	-28.2	0.0586	0.0124	0.0323	0.0436	-0.0287
-28.1	0.0107	-0.0946	-0.0819	-0.0717	-0.0682	-32.3	0	0	0	0	0	-28.3	0.1928	0.1561	0.2572	0.2527	0.3012	-32.5	0	0	0	0	0	-28.1	0.0452	0.0033	0.0239	0.0297	-0.0263
-28	0.0203	-0.0967	-0.0741	-0.0628	-0.054	-32.25	0	0	0	0	0	-28.2	0.1972	0.1669	0.2565	0.2403	0.300399	-32.45	0	0	0	0	0	-28	0.0446	-0.0094	0.0194	0.0223	-0.0354
-27.9	0.0095	-0.0989	-0.078	-0.0676	-0.0672	-32.2	0	0	0	0	0	-28.1	0.1902	0.1561	0.2523	0.2401	0.2955	-32.4	0	0	0	0	0	-27.9	0.0342	-0.0124	0.0221	0.0231	-0.0308
-27.8	0.0041	-0.0945	-0.0784	-0.0665	-0.0671	-32.15	0	0	0	0	0	-28	0.1897	0.153	0.2506	0.2297	0.2948	-32.35	0	0	0	0	0	-27.8	0.0403	-0.0147	0.0211	0.0222	-0.0228
-27.7	0.0049	-0.0996	-0.0841	-0.0665	-0.0576	-32.1	0	0	0	0	0	-27.9	0.1838	0.1458	0.2426	0.2265	0.2885	-32.3	0	0	0	0	0	-27.7	0.0452	-0.0244	0.0194	0.0152	-0.034
-27.6	0.0109	-0.0883	-0.0824	-0.0621	-0.0639	-32.05	0	0	0	0	0	-27.8	0.1873	0.1517	0.2478	0.2263	0.3026	-32.25	0	0	0	0	0	-27.6	0.0435	-0.0246	0.0241	0.0171	-0.0428
-27.5	0.013	-0.0875	-0.0898	-0.0556	-0.0621	-32	0	0	0	0	0	-27.7	0.1932	0.1572	0.2528	0.23	0.305299	-32.2	0	0	0	0	0	-27.5	0.0607	-0.007	0.0366	0.0245	-0.033
-27.4	0.019	-0.0751	-0.0848	-0.051	-0.0561	-31.95	0	0	0	0	0	-27.6	0.2027	0.1716	0.2614	0.2289	0.2968	-32.15	0	0	0	0	0	-27.4	0.0729	0.0012	0.0304	0.0289	-0.0204
-27.3	0.0238	-0.069	-0.0806	-0.0536	-0.055	-31.9	0	0	0	0	0	-27.5	0.2002	0.1714	0.2583	0.2172	0.2965	-32.1	0	0	0	0	0	-27.3	0.0882	0.0065	0.0446	0.0434	-0.0231
-27.2	0.0272	-0.0595	-0.064	-0.041	-0.0506	-31.85	0	0	0	0	0	-27.4	0.1928	0.1637	0.2442	0.2171	0.3001	-32.05	0	0	0	0	0	-27.2	0.0936	0.01	0.0508	0.0513	-0.0098
-27.1	0.0272	-0.0548	-0.0707	-0.0346	-0.0487	-31.8	0	0	0	0	0	-27.3	0.1921	0.1653	0.2427	0.2123	0.295099	-32	0	0	0	0	0	-27.1	0.1019	0.0166	0.0586	0.0702	-0.0043
-27	0.0246	-0.053	-0.0656	-0.0309	-0.0514	-31.75	0	0	0	0	0	-27.2	0.1827	0.166	0.2454	0.2093	0.288	-31.95	0	0	0	0	0	-27	0.0858	0.016	0.0454	0.0773	-0.0177
-26.9	0.0264	-0.0481	-0.0616	-0.0244	-0.0504	-31.7	0	0	0	0	0	-27.1	0.179399	0.167699	0.238899	0.1994	0.287	-31.9	0	0	0	0	0	-26.9	0.0873	0.0178	0.049	0.0826	-0.0101
-26.8	0.0319	-0.0437	-0.0608	-0.0182	-0.0493	-31.65	0	0	0	0	0	-27	0.172	0.1589	0.2283	0.1933	0.2778	-31.85	0	0	0	0	0	-26.8	0.0855	0.0159	0.049	0.0857	-0.0075
-26.7	0.0315	-0.0461	-0.0679	-0.0249	-0.051	-31.6	0	0	0	0	0	-26.9	0.1665	0.1623	0.2238	0.1923	0.2738	-31.8	0	0	0	0	0	-26.7	0.0836	0.0139	0.0533	0.0904	-0.0058
-26.6	0.0234	-0.0525	-0.0841	-0.0439	-0.0611	-31.55	0	0	0	0	0	-26.8	0.1606	0.1538	0.2117	0.1908	0.2714	-31.75	0	0	0	0	0	-26.6	0.0784	0.0053	0.0485	0.0821	-0.0124
-26.5	0.0268	-0.0544	-0.0853	-0.0465	-0.0593	-31.5	0	0	0	0	0	-26.7	0.154	0.1495	0.2084	0.1938	0.2692	-31.7	0	0	0	0	0	-26.5	0.0882	0.0059	0.0501	0.0886	-0.0104
-26.4	0.0279	-0.0565	-0.085	-0.0446	-0.0618	-31.45	0	0	0	0	0	-26.6	0.1394	0.141	0.1954	0.1923	0.2689	-31.65	0	0	0	0	0	-26.4	0.0925	0.009	0.046	0.0911	-0.0128
-26.3	0.023	-0.0638	-0.0927	-0.0488	-0.0688	-31.4	0	0	0	0	0	-26.5	0.138	0.1433	0.1865	0.1976	0.2638	-31.6	0	0	0	0	0	-26.3	0.0973	0.0166	0.0499	0.0981	-0.0017
-26.2	0.0191	-0.0715	-0.0992	-0.0513	-0.0727	-31.35	0	0	0	0	0	-26.4	0.1401	0.1407	0.1817	0.1926	0.2589	-31.55	0	0	0	0	0	-26.2	0.0977	0.0183	0.0501	0.0994	0.0003
-26.1	0.0183	-0.0778	-0.0985	-0.0527	-0.0741	-31.3	0	0	0	0	0	-26.3	0.1388	0.1366	0.1827	0.192	0.2603	-31.5	0	0	0	0	0	-26.1	0.0985	0.0139	0.0515	0.0929	-0.0035
-26	0.0219	-0.0742	-0.0939	-0.0501	-0.0681	-31.25	0	0	0	0	0	-26.2	0.1394	0.1346	0.1772	0.1972	0.2671	-31.45	0	0	0	0	0	-26	0.1007	0.0134	0.0497	0.0907	-0.0054
-25.9	0.0252	-0.0793	-0.0982	-0.0521	-0.0704	-31.2	0	0	0	0	0	-26.1	0.1409	0.1366	0.1807	0.1991	0.2598	-31.4	0	0	0	0	0	-25.9	0.0976	0.0176	0.0477	0.0878	-0.005
-25.8	0.0215	-0.088	-0.1066	-0.0599	-0.0754	-31.15	0	0	0	0	0	-26	0.1463	0.1425	0.1873	0.1982	0.2634	-31.35	0	0	0	0	0	-25.8	0.101	0.0191	0.0454	0.0852	-0.0038
-25.7	0.0166	-0.0934	-0.1127	-0.0621	-0.0803	-31.1	0	0	0	0	0	-25.9	0.1441	0.145	0.1797	0.2017	0.2615	-31.3	0	0	0	0	0	-25.7	0.0978	0.0197	0.0438	0.0877	-0.006
-25.6	0.0228	-0.0937	-0.1114	-0.0605	-0.0793	-31.05	0	0	0	0	0	-25.8	0.1493	0.15	0.1829	0.2013	0.2581	-31.25	0	0	0	0	0	-25.6	0.0968	0.0169	0.0405	0.0792	-0.0082
-25.5	0.0169	-0.0934	-0.1099	-0.0633	-0.083	-31	0	0	0	0	0	-25.7	0.1527	0.1491	0.1851	0.1995	0.2628	-31.2	0	0	0	0	0	-25.5	0.1004	0.0268	0.0476	0.0847	-0.005
-25.4	0.0216	-0.093	-0.1025	-0.0588	-0.0769	-30.95	0	0	0	0	0	-25.6	0.1466	0.1424	0.1813	0.1985	0.2587	-31.15	0	0	0	0	0	-25.4	0.1011	0.0255	0.0527	0.0824	-0.0053
-25.3	0.0192	-0.0926	-0.1028	-0.0574	-0.0819	-30.9	0	0	0	0	0	-25.5	0.1472	0.1518	0.1831	0.1967	0.2568	-31.1	0	0	0	0	0	-25.3	0.1013	0.0274	0.0543	0.0883	-0.0061
-25.2	0.0148	-0.0967	-0.1046	-0.0663	-0.0855	-30.85	0	0	0	0	0	-25.4	0.1416	0.1504	0.18	0.1933	0.252	-31.05	0	0	0	0	0	-25.2	0.099	0.0203	0.0563	0.0872	-0.0056
-25.1	0.0108	-0.0939	-0.1028	-0.0643	-0.0853	-30.8	0	0	0	0	0	-25.3	0.1378	0.1508	0.182	0.1841	0.2494	-31	0	0	0	0	0	-25.1	0.1023	0.0195	0.0556	0.088	-0.0025
-25	0.0062	-0.0973	-0.1073	-0.0667	-0.0916	-30.75	0	0	0	0	0	-25.2	0.1354	0.1424	0.1759	0.1838	0.2464	-30.95	0	0	0	0	0	-25	0.101	0.0205	0.0488	0.0837	-0.0081
-24.9	-0.0005	-0.1031	-0.1115	-0.0692	-0.0966	-30.7	0	0	0	0	0	-25.1	0.1353	0.1442	0.1699	0.1802	0.2509	-30.9	0	0	0	0	0	-24.9	0.0952	0.0145	0.0465	0.0778	-0.0091
-24.8	-0.0014	-0.1034	-0.1139	-0.0688	-0.0979	-30.65	0	0	0	0	0	-25	0.1324	0.1391	0.1728	0.1809	0.2512	-30.85	0	0	0	0	0	-24.8	0.0975	0.0191	0.0496	0.0808	-0.0065
-24.7	0.0016	-0.0992	-0.1108	-0.0676	-0.0924	-30.6	0	0	0	0	0	-24.9	0.1352	0.1362	0.1703	0.1764	0.2499	-30.8	0	0	0	0	0	-24.7	0.1001	0.0228	0.0485	0.0766	-0.0034
-24.6	0.0039	-0.0988	-0.1115	-0.0663	-0.09	-30.55	0	0	0	0	0	-24.8	0.134	0.134	0.1664	0.1764	0.2423	-30.75	0	0	0	0	0	-24.6	0.0939	0.0208	0.0475	0.0731	-0.0094
-24.5	0.0074	-0.0965	-0.1094	-0.066	-0.0855	-30.5	0	0	0	0	0	-24.7	0.136	0.1374	0.168	0.1756	0.2403	-30.7	0	0	0	0	0	-24.5	0.092	0.0234	0.046	0.075	-0.0082
-24.4	0.0072	-0.0986	-0.1047	-0.0654	-0.0882	-30.45	0	0	0	0	0	-24.6	0.1323	0.1315	0.1668	0.1749	0.2402	-30.65	0	0	0	0	0	-24.4	0.0915	0.0276	0.0472	0.0807	-0.0034
-24.3	0.0142	-0.0952	-0.0971	-0.0643	-0.0843	-30.4	0	0	0	0	0	-24.5	0.1269	0.1287	0.1683	0.1736	0.2381	-30.6	0	0	0	0	0	-24.3	0.0934	0.0341	0.052	0.0859	-0.0004
-24.2	0.0158	-0.0902	-0.0959	-0.0609	-0.0827	-30.35	0	0	0	0	0	-24.4	0.1247	0.1241	0.1658	0.1686	0.2393	-30.55	0	0	0	0	0	-24.2	0.0936	0.0296	0.0519	0.0844	-0.0007
-24.1	0.0146	-0.091	-0.0966	-0.0639	-0.0824	-30.3	0	0	0	0	0	-24.3	0.1228	0.1209	0.16	0.1672	0.2405	-30.5	0	0	0	0	0	-24.1	0.0945	0.0266	0.0538	0.0874	-0.0012
-24	0.0131	-0.0918	-0.0978	-0.0694	-0.0856	-30.25	0	0	0	0	0	-24.2	0.1211	0.1178	0.1558	0.1713	0.2428	-30.45	0	0	0	0	0	-24	0.0959	0.0264	0.0531	0.0859	-0.0031
-23.9	0.0178	-0.0885	-0.0942	-0.0699	-0.0852	-30.2	0	0	0	0	0	-24.1	0.1217	0.1219	0.156	0.1711	0.2387	-30.4	0	0	0	0	0	-23.9	0.0929	0.0259	0.0543	0.0816	-0.0052
-23.8	0.0181	-0.0938	-0.0947	-0.0686	-0.0873	-30.15	0	0	0	0	0	-24	0.1221	0.1212	0.1546	0.1693	0.2365	-30.35	0	0	0	0	0	-23.8	0.093	0.0288	0.0554	0.0852	-0.0009
-23.7	0.0167	-0.1029	-0.097	-0.074	-0.0901	-30.1	0	0	0	0	0	-23.9	0.1186	0.1187	0.1546	0.1673	0.2366	-30.3	0	0	0	0	0	-23.7	0.0902	0.032	0.0543	0.0829	-0.0002
-23.6	0.0124	-0.1035	-0.0942	-0.0733	-0.0925	-30.05	0	0	0	0	0	-23.8	0.1201	0.1196	0.1537	0.1616	0.2307	-30.25	0	0	0	0	0	-23.6	0.0906	0.0289	0.05	0.0787	-0.0025
-23.5	0.0138	-0.1063	-0.0966	-0.0691	-0.0905	-30	0	0	0	0	0	-23.7	0.121	0.1204	0.1576	0.1584	0.2301	-30.2	0	0	0	0	0	-23.5	0.0908	0.031	0.0538	0.0761	-0.0075
-23.4	0.0214	-0.101	-0.0899	-0.0669	-0.0853	-29.95	0	0	0	0	0	-23.6	0.1148	0.1205	0.1553	0.1638	0.23	-30.15	0	0	0	0	0	-23.4	0.0886	0.0358	0.0528	0.0715	-0.0069
-23.3	0.0254	-0.0953	-0.0889	-0.0679	-0.0845	-29.9	0	0	0	0	0	-23.5	0.1193	0.1249	0.1601	0.1641	0.2233	-30.1	0	0	0	0	0	-23.3	0.0874	0.0324	0.05	0.0655	-0.0128
-23.2	0.0197	-0.0988	-0.0911	-0.0709	-0.091	-29.85	0	0	0	0	0	-23.4	0.1225	0.1276	0.1537	0.1561	0.2178	-30.05	0	0	0	0	0	-23.2	0.0837	0.0333	0.0488	0.0639	-0.0099
-23.1	0.0235	-0.0967	-0.0848	-0.0652	-0.0893	-29.8	0	0	0	0	0	-23.3	0.1192	0.1231	0.1486	0.1539	0.2175	-30	0	0	0	0	0	-23.1	0.0774	0.0284	0.0444	0.0583	-0.0095
-23	0.0189	-0.0994	-0.0852	-0.0658	-0.0897	-29.75	0	0	0	0	0	-23.2	0.1139	0.1143	0.1377	0.153	0.208	-29.95	0	0	0	0	0	-23	0.0713	0.0251	0.0435	0.0551	-0.0165
-22.9	0.0139	-0.0989	-0.0864	-0.0714	-0.0914	-29.7	0	0	0	0	0	-23.1	0.1152	0.121	0.1409	0.1485	0.2045	-29.9	0	0	0	0	0	-22.9	0.0656	0.0245	0.0435	0.0582	-0.0196
-22.8	0.0144	-0.0954	-0.0872	-0.0692	-0.0903	-29.65	0	0	0	0	0	-23	0.1084	0.1087	0.1335	0.1483	0.2054	-29.85	0	0	0	0	0	-22.8	0.0658	0.0268	0.0435	0.0558	-0.0155
-22.7	0.0134	-0.0969	-0.0891	-0.0722	-0.092	-29.6	0	0	0	0	0	-22.9	0.1065	0.1085	0.1332	0.1519	0.1998	-29.8	0	0	0	0	0	-22.7	0.0639	0.0247	0.0389	0.0526	-0.0174
-22.6	0.0142	-0.0937	-0.0872	-0.0693	-0.0923	-29.55	0	0	0	0	0	-22.8	0.108	0.1092	0.1366	0.1422	0.1927	-29.75	0	0	0	0	0	-22.6	0.065	0.0245	0.0398	0.0512	-0.0149
-22.5	0.0138	-0.0946	-0.0911	-0.0719	-0.0907	-29.5	0	0	0	0	0	-22.7	0.1017	0.1068	0.129	0.1401	0.1869	-29.7	0	0	0	0	0	-22.5	0.0699	0.0263	0.04	0.0547	-0.0086
-22.4	0.0166	-0.0993	-0.0871	-0.0684	-0.0898	-29.45	0	0	0	0	0	-22.6	0.0936	0.1022	0.1237	0.1379	0.1856	-29.65	0	0	0	0	0	-22.4	0.0703	0.0238	0.0388	0.0508	-0.0082
-22.3	0.0146	-0.1026	-0.0924	-0.0726	-0.094	-29.4	0	0	0	0	0	-22.5	0.0908	0.0972	0.1208	0.1345	0.1804	-29.6	0	0	0	0	0	-22.3	0.0667	0.0237	0.0356	0.0475	-0.0095
-22.2	0.0155	-0.1007	-0.0905	-0.0688	-0.0933	-29.35	0	0	0	0	0	-22.4	0.0894	0.096	0.1277	0.1333	0.1822	-29.55	0	0	0	0	0	-22.2	0.0668	0.019	0.0298	0.0483	-0.0107
-22.1	0.0203	-0.0995	-0.0883	-0.0614	-0.0899	-29.3	0	0	0	0	0	-22.3	0.0882	0.0913	0.1245	0.1355	0.1791	-29.5	0	0	0	0	0	-22.1	0.0702	0.0165	0.0316	0.0516	-0.0101
-22	0.0161	-0.101	-0.088	-0.0624	-0.0926	-29.25	0	0	0	0	0	-22.2	0.0847	0.0864	0.1262	0.1393	0.1732	-29.45	0	0	0	0	0	-22	0.0677	0.0132	0.0258	0.0461	-0.0113
-21.9	0.0123	-0.1082	-0.1052	-0.0593	-0.0957	-29.2	0	0	0	0	0	-22.1	0.0867	0.0823	0.1312	0.1335	0.1736	-29.4	0	0	0	0	0	-21.9	0.0681	0.0209	0.0298	0.0501	-0.0068
-21.8	-0.0006	-0.1107	-0.1235	-0.0731	-0.1057	-29.15	0	0	0	0	0	-22	0.0837	0.0861	0.1303	0.1266	0.1738	-29.35	0	0	0	0	0	-21.8	0.0671	0.0313	0.034	0.0545	-0.0095
-21.7	-0.0084	-0.1121	-0.1264	-0.0759	-0.1144	-29.1	0	0	0	0	0	-21.9	0.0896	0.0939	0.1366	0.1238	0.1708	-29.3	0	0	0	0	0	-21.7	0.0682	0.0342	0.0371	0.049	-0.0121
-21.6	-0.0143	-0.1087	-0.1151	-0.0794	-0.113	-29.05	0	0	0	0	0	-21.8	0.0937	0.097	0.1405	0.1219	0.1659	-29.25	0	0	0	0	0	-21.6	0.0633	0.0331	0.0368	0.0396	-0.013
-21.5	-0.0067	-0.1115	-0.1106	-0.0694	-0.1057	-29	0	0	0	0	0	-21.7	0.0937	0.0895	0.1392	0.1246	0.1658	-29.2	0	0	0	0	0	-21.5	0.0656	0.0358	0.0424	0.0393	-0.0082
-21.4	-0.0085	-0.1131	-0.1028	-0.0681	-0.108	-28.95	0	0	0	0	0	-21.6	0.0867	0.0838	0.1313	0.1281	0.1587	-29.15	0	0	0	0	0	-21.4	0.0581	0.0351	0.0338	0.0332	-0.0144
-21.3	-0.0144	-0.1118	-0.1043	-0.0666	-0.1084	-28.9	0	0	0	0	0	-21.5	0.0833	0.0815	0.1225	0.1217	0.155	-29.1	0	0	0	0	0	-21.3	0.0527	0.0351	0.0276	0.0321	-0.013
-21.2	-0.0164	-0.1123	-0.1079	-0.0728	-0.1042	-28.85	0	0	0	0	0	-21.4	0.0762	0.076	0.1179	0.1176	0.1566	-29.05	0	0	0	0	0	-21.2	0.0472	0.0385	0.0272	0.0296	-0.0176
-21.1	-0.0164	-0.1184	-0.1142	-0.0733	-0.1075	-28.8	0	0	0	0	0	-21.3	0.075	0.0727	0.1168	0.119	0.1539	-29	0	0	0	0	0	-21.1	0.0493	0.0411	0.0286	0.0288	-0.0179
-21	-0.0182	-0.1143	-0.1083	-0.0709	-0.1058	-28.75	0	0	0	0	0	-21.2	0.081	0.0714	0.1142	0.1198	0.15	-28.95	0	0	0	0	0	-21	0.0483	0.044	0.03	0.0268	-0.0208
-20.9	-0.0252	-0.1116	-0.1133	-0.0692	-0.1094	-28.7	0	0	0	0	0	-21.1	0.0695	0.0788	0.1156	0.1172	0.1484	-28.9	0	0	0	0	0	-20.9	0.0436	0.0429	0.0313	0.0251	-0.0234
-20.8	-0.0257	-0.1078	-0.1145	-0.0698	-0.1074	-28.65	0	0	0	0	0	-21	0.0666	0.0744	0.112	0.1106	0.1379	-28.85	0	0	0	0	0	-20.8	0.0445	0.0448	0.0289	0.0214	-0.021
-20.7	-0.0223	-0.1006	-0.1102	-0.0581	-0.1043	-28.6	0	0	0	0	0	-20.9	0.0699	0.0674	0.1111	0.1092	0.1393	-28.8	0	0	0	0	0	-20.7	0.0392	0.0441	0.0236	0.0127	-0.0266
-20.6	-0.0198	-0.0936	-0.1014	-0.0564	-0.0978	-28.55	0	0	0	0	0	-20.8	0.0636	0.0593	0.111	0.1138	0.1377	-28.75	0	0	0	0	0	-20.6	0.0401	0.047	0.0204	0.0092	-0.0266
-20.5	-0.0271	-0.0953	-0.0974	-0.0592	-0.0934	-28.5	0	0	0	0	0	-20.7	0.0582	0.0573	0.1121	0.1127	0.1427	-28.7	0	0	0	0	0	-20.5	0.0304	0.0431	0.0075	0.0003	-0.0326
-20.4	-0.0292	-0.097	-0.1004	-0.0489	-0.0972	-28.45	0	0	0	0	0	-20.6	0.0524	0.0549	0.1098	0.1114	0.147	-28.65	0	0	0	0	0	-20.4	0.0252	0.0427	-0.0035	0.0066	-0.0258
-20.3	-0.0307	-0.0927	-0.1074	-0.0451	-0.0939	-28.4	0	0	0	0	0	-20.5	0.0447	0.0634	0.1185	0.1064	0.1415	-28.6	0	0	0	0	0	-20.3	0.0172	0.0466	-0.0018	0.0107	-0.0279
-20.2	-0.0195	-0.0835	-0.0935	-0.0329	-0.0888	-28.35	0	0	0	0	0	-20.4	0.0435	0.0752	0.1229	0.1034	0.1463	-28.55	0	0	0	0	0	-20.2	0.0314	0.0607	0.0147	0.0234	-0.0153
-20.1	-0.0174	-0.0759	-0.0945	-0.0375	-0.1014	-28.3	0	0	0	0	0	-20.3	0.0366	0.0819	0.1238	0.1066	0.1504	-28.5	0	0	0	0	0	-20.1	0.0406	0.0555	0.0141	0.0061	-0.017
-20	-0.0195	-0.0841	-0.0967	-0.0302	-0.1074	-28.25	0	0	0	0	0	-20.2	0.0393	0.0845	0.1351	0.1063	0.1488	-28.45	0	0	0	0	0	-20	0.0609	0.0591	0.017	-0.0024	-0.0153
-19.9	-0.0293	-0.0859	-0.1058	-0.0128	-0.1168	-28.2	0	0	0	0	0	-20.1	0.0407	0.0869	0.1327	0.1071	0.1555	-28.4	0	0	0	0	0	-19.9	0.0674	0.0659	0.0207	0.0069	-0.0097
-19.8	-0.0323	-0.0824	-0.122	-0.0095	-0.1118	-28.15	0	0	0	0	0	-20	0.0293	0.0813	0.1273	0.1151	0.1489	-28.35	0	0	0	0	0	-19.8	0.0722	0.0709	0.0208	0.0077	-0.0163
-19.7	-0.0178	-0.0898	-0.1094	0.0092	-0.0966	-28.1	0	0	0	0	0	-19.9	0.0356	0.0737	0.1293	0.1127	0.1279	-28.3	0	0	0	0	0	-19.7	0.0767	0.0778	0.0207	0.0063	-0.0252
-19.6	-0.0212	-0.0999	-0.1115	0.0027	-0.1014	-28.05	0	0	0	0	0	-19.8	0.0442	0.0644	0.1403	0.1004	0.1166	-28.25	0	0	0	0	0	-19.6	0.0723	0.0797	0.0071	0.0036	-0.035
-19.5	-0.0348	-0.1005	-0.1179	-0.0106	-0.0831	-28	0	0	0	0	0	-19.7	0.0299	0.0546	0.124	0.092	0.1127	-28.2	0	0	0	0	0	-19.5	0.0783	0.0838	0.0065	0.0088	-0.0288
-19.4	-0.052	-0.0827	-0.1135	-0.0165	-0.0804	-27.95	0	0	0	0	0	-19.6	0.0413	0.0444	0.1352	0.0836	0.113	-28.15	0	0	0	0	0	-19.4	0.0713	0.0701	-0.0078	0.0102	-0.0407
-19.3	-0.0749	-0.0705	-0.1056	-0.0201	-0.0878	-27.9	0	0	0	0	0	-19.5	0.0404	0.0391	0.1502	0.0893	0.1051	-28.1	0	0	0	0	0	-19.3	0.0685	0.0732	-0.0068	0.0052	-0.0405
-19.2	-0.1011	-0.0814	-0.1206	-0.0579	-0.1096	-27.85	0	0	0	0	0	-19.4	0.027	0.0489	0.1708	0.0907	0.0881	-28.05	0	0	0	0	0	-19.2	0.065	0.0643	-0.0099	0.0112	-0.043
-19.1	-0.1192	-0.1066	-0.1646	-0.0756	-0.1355	-27.8	0	0	0	0	0	-19.3	0.0153	0.0404	0.1995	0.08	0.078801	-28	0	0	0	0	0	-19.1	0.0611	0.0604	-0.0237	0.0045	-0.0412
-19	-0.1219	-0.1018	-0.183	-0.0839	-0.1331	-27.75	0	0	0	0	0	-19.2	0.0241	0.039	0.1965	0.092501	0.110601	-27.95	0	0	0	0	0	-19	0.0403	0.0432	-0.0251	0.0036	-0.0388
-18.9	-0.1145	-0.0974	-0.1753	-0.0702	-0.1337	-27.7	0	0	0	0	0	-19.1	0.033201	0.034601	0.204501	0.1205	0.1234	-27.9	0	0	0	0	0	-18.9	0.013	0.01	-0.0346	-0.0125	-0.0471
-18.8	-0.1226	-0.1103	-0.1802	-0.0873	-0.1451	-27.65	0	0	0	0	0	-19	0.0702	0.071	0.2359	0.1445	0.1366	-27.85	0	0	0	0	0	-18.8	-0.0158	-0.0176	-0.049	-0.0195	-0.0602
-18.7	-0.0938	-0.1073	-0.1766	-0.0692	-0.126	-27.6	0	0	0	0	0	-18.9	0.0844	0.0877	0.2248	0.1509	0.1463	-27.8	0	0	0	0	0	-18.7	-0.0023	-0.016	-0.0385	-0.006	-0.0574
-18.6	-0.0582	-0.1038	-0.1645	-0.0449	-0.1116	-27.55	0	0	0	0	0	-18.8	0.0954	0.0989	0.2015	0.1558	0.1769	-27.75	0	0	0	0	0	-18.6	0.0096	0.0042	-0.0287	-0.0016	-0.0641
-18.5	-0.0007	-0.0641	-0.1139	-0.0128	-0.0741	-27.5	0	0	0	0	0	-18.7	0.1038	0.115	0.1737	0.1737	0.2016	-27.7	0	0	0	0	0	-18.5	0.01	0.0143	-0.0219	0.0033	-0.0643
-18.4	0.041399	-0.0474	-0.0945	0.016	-0.0551	-27.45	0	0	0	0	0	-18.6	0.1217	0.1322	0.1627	0.1743	0.2076	-27.65	0	0	0	0	0	-18.4	0.0101	0.0048	-0.0369	0.0065	-0.0647
-18.3	0.0472	-0.0313	-0.0607	0.0234	-0.0481	-27.4	0	0	0	0	0	-18.5	0.1245	0.1406	0.1527	0.1614	0.2159	-27.6	0	0	0	0	0	-18.3	0.0207	0.0027	-0.0281	0.0086	-0.0597
-18.2	0.0397	-0.0184	-0.0395	0.0373	-0.0391	-27.35	0	0	0	0	0	-18.4	0.1129	0.1442	0.1467	0.1704	0.199999	-27.55	0	0	0	0	0	-18.2	0.0296	-0.0024	-0.0284	0.0024	-0.0608
-18.1	0.038999	-0.009	-0.0177	0.0441	-0.0396	-27.3	0	0	0	0	0	-18.3	0.1227	0.1437	0.1522	0.1522	0.171099	-27.5	0	0	0	0	0	-18.1	0.0277	0.0158	-0.0289	0.0087	-0.0636
-18	0.076199	0.018399	0.028799	0.051099	-0.0121	-27.25	0	0	0	0	0	-18.2	0.108299	0.138699	0.153499	0.1314	0.1518	-27.45	0	0	0	0	0	-18	0.0197	0.0139	-0.0441	-0.007	-0.0671
-17.9	0.1003	0.0187	0.0348	0.0877	0.0192	-27.2	0	0	0	0	0	-18.1	0.083899	0.100699	0.127099	0.1204	0.167	-27.4	0	0	0	0	0	-17.9	0.0004	-0.0217	-0.0723	-0.0392	-0.0728
-17.8	0.0985	0.0311	0.0246	0.046	-0.0108	-27.15	0	0	0	0	0	-18	0.0767	0.0793	0.075	0.1356	0.1734	-27.35	0	0	0	0	0	-17.8	0.0199	-0.0038	-0.0451	-0.0044	-0.0547
-17.7	0.0703	0.0201	-0.0016	0.0232	-0.0233	-27.1	0	0	0	0	0	-17.9	0.1009	0.1224	0.1218	0.1514	0.1563	-27.3	0	0	0	0	0	-17.7	0.044699	0.008799	0.0039	0.0551	-0.025
-17.6	0.046601	0.003401	-0.0362	0.0035	-0.0282	-27.05	0	0	0	0	0	-17.8	0.1239	0.1093	0.1311	0.1571	0.1458	-27.25	0	0	0	0	0	-17.6	0.0264	0.0019	0.01	0.0389	-0.036
-17.5	0.020601	-0.0244	-0.0643	-0.0182	-0.0511	-27	0	0	0	0	0	-17.7	0.1321	0.129	0.1354	0.1529	0.1534	-27.2	0	0	0	0	0	-17.5	-0.0104	0.0045	-0.0191	0.0223	-0.0572
-17.4	0.004701	-0.0401	-0.0905	-0.0165	-0.1092	-26.95	0	0	0	0	0	-17.6	0.1329	0.1245	0.12	0.1611	0.134	-27.15	0	0	0	0	0	-17.4	-0.0109	-0.0094	-0.0438	0.007	-0.0659
-17.3	-0.0093	-0.0372	-0.0744	-0.0295	-0.1126	-26.9	0	0	0	0	0	-17.5	0.1461	0.126	0.1299	0.1588	0.1361	-27.1	0	0	0	0	0	-17.3	-0.0308	-0.0288	-0.0622	0.0127	-0.0774
-17.2	-0.0073	-0.0481	-0.0797	-0.083	-0.1144	-26.85	0	0	0	0	0	-17.4	0.1441	0.1311	0.1243	0.1646	0.1291	-27.05	0	0	0	0	0	-17.2	-0.0226	-0.0413	-0.048	0.0114	-0.0657
-17.1	0.0063	-0.0535	-0.0974	-0.1241	-0.1147	-26.8	0	0	0	0	0	-17.3	0.1511	0.1355	0.1227	0.1729	0.137399	-27	0	0	0	0	0	-17.1	-0.0094	-0.0018	-0.0165	0.0042	-0.0353
-17	0.049199	-0.0319	-0.0624	-0.1231	-0.104	-26.75	0	0	0	0	0	-17.2	0.1525	0.1283	0.0789	0.165299	0.124799	-26.95	0	0	0	0	0	-17	-0.034	-0.0084	-0.0395	0.0079	-0.0557
-16.9	0.0335	-0.0332	-0.0713	-0.1694	-0.0942	-26.7	0	0	0	0	0	-17.1	0.141599	0.126999	0.097699	0.1402	0.1013	-26.9	0	0	0	0	0	-16.9	-0.0217	-0.0255	-0.0084	0.0198	-0.0373
-16.8	0.0047	-0.0521	-0.0998	-0.227	-0.111	-26.65	0	0	0	0	0	-17	0.117	0.1199	0.0722	0.117	0.1137	-26.85	0	0	0	0	0	-16.8	-0.0164	0.0074	0.0032	0.0471	0.0261
-16.7	-0.0029	-0.054	-0.0957	-0.157	-0.1168	-26.6	0	0	0	0	0	-16.9	0.0983	0.1077	0.0317	0.142	0.0799	-26.8	0	0	0	0	0	-16.7	-0.0242	0.0204	-0.0036	0.0367	0.0235
-16.6	-0.0066	-0.0723	-0.1144	-0.1139	-0.1377	-26.55	0	0	0	0	0	-16.8	0.1105	0.1172	0.0454	0.1264	0.076001	-26.75	0	0	0	0	0	-16.6	-0.0228	-0.0007	-0.0222	0.0248	0.0267
-16.5	-0.0165	-0.0802	-0.0862	-0.064	-0.1501	-26.5	0	0	0	0	0	-16.7	0.0824	0.0817	0.0335	0.1165	0.0953	-26.7	0	0	0	0	0	-16.5	-0.001	-0.009	0.0089	0.0414	0.0489
-16.4	-0.0141	-0.0785	-0.0858	-0.022	-0.1491	-26.45	0	0	0	0	0	-16.6	0.065801	0.054301	0.046901	0.1401	0.083401	-26.65	0	0	0	0	0	-16.4	-0.0068	-0.0041	-0.0048	0.041	0.0321
-16.3	-0.0082	-0.0649	-0.0738	0.0355	-0.1471	-26.4	0	0	0	0	0	-16.5	0.1	0.0485	0.0622	0.1441	0.1271	-26.6	0	0	0	0	0	-16.3	0.0032	0.0068	-0.0188	0.0225	0.0137
-16.2	-0.0257	-0.0789	-0.0975	0.0338	-0.1552	-26.35	0	0	0	0	0	-16.4	0.108401	0.056701	0.060801	0.1904	0.151199	-26.55	0	0	0	0	0	-16.2	0.0089	0.0075	-0.031	-0.0214	-0.0411
-16.1	-0.0353	-0.0853	-0.1194	-0.0159	-0.1127	-26.3	0	0	0	0	0	-16.3	0.1562	0.1245	0.1088	0.2091	0.090598	-26.5	0	0	0	0	0	-16.1	0.016399	-0.0148	-0.0412	-0.0568	-0.0732
-16	-0.0369	-0.0869	-0.1435	-0.0227	-0.104	-26.25	0	0	0	0	0	-16.2	0.187599	0.162499	0.130699	0.160399	0.0445	-26.45	0	0	0	0	0	-16	0.047199	-0.0034	-0.0035	-0.0655	-0.0699
-15.9	-0.0301	-0.0915	-0.1739	0.0043	-0.0884	-26.2	0	0	0	0	0	-16.1	0.123398	0.136698	0.075298	0.0992	0.058799	-26.4	0	0	0	0	0	-15.9	0.054199	0.018499	-0.0042	-0.0615	-0.0782
-15.8	-0.04	-0.0992	-0.2121	-0.0216	-0.0848	-26.15	0	0	0	0	0	-16	0.0552	0.0871	0.0347	0.0903	0.0645	-26.35	0	0	0	0	0	-15.8	0.0481	0.0252	0.0118	-0.0374	-0.0689
-15.7	-0.0504	-0.0956	-0.2386	-0.0461	-0.0658	-26.1	0	0	0	0	0	-15.9	0.0372	0.1003	0.0339	0.0814	0.0705	-26.3	0	0	0	0	0	-15.7	0.053	0.0287	0.0388	-0.0159	-0.0589
-15.6	-0.0388	-0.097	-0.2349	-0.0427	-0.0603	-26.05	0	0	0	0	0	-15.8	-0.0076	0.1209	0.0368	0.0705	0.0742	-26.25	0	0	0	0	0	-15.6	0.104699	0.051899	0.0667	-0.0241	-0.0444
-15.5	-0.0389	-0.1029	-0.2496	-0.056	-0.0671	-26	0	0	0	0	0	-15.7	-0.0264	0.1076	0.0433	0.0584	0.0651	-26.2	0	0	0	0	0	-15.5	0.1043	0.0362	0.0692	-0.0002	-0.0469
-15.4	-0.039	-0.1045	-0.2066	-0.0912	-0.107	-25.95	0	0	0	0	0	-15.6	-0.0257	0.1072	0.0568	0.0555	0.0475	-26.15	0	0	0	0	0	-15.4	0.093401	0.030701	0.0091	0.0242	-0.0496
-15.3	-0.0377	-0.108	-0.1883	-0.0897	-0.1007	-25.9	0	0	0	0	0	-15.5	-0.0381	0.1062	0.0135	0.0441	0.0378	-26.1	0	0	0	0	0	-15.3	0.003001	0.035101	0.0018	0.0233	-0.1053
-15.2	-0.0259	-0.1182	-0.143	-0.0916	-0.1079	-25.85	0	0	0	0	0	-15.4	-0.0436	0.0568	0.0483	0.046	0.0443	-26.05	0	0	0	0	0	-15.2	0.063799	0.071499	0.0643	0.0588	0.000599
-15.1	-0.0645	-0.1063	-0.1483	-0.0877	-0.1115	-25.8	0	0	0	0	0	-15.3	-0.0414	0.0366	0.0488	0.0558	0.0536	-26	0	0	0	0	0	-15.1	0.036701	0.069801	0.0225	0.0912	-0.0089
-15	-0.052	-0.1255	-0.1507	-0.1039	-0.1051	-25.75	0	0	0	0	0	-15.2	-0.0301	0.0577	0.0625	0.0586	0.055999	-25.95	0	0	0	0	0	-15	0.107299	0.093499	0.017	0.0747	0.0312
-14.9	-0.0574	-0.1363	-0.1576	-0.1133	-0.1096	-25.7	0	0	0	0	0	-15.1	-0.0406	0.0654	0.0584	0.0562	0.052099	-25.9	0	0	0	0	0	-14.9	0.097401	0.107201	0.0006	0.066	0.007501
-14.8	-0.0638	-0.116	-0.1585	-0.1044	-0.1048	-25.65	0	0	0	0	0	-15	-0.0293	0.0642	0.065	0.0601	0.0439	-25.85	0	0	0	0	0	-14.8	0.039201	0.062501	-0.002	0.0636	0.004501
-14.7	-0.0481	-0.1315	-0.1615	-0.1031	-0.1067	-25.6	0	0	0	0	0	-14.9	-0.0275	0.0454	0.0682	0.0585	0.0617	-25.8	0	0	0	0	0	-14.7	0.0195	0.0593	0.0037	0.0614	-0.0073
-14.6	-0.0191	-0.1345	-0.1478	-0.0952	-0.0939	-25.55	0	0	0	0	0	-14.8	-0.0404	0.0233	0.0541	0.0823	0.0882	-25.75	0	0	0	0	0	-14.6	0.0816	0.0846	0.0048	0.0655	0.0024
-14.5	-0.0158	-0.2116	-0.1512	-0.1101	-0.1162	-25.5	0	0	0	0	0	-14.7	-0.0262	0.0227	0.0872	0.1024	0.0961	-25.7	0	0	0	0	0	-14.5	0.0489	0.0807	0.0184	0.039	0.0023
-14.4	-0.0094	-0.2236	-0.1215	-0.0998	-0.1265	-25.45	0	0	0	0	0	-14.6	-0.0008	0.0351	0.1291	0.1167	0.109799	-25.65	0	0	0	0	0	-14.4	0.0947	0.0751	0.0251	0.0301	0.0285
-14.3	-0.0277	-0.1998	-0.0909	-0.1005	-0.1336	-25.4	0	0	0	0	0	-14.5	0.0033	0.0461	0.1492	0.1417	0.099	-25.6	0	0	0	0	0	-14.3	0.0855	0.0615	0.0139	0.024	0.0203
-14.2	-0.0066	-0.1869	-0.0695	-0.0749	-0.0783	-25.35	0	0	0	0	0	-14.4	0.0085	0.0493	0.149	0.127	0.0696	-25.55	0	0	0	0	0	-14.2	0.0893	0.0597	-0.0204	0.0149	0.0044
-14.1	-0.0223	-0.1912	-0.086	-0.0857	-0.0964	-25.3	0	0	0	0	0	-14.3	-0.0118	0.0207	0.1345	0.0926	0.0576	-25.5	0	0	0	0	0	-14.1	0.0913	0.0028	-0.0648	-0.032	-0.0277
-14	-0.0557	-0.1343	-0.0884	-0.0889	-0.096	-25.25	0	0	0	0	0	-14.2	-0.036	-0.0162	0.1128	0.0664	0.0495	-25.45	0	0	0	0	0	-14	0.072298	-0.0363	-0.0308	-0.051	-0.0256
-13.9	-0.0669	-0.0814	-0.0685	-0.08	-0.0656	-25.2	0	0	0	0	0	-14.1	-0.0422	-0.0336	0.0931	0.0469	0.029499	-25.4	0	0	0	0	0	-13.9	0.063699	-0.0331	-0.0316	-0.0429	-0.0389
-13.8	-0.0675	-0.0529	-0.0718	-0.0757	-0.0588	-25.15	0	0	0	0	0	-14	-0.0371	-0.031	0.075	0.0378	-0.0055	-25.35	0	0	0	0	0	-13.8	0.0037	-0.0271	-0.0464	-0.0752	-0.0583
-13.7	-0.0867	-0.0429	-0.0882	-0.0806	-0.0627	-25.1	0	0	0	0	0	-13.9	-0.0359	-0.0303	0.0595	0.0084	-0.0017	-25.3	0	0	0	0	0	-13.7	-0.059	-0.0661	-0.0486	-0.0897	-0.0537
-13.6	-0.0889	-0.0156	-0.0701	-0.0745	-0.0433	-25.05	0	0	0	0	0	-13.8	-0.0574	-0.0371	0.0286	-0.004	-0.0103	-25.25	0	0	0	0	0	-13.6	-0.0524	-0.0373	-0.0008	-0.0505	-0.0147
-13.5	-0.0987	0.012	-0.0695	-0.0664	-0.0164	-25	0	0	0	0	0	-13.7	-0.07	-0.0483	0.0252	-0.0023	0.0054	-25.2	0	0	0	0	0	-13.5	-0.0121	-0.0218	0.017499	-0.0304	-0.0022
-13.4	-0.1464	0.011901	-0.0835	-0.0781	-0.0467	-24.95	0	0	0	0	0	-13.6	-0.0646	-0.0517	0.028901	0.008	0.0287	-25.15	0	0	0	0	0	-13.4	0.098798	-0.0253	0.061499	-0.0224	-0.0267
-13.3	-0.1428	0.0497	-0.0761	-0.0749	-0.0142	-24.9	0	0	0	0	0	-13.5	-0.053	-0.0246	0.0543	0.0045	0.0392	-25.1	0	0	0	0	0	-13.3	0.129299	-0.0254	0.0519	0.007	-0.0499
-13.2	-0.1343	0.015	-0.0877	-0.0781	-0.0193	-24.85	0	0	0	0	0	-13.4	-0.0337	-0.015	0.0701	0.0022	0.0404	-25.05	0	0	0	0	0	-13.2	0.1452	0.024	0.0117	0.0343	-0.0255
-13.1	-0.126	-0.0569	-0.0864	-0.1002	-0.0635	-24.8	0	0	0	0	0	-13.3	-0.0313	-0.0085	0.0697	0.014	0.045	-25	0	0	0	0	0	-13.1	0.080702	0.017302	-0.0153	0.01	-0.034
-13	-0.0922	-0.0591	-0.0617	-0.098	-0.0789	-24.75	0	0	0	0	0	-13.2	-0.0304	-0.0069	0.0746	0.0283	0.0398	-24.95	0	0	0	0	0	-13	0.017601	-0.0261	-0.0426	0.023101	-0.0272
-12.9	-0.0749	-0.0508	-0.0356	-0.0716	-0.0569	-24.7	0	0	0	0	0	-13.1	-0.0265	-0.0069	0.0699	0.0265	0.049	-24.9	0	0	0	0	0	-12.9	0.0209	-0.0065	-0.0061	0.0449	-0.0074
-12.8	-0.0509	-0.0652	-0.0281	-0.0538	-0.0556	-24.65	0	0	0	0	0	-13	-0.0375	-0.0173	0.0519	0.0509	0.0446	-24.85	0	0	0	0	0	-12.8	0.0151	-0.0019	0.0302	0.0499	-0.0106
-12.7	-0.0598	-0.0681	-0.0485	-0.0563	-0.0508	-24.6	0	0	0	0	0	-12.9	-0.0255	-0.0143	0.0593	0.0472	0.0492	-24.8	0	0	0	0	0	-12.7	0.0149	0.0178	0.0436	0.0576	0.0015
-12.6	-0.0541	-0.0774	-0.0476	-0.0582	-0.049	-24.55	0	0	0	0	0	-12.8	-0.0255	-0.0344	0.0571	0.0472	0.052	-24.75	0	0	0	0	0	-12.6	0.018599	0.008899	0.0494	0.0522	-0.0081
-12.5	-0.0528	-0.082	-0.0592	-0.0642	-0.0482	-24.5	0	0	0	0	0	-12.7	-0.0327	-0.0329	0.0565	0.0528	0.0539	-24.7	0	0	0	0	0	-12.5	0.0115	0.0087	0.058	0.0327	-0.0108
-12.4	-0.0318	-0.0751	-0.0551	-0.0503	-0.0383	-24.45	0	0	0	0	0	-12.6	-0.0262	-0.0264	0.0612	0.0498	0.0454	-24.65	0	0	0	0	0	-12.4	0.0081	0.0042	0.0608	0.0268	-0.0179
-12.3	-0.027	-0.0733	-0.0501	-0.0545	-0.0268	-24.4	0	0	0	0	0	-12.5	-0.0254	-0.0258	0.0677	0.0426	0.0353	-24.6	0	0	0	0	0	-12.3	0.0249	-0.0033	0.0567	0.0171	-0.0149
-12.2	-0.0359	-0.0793	-0.0584	-0.0564	-0.0411	-24.35	0	0	0	0	0	-12.4	-0.0342	-0.0396	0.0562	0.0371	0.0307	-24.55	0	0	0	0	0	-12.2	0.0422	-0.0025	0.0538	0.0221	-0.0117
-12.1	-0.0299	-0.0724	-0.0494	-0.0448	-0.037	-24.3	0	0	0	0	0	-12.3	-0.0645	-0.0447	0.051	0.0375	0.0473	-24.5	0	0	0	0	0	-12.1	0.0608	-0.0018	0.0552	0.0281	-0.0151
-12	-0.0325	-0.0691	-0.0565	-0.0321	-0.0379	-24.25	0	0	0	0	0	-12.2	-0.0671	-0.0318	0.0509	0.0357	0.067399	-24.45	0	0	0	0	0	-12	0.0793	0.0028	0.064	0.0374	0.0033
-11.9	-0.0271	-0.0691	-0.0623	-0.0476	-0.0352	-24.2	0	0	0	0	0	-12.1	-0.0598	-0.0105	0.0707	0.0592	0.0544	-24.4	0	0	0	0	0	-11.9	0.0526	0.0081	0.0561	0.017	-0.0286
-11.8	-0.0338	-0.0709	-0.0607	-0.0622	-0.0323	-24.15	0	0	0	0	0	-12	-0.0491	0.015	0.0849	0.0517	0.0442	-24.35	0	0	0	0	0	-11.8	0.0226	-0.0103	0.0458	-0.0096	-0.0534
-11.7	-0.0323	-0.0724	-0.0532	-0.0619	-0.0354	-24.1	0	0	0	0	0	-11.9	-0.047	-0.008	0.0725	0.0432	0.0347	-24.3	0	0	0	0	0	-11.7	0.0538	-0.0071	0.0819	-0.0069	-0.0493
-11.6	-0.0218	-0.0693	-0.0577	-0.0539	-0.0273	-24.05	0	0	0	0	0	-11.8	-0.0443	-0.0143	0.0603	0.0407	0.0201	-24.25	0	0	0	0	0	-11.6	0.0694	-0.0198	0.0723	-0.0082	-0.0597
-11.5	-0.0135	-0.0638	-0.0569	-0.0535	-0.034	-24	0	0	0	0	0	-11.7	-0.0535	-0.0175	0.0474	0.0349	0.0041	-24.2	0	0	0	0	0	-11.5	0.0561	-0.0104	0.0642	-0.0212	-0.0764
-11.4	-0.0003	-0.0479	-0.0597	-0.0731	-0.036	-23.95	0	0	0	0	0	-11.6	-0.0471	-0.0131	0.0358	0.0348	0.0061	-24.15	0	0	0	0	0	-11.4	0.033	-0.0579	0.0471	-0.0787	-0.0701
-11.3	0.0106	-0.0286	-0.0499	-0.0717	-0.0246	-23.9	0	0	0	0	0	-11.5	-0.0518	-0.0101	0.0324	0.0361	0.0109	-24.1	0	0	0	0	0	-11.3	0.055399	-0.0402	0.0854	-0.0546	-0.0666
-11.2	0.001	-0.0306	-0.0383	-0.0812	-0.0254	-23.85	0	0	0	0	0	-11.4	-0.0565	0.0057	0.0233	0.0319	0.0165	-24.05	0	0	0	0	0	-11.2	0.023999	-0.0195	0.1109	-0.0187	-0.0458
-11.1	-0.0095	-0.0336	-0.0304	-0.0675	-0.0204	-23.8	0	0	0	0	0	-11.3	-0.0444	0.01	0.0343	0.051	0.0179	-24	0	0	0	0	0	-11.1	0.000499	-0.01	0.0611	-0.0178	-0.0429
-11	-0.0039	-0.0345	-0.0148	-0.0549	-0.0167	-23.75	0	0	0	0	0	-11.2	-0.0358	0.0089	0.0448	0.0577	0.0115	-23.95	0	0	0	0	0	-11	-0.0098	-0.0046	0.0376	-0.0071	-0.0298
-10.9	-0.0079	-0.041	-0.0177	-0.0535	-0.0133	-23.7	0	0	0	0	0	-11.1	-0.0336	0.0071	0.0407	0.0517	0.0083	-23.9	0	0	0	0	0	-10.9	-0.0157	-0.0219	0.0132	-0.0098	-0.0371
-10.8	-0.008	-0.038	-0.0163	-0.0424	-0.0111	-23.65	0	0	0	0	0	-11	-0.0335	0.0064	0.0314	0.0411	0.0077	-23.85	0	0	0	0	0	-10.8	-0.0197	-0.0294	0.0043	-0.0149	-0.0379
-10.7	-0.0157	-0.0478	-0.0267	-0.0467	-0.0123	-23.6	0	0	0	0	0	-10.9	-0.0264	0.0016	0.0183	0.0364	-0.0026	-23.8	0	0	0	0	0	-10.7	-0.0119	-0.0366	-0.001	-0.0207	-0.047
-10.6	-0.0121	-0.0464	-0.02	-0.0365	-0.0086	-23.55	0	0	0	0	0	-10.8	-0.0291	0.0037	0.018	0.0332	-0.0065	-23.75	0	0	0	0	0	-10.6	-0.0058	-0.0363	0.0037	-0.0135	-0.0294
-10.5	-0.025	-0.0491	-0.0296	-0.0419	-0.0122	-23.5	0	0	0	0	0	-10.7	-0.0315	0.0047	0.0153	0.0316	-0.0116	-23.7	0	0	0	0	0	-10.5	-0.0032	-0.0382	0.0049	-0.0201	-0.0389
-10.4	-0.0353	-0.0573	-0.0332	-0.0423	-0.0129	-23.45	0	0	0	0	0	-10.6	-0.0347	-0.0017	0.0187	0.0257	-0.0151	-23.65	0	0	0	0	0	-10.4	-0.0155	-0.0475	0.0025	-0.0201	-0.0595
-10.3	-0.0348	-0.058	-0.0327	-0.0423	-0.0144	-23.4	0	0	0	0	0	-10.5	-0.0371	-0.0043	0.0215	0.0193	-0.0179	-23.6	0	0	0	0	0	-10.3	-0.0344	-0.0661	-0.0112	-0.0211	-0.0603
-10.2	-0.0414	-0.0601	-0.0378	-0.0496	-0.0148	-23.35	0	0	0	0	0	-10.4	-0.045	-0.0072	0.0133	0.0175	-0.0187	-23.55	0	0	0	0	0	-10.2	-0.0351	-0.0466	-0.0192	-0.0058	-0.038
-10.1	-0.0402	-0.0596	-0.0415	-0.0478	-0.0138	-23.3	0	0	0	0	0	-10.3	-0.0498	-0.0061	0.0138	0.0142	-0.0122	-23.5	0	0	0	0	0	-10.1	-0.0324	-0.0509	-0.0303	-0.0128	-0.0452
-10	-0.0341	-0.0582	-0.0505	-0.0493	-0.0133	-23.25	0	0	0	0	0	-10.2	-0.0493	-0.0103	0.0213	0.0146	-0.0122	-23.45	0	0	0	0	0	-10	-0.0459	-0.042	-0.0455	-0.0095	-0.061
-9.9	-0.0345	-0.0514	-0.0456	-0.054	-0.0105	-23.2	0	0	0	0	0	-10.1	-0.0402	-0.002	0.023	0.0185	-0.0201	-23.4	0	0	0	0	0	-9.9	-0.0581	-0.0477	-0.0542	-0.0232	-0.0627
-9.8	-0.0301	-0.0484	-0.0453	-0.0517	-0.0147	-23.15	0	0	0	0	0	-10	-0.0358	0.0025	0.0275	0.0137	-0.0141	-23.35	0	0	0	0	0	-9.8	-0.0535	-0.0423	-0.0624	-0.0245	-0.0761
-9.7	-0.028	-0.0441	-0.0427	-0.0502	-0.0176	-23.1	0	0	0	0	0	-9.9	-0.04	0.0015	0.0316	0.0192	-0.0136	-23.3	0	0	0	0	0	-9.7	-0.0461	-0.0262	-0.0442	-0.0093	-0.0647
-9.6	-0.0287	-0.0426	-0.0451	-0.0451	-0.018	-23.05	0	0	0	0	0	-9.8	-0.0406	0.0082	0.0329	0.0187	-0.015	-23.25	0	0	0	0	0	-9.6	-0.0367	-0.0271	-0.0202	-0.0061	-0.063
-9.5	-0.0291	-0.0402	-0.0511	-0.0458	-0.0187	-23	0	0	0	0	0	-9.7	-0.0385	0.0118	0.0368	0.0199	-0.015	-23.2	0	0	0	0	0	-9.5	-0.0404	-0.0292	-0.01	-0.0082	-0.052
-9.4	-0.0295	-0.0408	-0.0532	-0.0515	-0.02	-22.95	0	0	0	0	0	-9.6	-0.042	0.0098	0.0291	0.0271	-0.0136	-23.15	0	0	0	0	0	-9.4	-0.0348	-0.032	0.0016	0.001	-0.0436
-9.3	-0.0328	-0.0458	-0.0588	-0.0579	-0.0265	-22.9	0	0	0	0	0	-9.5	-0.0351	0.0185	0.0314	0.027	-0.0167	-23.1	0	0	0	0	0	-9.3	-0.0389	-0.0365	0.0051	0.0032	-0.0488
-9.2	-0.0278	-0.0357	-0.0524	-0.0512	-0.0217	-22.85	0	0	0	0	0	-9.4	-0.0384	0.0204	0.0349	0.029	-0.0082	-23.05	0	0	0	0	0	-9.2	-0.0448	-0.0341	0.0021	0.0009	-0.0658
-9.1	-0.0289	-0.0398	-0.0534	-0.0587	-0.0281	-22.8	0	0	0	0	0	-9.3	-0.0376	0.0202	0.032	0.029	-0.0054	-23	0	0	0	0	0	-9.1	-0.0428	-0.0317	0.002	0.0062	-0.0578
-9	-0.0194	-0.0285	-0.0469	-0.0503	-0.0288	-22.75	0	0	0	0	0	-9.2	-0.0354	0.0335	0.0393	0.0341	-0.0153	-22.95	0	0	0	0	0	-9	-0.0369	-0.0304	0.0079	0.011	-0.0482
-8.9	-0.017	-0.0201	-0.041	-0.051	-0.026	-22.7	0	0	0	0	0	-9.1	-0.0361	0.0394	0.0436	0.0298	-0.0059	-22.9	0	0	0	0	0	-8.9	-0.0239	-0.0305	0.0166	0.0169	-0.0372
-8.8	-0.0212	-0.0172	-0.0394	-0.0547	-0.0293	-22.65	0	0	0	0	0	-9	-0.0424	0.0403	0.0465	0.0373	-0.0108	-22.85	0	0	0	0	0	-8.8	-0.0221	-0.0269	0.0157	0.0175	-0.0309
-8.7	-0.0219	-0.0145	-0.0462	-0.0558	-0.0332	-22.6	0	0	0	0	0	-8.9	-0.0411	0.0498	0.0495	0.0324	-0.0213	-22.8	0	0	0	0	0	-8.7	-0.017	-0.0231	0.0173	0.0287	-0.035
-8.6	-0.0229	-0.0141	-0.0292	-0.0599	-0.0295	-22.55	0	0	0	0	0	-8.8	-0.0471	0.0444	0.0419	0.0278	-0.0286	-22.75	0	0	0	0	0	-8.6	-0.0069	-0.0435	0.0178	0.0263	-0.0533
-8.5	-0.0187	-0.0152	-0.0317	-0.0548	-0.0277	-22.5	0	0	0	0	0	-8.7	-0.0416	0.0374	0.0316	0.0159	-0.0363	-22.7	0	0	0	0	0	-8.5	-0.0178	-0.0418	0.0088	0.0049	-0.0527
-8.4	-0.005	-0.0071	-0.0287	-0.0369	-0.0278	-22.45	0	0	0	0	0	-8.6	-0.047	0.035	0.017	0.0191	-0.0261	-22.65	0	0	0	0	0	-8.4	-0.0216	-0.0345	-0.0054	-0.0007	-0.0509
-8.3	-0.0243	-0.0094	-0.0399	-0.0375	-0.0295	-22.4	0	0	0	0	0	-8.5	-0.0426	0.036	0.0116	0.0114	-0.0199	-22.6	0	0	0	0	0	-8.3	-0.0464	-0.0492	-0.0035	-0.018	-0.0394
-8.2	-0.0316	-0.0153	-0.0445	-0.0376	-0.0337	-22.35	0	0	0	0	0	-8.4	-0.0405	0.0304	0.0245	0.0139	-0.0167	-22.55	0	0	0	0	0	-8.2	-0.0589	-0.058	-0.0218	-0.0202	-0.0609
-8.1	-0.0216	-0.0009	-0.0531	-0.0409	-0.0344	-22.3	0	0	0	0	0	-8.3	-0.0341	0.0262	0.0226	0.01	-0.0037	-22.5	0	0	0	0	0	-8.1	-0.0226	-0.0285	0.0109	0.003	-0.0529
-8	-0.0345	-0.0088	-0.0588	-0.0482	-0.0421	-22.25	0	0	0	0	0	-8.2	-0.0327	0.0308	0.0201	0.0151	0.0084	-22.45	0	0	0	0	0	-8	-0.0058	-0.0082	0.023799	0.023699	-0.0478
-7.9	-0.0403	-0.0098	-0.0574	-0.0677	-0.0429	-22.2	0	0	0	0	0	-8.1	-0.0232	0.041601	0.030001	0.0295	0.007599	-22.4	0	0	0	0	0	-7.9	-0.0094	-0.0193	0.0197	0.0184	-0.0618
-7.8	-0.0423	-0.0246	-0.0627	-0.066	-0.058	-22.15	0	0	0	0	0	-8	-0.0114	0.0635	0.0466	0.0326	-0.0127	-22.35	0	0	0	0	0	-7.8	0.011699	-0.0091	0.0224	0.0321	-0.0333
-7.7	-0.0504	-0.0358	-0.0649	-0.068	-0.0647	-22.1	0	0	0	0	0	-7.9	-0.0011	0.0698	0.0559	0.021	-0.0251	-22.3	0	0	0	0	0	-7.7	-0.0058	-0.002	0.0235	0.0126	-0.0347
-7.6	-0.0481	-0.0354	-0.0597	-0.0516	-0.0445	-22.05	0	0	0	0	0	-7.8	-0.0138	0.0457	0.0391	0.0142	-0.0165	-22.25	0	0	0	0	0	-7.6	-0.0022	0.004999	0.0246	0.014	-0.0293
-7.5	-0.0448	-0.0369	-0.054	-0.0329	-0.0346	-22	0	0	0	0	0	-7.7	-0.0212	0.0301	0.0166	0.0162	-0.0079	-22.2	0	0	0	0	0	-7.5	-0.0078	0.0049	0.0217	-0.0008	-0.0303
-7.4	-0.0453	-0.0381	-0.0462	-0.0256	-0.0316	-21.95	0	0	0	0	0	-7.6	-0.0179	0.0277	0.0169	0.0196	-0.0059	-22.15	0	0	0	0	0	-7.4	-0.0025	0.0085	0.0206	0.0023	-0.0232
-7.3	-0.0445	-0.0366	-0.0388	-0.02	-0.0265	-21.9	0	0	0	0	0	-7.5	-0.0176	0.0267	0.0138	0.0192	-0.0041	-22.1	0	0	0	0	0	-7.3	-0.0113	0.0095	0.0093	-0.0032	-0.0247
-7.2	-0.0415	-0.0329	-0.037	-0.0189	-0.0294	-21.85	0	0	0	0	0	-7.4	-0.0185	0.0256	0.0125	0.0128	-0.0016	-22.05	0	0	0	0	0	-7.2	-0.0187	-0.0077	0.002	-0.0077	-0.0198
-7.1	-0.0343	-0.0333	-0.0332	-0.0177	-0.0212	-21.8	0	0	0	0	0	-7.3	-0.0136	0.0269	0.0157	0.0188	0.0044	-22	0	0	0	0	0	-7.1	-0.026	-0.0117	0	-0.0101	-0.0082
-7	-0.027	-0.0301	-0.028	-0.0143	-0.0167	-21.75	0	0	0	0	0	-7.2	-0.0047	0.0306	0.0167	0.0206	0.0025	-21.95	0	0	0	0	0	-7	-0.0215	-0.02	-0.0028	-0.0093	0.0045
-6.9	-0.026	-0.0203	-0.028	-0.0118	-0.0172	-21.7	0	0	0	0	0	-7.1	-0.0072	0.0343	0.0156	0.0179	-0.0053	-21.9	0	0	0	0	0	-6.9	-0.0179	-0.0248	0.0007	-0.004	0.0168
-6.8	-0.0215	-0.019	-0.0242	-0.0167	-0.019	-21.65	0	0	0	0	0	-7	-0.0049	0.0294	0.0155	0.0148	-0.0002	-21.85	0	0	0	0	0	-6.8	-0.0119	-0.028	0.0023	-0.0056	0.0352
-6.7	-0.015	-0.015	-0.0228	-0.014	-0.0131	-21.6	0	0	0	0	0	-6.9	-0.0101	0.0155	0.0093	0.0154	0.0008	-21.8	0	0	0	0	0	-6.7	-0.0036	-0.0198	0.0072	0.0019	0.0403
-6.6	-0.0221	-0.0143	-0.0156	-0.0134	-0.0112	-21.55	0	0	0	0	0	-6.8	-0.0025	0.0126	0.0058	0.0115	0.0031	-21.75	0	0	0	0	0	-6.6	-0.0056	-0.0178	0.0054	-0.0034	0.0355
-6.5	-0.0266	-0.0192	-0.016	-0.0148	-0.0067	-21.5	0	0	0	0	0	-6.7	-0.0055	0.0065	0.0078	0.0106	0.0058	-21.7	0	0	0	0	0	-6.5	-0.0024	-0.0212	0.0082	-0.0059	0.0273
-6.4	-0.0265	-0.0205	-0.0172	-0.0142	-0.0076	-21.45	0	0	0	0	0	-6.6	-0.0022	0.0099	0.0067	0.0118	0.0025	-21.65	0	0	0	0	0	-6.4	0.0042	-0.0218	-3.88e-08	-0.0107	0.0236
-6.3	-0.0283	-0.025	-0.0211	-0.0196	-0.0181	-21.4	0	0	0	0	0	-6.5	-0.0055	0.0105	0.0071	0.009	0.0009	-21.6	0	0	0	0	0	-6.3	-0.0052	-0.021	0.0107	-0.0161	0.0188
-6.2	-0.028	-0.0255	-0.0232	-0.02	-0.027	-21.35	0	0	0	0	0	-6.4	-0.0059	0.0072	0.0075	0.0135	0.0015	-21.55	0	0	0	0	0	-6.2	-0.006	-0.0222	0.0069	-0.02	0.0121
-6.1	-0.0262	-0.0258	-0.0218	-0.0197	-0.0278	-21.3	0	0	0	0	0	-6.3	-0.0015	0.005	0.0087	0.0135	0.0096	-21.5	0	0	0	0	0	-6.1	-0.01	-0.0176	0.0014	-0.0198	0.0168
-6	-0.0247	-0.0297	-0.0263	-0.0214	-0.0278	-21.25	0	0	0	0	0	-6.2	-0.0032	0.0033	0.0084	0.0144	0.0114	-21.45	0	0	0	0	0	-6	-0.0148	-0.0129	0.0016	-0.0176	0.0181
-5.9	-0.0234	-0.0238	-0.0239	-0.0254	-0.0222	-21.2	0	0	0	0	0	-6.1	0.002	0.004	0.0122	0.011	0.0098	-21.4	0	0	0	0	0	-5.9	-0.0182	-0.0075	0.0043	-0.028	0.0042
-5.8	-0.02	-0.0177	-0.0245	-0.0241	-0.0175	-21.15	0	0	0	0	0	-6	-0.0014	0.0049	0.0097	0.0052	-0.0024	-21.35	0	0	0	0	0	-5.8	-0.0175	-0.0069	0.0022	-0.0272	0.0057
-5.7	-0.0116	-0.0128	-0.0208	-0.0168	-0.0168	-21.1	0	0	0	0	0	-5.9	-0.0032	0.0015	0.0082	-0.0035	-0.0008	-21.3	0	0	0	0	0	-5.7	-0.0019	0.0125	0.015	-0.015	0.0176
-5.6	-0.0082	-0.016	-0.0216	-0.0175	-0.0202	-21.05	0	0	0	0	0	-5.8	-0.014	-0.007	-0.0012	-0.0013	0.0008	-21.25	0	0	0	0	0	-5.6	0.0094	0.023	0.017	-0.0067	0.0236
-5.5	0.0006	-0.0122	-0.0166	-0.0125	-0.0202	-21	0	0	0	0	0	-5.7	-0.0128	-0.0096	0.0011	0.0064	-0.0065	-21.2	0	0	0	0	0	-5.5	0.0016	0.0244	0.0019	-0.0153	0.0141
-5.4	0.0023	-0.0111	-0.0091	-0.0061	-0.0147	-20.95	0	0	0	0	0	-5.6	-0.0043	-0.0092	0.0102	-0.0061	-0.0074	-21.15	0	0	0	0	0	-5.4	-0.0032	0.0216	-0.007	-0.0192	0.0111
-5.3	0.0003	-0.0098	-0.0054	-0.0028	-0.0127	-20.9	0	0	0	0	0	-5.5	-0.0025	-0.0168	0.0045	-0.0063	-0.0124	-21.1	0	0	0	0	0	-5.3	0.0042	0.0318	0.002	-0.006	0.0188
-5.2	0.0038	-0.0026	-0.0054	-0.0012	-0.0062	-20.85	0	0	0	0	0	-5.4	-0.01	-0.0171	0.0002	-0.0082	-0.0058	-21.05	0	0	0	0	0	-5.2	0.0178	0.0358	0.0142	0.0035	0.0227
-5.1	-0.0024	-0.0014	0.0011	-0.0074	-0.0041	-20.8	0	0	0	0	0	-5.3	-0.0095	-0.0178	-0.0007	-0.0056	-0.006	-21	0	0	0	0	0	-5.1	0.0239	0.0313	0.0218	0.004	0.0273
-5	-2.82e-07	-2.82e-07	-1.41e-07	-0.0031	0.0031	-20.75	0	0	0	0	0	-5.2	-0.0009	-0.0105	0.0012	-0.0084	-0.001	-20.95	0	0	0	0	0	-5	0.0193	0.0259	0.0169	-0.0035	0.0199
-4.9	-0.0043	-0.0048	-0.0006	-0.0074	0.0016	-20.7	0	0	0	0	0	-5.1	-0.0087	-0.0124	-0.0077	-0.0045	-0.001	-20.9	0	0	0	0	0	-4.9	0.0084	0.0127	0.0149	0.0038	0.0141
-4.8	-0.0024	-0.0023	-0.0051	-0.0006	0.0051	-20.65	0	0	0	0	0	-5	-0.0045	-0.0045	-0.004	-0.0013	-0.0041	-20.85	0	0	0	0	0	-4.8	0.0113	0.0097	0.0074	0.0051	0.0064
-4.7	-0.0023	-0.0026	-0.003	0.0046	0.0041	-20.6	0	0	0	0	0	-4.9	0.0008	-0.001	-0.0031	0.005	-0.0036	-20.8	0	0	0	0	0	-4.7	0.0125	0.002	-0.0004	0.0016	-0.002
-4.6	0.0031	-0.0022	0.0032	0.0126	0.011	-20.55	0	0	0	0	0	-4.8	0.0021	0.0048	-0.0062	0.0083	-0.004	-20.75	0	0	0	0	0	-4.6	0.0128	0.0075	-0.0034	0.0077	-0.0046
-4.5	-0.0041	-0.0081	0.0039	0.0037	0.0115	-20.5	0	0	0	0	0	-4.7	0.0026	0.0046	-0.0065	0.0124	-0.0005	-20.7	0	0	0	0	0	-4.5	-0.003	0.0117	-0.0044	0.0029	-0.0029
-4.4	-0.0106	-0.013	-0.0029	-0.005	0.0035	-20.45	0	0	0	0	0	-4.6	0.0096	0.0079	-0.0022	0.0121	0.0056	-20.65	0	0	0	0	0	-4.4	0.0007	0.0139	-0.0052	0.0045	-0.0024
-4.3	-0.0088	-0.0095	0.0027	-0.0028	0.0104	-20.4	0	0	0	0	0	-4.5	0.0103	0.0081	0.0027	0.0125	0.0088	-20.6	0	0	0	0	0	-4.3	-0.0019	0.0216	-0.0071	0.0041	-0.0098
-4.2	-0.0095	-0.0148	-0.004	-0.0125	0.0049	-20.35	0	0	0	0	0	-4.4	0.0102	0.0068	-0.0002	0.0159	0.0131	-20.55	0	0	0	0	0	-4.2	-0.0029	0.0185	-0.0094	-0.0021	-0.0106
-4.1	-0.0088	-0.0203	-0.0063	-0.0134	0.0038	-20.3	0	0	0	0	0	-4.3	0.013	0.0139	1.03e-07	0.0204	0.011	-20.5	0	0	0	0	0	-4.1	-0.0121	0.0016	-0.0108	-0.009	-0.0163
-4	-0.0067	-0.0172	-0.0047	-0.0049	0.0009	-20.25	0	0	0	0	0	-4.2	0.0145	0.021	0.0059	0.0202	0.0091	-20.45	0	0	0	0	0	-4	-0.0151	0.009	-0.0018	-0.0047	-0.0113
-3.9	-0.0044	-0.021	-0.0013	-0.0026	0.0032	-20.2	0	0	0	0	0	-4.1	0.0185	0.0255	0.0088	0.0162	0.0056	-20.4	0	0	0	0	0	-3.9	-0.0277	0.0022	-0.0123	-0.01	-0.0121
-3.8	-0.0038	-0.0215	-0.0031	-0.0067	-0.0007	-20.15	0	0	0	0	0	-4	0.019	0.0256	0.0063	0.0132	-0.0041	-20.35	0	0	0	0	0	-3.8	-0.0274	0.0012	-0.0201	-0.0048	-0.0137
-3.7	-0.0076	-0.0225	0.0006	-0.0123	-0.0064	-20.1	0	0	0	0	0	-3.9	0.0187	0.0251	0.0037	0.0052	0.0001	-20.3	0	0	0	0	0	-3.7	-0.0279	0.0027	-0.0193	-0.0031	-0.0121
-3.6	-0.0084	-0.0219	-0.0011	-0.0157	-0.0074	-20.05	0	0	0	0	0	-3.8	0.007	0.0179	0.0004	0.0068	-0.002	-20.25	0	0	0	0	0	-3.6	-0.0299	-0.0011	-0.025	-0.0056	-0.0165
-3.5	-0.004	-0.0153	-0.0023	-0.0223	-0.0072	-20	0	0	0	0	0	-3.7	0.0116	0.02	-0.0003	0.0102	-0.007	-20.2	0	0	0	0	0	-3.5	-0.0294	-0.002	-0.0219	-0.0079	-0.0101
-3.4	-0.0055	-0.0229	-0.0121	-0.0218	-0.0093	-19.95	0	0	0	0	0	-3.6	0.0045	0.023	0.0006	0.0056	-0.0053	-20.15	0	0	0	0	0	-3.4	-0.0206	-0.0056	-0.0118	-0.0074	-0.008
-3.3	-0.0027	-0.0218	-0.0092	-0.0184	-0.0083	-19.9	0	0	0	0	0	-3.5	-0.0011	0.0167	0.0017	0.0085	-0.0048	-20.1	0	0	0	0	0	-3.3	-0.0242	-0.0199	-0.0201	-0.0179	-0.0249
-3.2	0.013399	-0.0116	0.003199	-0.0135	0.004299	-19.85	0	0	0	0	0	-3.4	0.0025	0.0146	0.0034	0.0062	-0.0102	-20.05	0	0	0	0	0	-3.2	-0.026	-0.0189	-0.023	-0.017	-0.0266
-3.1	0.0154	-0.0118	0.0031	-0.0143	0.0069	-19.8	0	0	0	0	0	-3.3	0.0093	0.0181	0.004	0.0083	-0.01	-20	0	0	0	0	0	-3.1	-0.0108	-0.0116	-0.009	-0.0106	-0.0161
-3	0.0172	-0.0043	0.0135	-0.0147	0.0106	-19.75	0	0	0	0	0	-3.2	0.0067	0.0184	0.002	0.0151	-0.0188	-19.95	0	0	0	0	0	-3	-0.0104	-0.0099	-0.0111	-0.0082	-0.0198
-2.9	0.0242	0.0059	0.0178	-0.0065	0.0178	-19.7	0	0	0	0	0	-3.1	0.013	0.0202	0.0077	0.0166	-0.0192	-19.9	0	0	0	0	0	-2.9	-0.0051	-0.0072	-0.0049	0.0005	-0.0184
-2.8	0.0243	0.0005	0.0151	-0.0129	0.0108	-19.65	0	0	0	0	0	-3	0.0103	0.0175	0.0096	0.0169	-0.0245	-19.85	0	0	0	0	0	-2.8	-0.001	-0.0066	-0.0023	0.0035	-0.0192
-2.7	0.0244	0.0018	0.0148	-0.0176	0.0095	-19.6	0	0	0	0	0	-2.9	0.003	0.018	0.0096	0.0161	-0.0264	-19.8	0	0	0	0	0	-2.7	0.0051	0.0001	0.0004	0.0061	-0.0097
-2.6	0.0306	0.0026	0.0128	-0.0194	0.0086	-19.55	0	0	0	0	0	-2.8	0.0037	0.0202	0.0071	0.0116	-0.0265	-19.75	0	0	0	0	0	-2.6	0.0048	-0.0013	0.0001	0.0036	-0.0122
-2.5	0.0341	0.0005	0.0188	-0.014	0.0123	-19.5	0	0	0	0	0	-2.7	0.0005	0.0183	0.0027	0.0155	-0.0265	-19.7	0	0	0	0	0	-2.5	0.007	0.0049	0.0037	0.0122	-0.0012
-2.4	0.0289	-0.004	0.0112	-0.0177	0.0148	-19.45	0	0	0	0	0	-2.6	-0.0038	0.015	0.0009	0.0136	-0.0267	-19.65	0	0	0	0	0	-2.4	0.0064	0.0012	0.004	0.0083	-0.0016
-2.3	0.0293	-0.0149	0.0057	-0.0141	0.0109	-19.4	0	0	0	0	0	-2.5	-0.0092	0.0185	0.0015	0.0087	-0.0336	-19.6	0	0	0	0	0	-2.3	0.0048	-0.0021	0.002	0.0099	0.0118
-2.2	0.0316	-0.0187	0.009	-0.0101	0.0081	-19.35	0	0	0	0	0	-2.4	-0.0106	0.0251	0.0016	0.0124	-0.0305	-19.55	0	0	0	0	0	-2.2	-0.0006	-0.0018	0.0012	0.0137	0.0126
-2.1	0.0305	-0.0155	0.0111	-0.0064	0.0135	-19.3	0	0	0	0	0	-2.3	-0.0122	0.0239	0.0043	0.0183	-0.0219	-19.5	0	0	0	0	0	-2.1	0.0038	-0.0067	-0.0027	0.0156	0.0144
-2	0.0308	-0.0045	0.013	-0.0122	0.0111	-19.25	0	0	0	0	0	-2.2	-0.015	0.0328	0.0093	0.0191	-0.0232	-19.45	0	0	0	0	0	-2	0.0002	-0.0099	-0.0054	0.0097	0.0184
-1.9	0.036599	0.014399	0.0169	0.0063	0.023299	-19.2	0	0	0	0	0	-2.1	-0.0081	0.0366	0.0154	0.0144	-0.0276	-19.4	0	0	0	0	0	-1.9	-0.0031	-0.0126	-0.0126	0.0165	0.0158
-1.8	0.0176	-0.0019	0.0024	-0.0054	0.0044	-19.15	0	0	0	0	0	-2	-0.0059	0.0407	0.0154	0.0239	-0.0314	-19.35	0	0	0	0	0	-1.8	-0.0058	-0.0181	-0.017	0.0106	0.0134
-1.7	0.007	-0.0141	-0.0091	-0.01	-0.003	-19.1	0	0	0	0	0	-1.9	-0.0051	0.0451	0.0104	0.0283	-0.0174	-19.3	0	0	0	0	0	-1.7	-0.0018	-0.0148	-0.0165	0.0076	0.017
-1.6	0.0071	-0.0131	-0.0107	-0.0153	-0.0046	-19.05	0	0	0	0	0	-1.8	-0.0068	0.047	0.0041	0.0374	-0.0211	-19.25	0	0	0	0	0	-1.6	-0.0051	-0.0156	-0.0124	0.01	0.0175
-1.5	0.0102	-0.0199	-0.0126	-0.0122	-0.0071	-19	0	0	0	0	0	-1.7	-0.005	0.0581	0.0111	0.0295	-0.0198	-19.2	0	0	0	0	0	-1.5	-0.0034	-0.0184	-0.0163	0.0153	0.0213
-1.4	0.0102	-0.0303	-0.0163	-0.0172	-0.0242	-18.95	0	0	0	0	0	-1.6	-0.0072	0.0506	0.0039	0.0344	-0.0203	-19.15	0	0	0	0	0	-1.4	-0.0034	-0.0197	-0.0105	0.0181	0.02
-1.3	0.0102	-0.0275	-0.0126	-0.0172	-0.0175	-18.9	0	0	0	0	0	-1.5	-0.0186	0.0488	0.0057	0.0329	-0.023	-19.1	0	0	0	0	0	-1.3	-0.0106	-0.0316	-0.0105	0.0181	0.0114
-1.2	0.0178	-0.0199	-0.0083	-0.0122	-0.0071	-18.85	0	0	0	0	0	-1.4	-0.0201	0.044	0.0057	0.0292	-0.0311	-19.05	0	0	0	0	0	-1.2	-0.0106	-0.032	-0.0105	0.0153	0.0112
-1.1	0.020799	-0.0275	0.0074	-0.0069	-0.0156	-18.8	0	0	0	0	0	-1.3	-0.0245	0.0379	-0.0017	0.0211	-0.0315	-19	0	0	0	0	0	-1.1	-0.0106	-0.0401	-0.0115	0.0121	0.0103
-1	0.020799	-0.0277	0.0079	-0.0069	-0.0156	-18.75	0	0	0	0	0	-1.2	-0.0245	0.0287	-0.0017	0.0201	-0.0311	-18.95	0	0	0	0	0	-1	-0.0106	-0.0433	-0.0163	0.0067	0.0103
-0.9	0.0182	-0.0295	0.0074	-0.0064	-0.0175	-18.7	0	0	0	0	0	-1.1	-0.0246	0.0257	0.0057	0.0201	-0.0307	-18.9	0	0	0	0	0	-0.9	-0.0034	-0.0433	-0.018	-0.0048	0.0096
-0.8	0.0178	-0.0303	0.0074	-0.0069	-0.0156	-18.65	0	0	0	0	0	-1	-0.0262	0.0267	0.0044	0.0211	-0.023	-18.85	0	0	0	0	0	-0.8	-0.0002	-0.0401	-0.0304	-0.0073	0.0096
-0.7	0.0182	-0.0295	0.0024	-0.0064	-0.015	-18.6	0	0	0	0	0	-0.9	-0.0262	0.0267	0.0057	0.0245	-0.023	-18.8	0	0	0	0	0	-0.7	0.0016	-0.0386	-0.018	-0.0048	0.0103
-0.6	0.020799	-0.0277	0.0074	-0.005	-0.0118	-18.55	0	0	0	0	0	-0.8	-0.0284	0.0267	0.0101	0.0245	-0.0215	-18.75	0	0	0	0	0	-0.6	0.0031	-0.032	-0.0163	0.0067	0.0112
-0.5	0.020801	-0.0275	0.0079	-0.0042	-0.0089	-18.5	0	0	0	0	0	-0.7	-0.0284	0.0257	0.0102	0.0248	-0.0213	-18.7	0	0	0	0	0	-0.5	0.0258	-0.0316	-0.0115	0.0121	0.0114
-0.4	0.0295	-0.0199	0.0124	-0.0031	-0.0071	-18.45	0	0	0	0	0	-0.6	-0.0289	0.0257	0.0122	0.0251	-0.0203	-18.65	0	0	0	0	0	-0.4	0.060001	-0.0197	-0.0105	0.0153	0.0144
-0.3	0.0311	-0.0139	0.0124	0.0025	-0.0068	-18.4	0	0	0	0	0	-0.5	-0.0323	0.0253	0.0161	0.0268	-0.0198	-18.6	0	0	0	0	0	-0.3	0.0669	-0.0184	-0.0092	0.0181	0.02
-0.2	0.0587	-0.0019	0.014	0.0207	0.0082	-18.35	0	0	0	0	0	-0.4	-0.0324	0.025199	0.0167	0.0292	-0.0178	-18.55	0	0	0	0	0	-0.2	0.162701	0.0182	-0.0052	0.0195	0.0213
-0.1	0.0587	-0.0012	0.0212	0.0207	0.012	-18.3	0	0	0	0	0	-0.3	-0.0707	0.0253	0.0214	0.0302	-0.0163	-18.5	0	0	0	0	0	-0.1	0.164604	0.178704	-0.0042	0.0202	0.083304
0	0.2367	0.2747	0.0368	0.3521	0.094001	-18.25	0	0	0	0	0	-0.2	-0.0909	0.0257	0.0232	0.0329	-0.0159	-18.45	0	0	0	0	0	0	0.384504	0.314104	0.006	0.5505	0.2713
0.099998	5.11796	4.84646	0.04	10.2722	2.11576	-18.2	0	0	0	0	0	-0.1	-0.1215	0.0257	0.0274	0.0344	-0.0159	-18.4	0	0	0	0	0	0.099998	0.816901	0.658901	0.6232	3.4592	1.4039
0.199997	6.45602	6.52522	10.4289	15.788	13.3405	-18.15	0	0	0	0	0	0	-0.204	0.0267	0.0379	0.0344	-0.0159	-18.35	0	0	0	0	0	0.199997	0.818403	0.667003	1.7352	3.5094	6.1567
0.299999	6.5916	6.5452	10.4537	16.2364	14.1221	-18.1	0	0	0	0	0	0.100002	-0.2539	0.0267	0.0418	0.0353	0.0044	-18.3	0	0	0	0	0	0.299999	0.831799	0.673799	1.7422	3.5178	6.2418
0.399998	6.7593	6.7822	10.9787	16.6748	14.3405	-18.05	0	0	0	0	0	0.200001	-1.1367	0.0267	0.0562	0.1869	0.1098	-18.25	0	0	0	0	0	0.399998	0.8363	0.701	1.7475	3.5249	6.733
0.5	7.1649	7.0307	11.3852	18.0343	17.3015	-18	0	0	0	0	0	0.299999	-1.1775	0.0267	0.0581	0.4091	3.459	-18.2	0	0	0	0	0	0.5	0.8812	0.7079	1.751	3.5252	6.7492
0.599998	7.2414	7.3293	11.9844	18.1884	21.9164	-17.95	0	0	0	0	0	0.400002	-1.1775	0.0267	0.0596	2.2387	11.0182	-18.15	0	0	0	0	0	0.599998	0.8812	0.7197	1.7659	3.5261	6.9735
0.699997	7.6064	7.5853	12.7562	20.2641	27.245	-17.9	0	0	0	0	0	0.5	-1.1775	0.028	0.091	5.1356	19.6146	-18.1	0	0	0	0	0	0.699997	0.8812	0.7271	1.7817	3.5323	7.5147
0.799999	8.1754	8.1245	13.3702	22.35	32.9499	-17.85	0	0	0	0	0	0.600002	-1.1775	0.0327	1.0838	8.5221	27.9393	-18.05	0	0	0	0	0	0.799999	0.8812	0.7288	1.7945	3.5327	7.5235
0.899998	8.6756	8.6676	14.0441	22.4233	38.7476	-17.8	0	0	0	0	0	0.700001	-1.1775	0.0341	2.1127	12.3901	35.9262	-18	0	0	0	0	0	0.899998	0.8812	0.7292	1.7955	3.5801	7.8488
1	9.0742	8.9714	15.2383	24.7632	44.3415	-17.75	0	0	0	0	0	0.799999	-1.1775	0.0378	3.6198	16.3196	43.6656	-17.95	0	0	0	0	0	1	0.8814	0.7307	1.7994	3.5881	7.8686
1.1	9.2461	9.1879	16.3444	25.1713	49.7879	-17.7	0	0	0	0	0	0.900002	-1.1775	0.073199	5.2134	19.9286	50.9042	-17.9	0	0	0	0	0	1.1	0.8859	0.7307	1.8047	3.5999	7.8832
1.2	9.2461	9.1879	17.2567	27.3056	55.1235	-17.65	0	0	0	0	0	1	-1.1775	0.3315	6.8472	23.419	57.6746	-17.85	0	0	0	0	0	1.2	0.8859	0.7307	1.8054	3.5999	7.9963
1.3	9.7539	9.7099	17.2567	29.551	60.2158	-17.6	0	0	0	0	0	1.1	-1.1822	0.914	8.484	26.937	64.1383	-17.8	0	0	0	0	0	1.3	0.8859	0.7307	1.8076	3.5999	8.0701
1.4	9.7539	9.7099	17.4132	31.8408	65.1161	-17.55	0	0	0	0	0	1.2	-1.1849	1.4828	10.1678	30.1713	70.0958	-17.75	0	0	0	0	0	1.4	0.8882	0.7307	1.8091	3.5999	8.0875
1.5	9.7639	9.7199	17.4132	34.1007	69.9301	-17.5	0	0	0	0	0	1.3	-1.1885	2.0779	11.7591	33.1082	75.8764	-17.7	0	0	0	0	0	1.5	0.8904	0.7352	1.8165	3.6021	8.1709
1.6	10.2938	10.2466	17.4191	36.2404	74.4274	-17.45	0	0	0	0	0	1.4	-1.1904	2.7797	13.3523	36.1403	81.3005	-17.65	0	0	0	0	0	1.6	0.8987	0.7368	1.8322	3.6044	8.1857
1.7	10.2938	10.2466	18.5193	38.2854	78.6501	-17.4	0	0	0	0	0	1.5	-1.2166	3.4089	14.8741	38.8816	86.413	-17.6	0	0	0	0	0	1.7	0.919999	0.7571	1.8476	3.6073	8.22
1.8	10.3172	10.27	19.588	40.2719	82.6528	-17.35	0	0	0	0	0	1.6	-1.2642	4.0199	16.2541	41.5783	91.0672	-17.55	0	0	0	0	0	1.8	0.9212	0.76	1.8477	3.6201	8.2251
1.9	10.9065	10.759	20.5465	42.186	86.6332	-17.3	0	0	0	0	0	1.7	-1.2896	4.7131	17.5793	44.1546	95.5469	-17.5	0	0	0	0	0	1.9	0.9226	0.7617	1.8545	3.6267	8.2398
2	11.4539	11.3106	21.494	44.0211	90.1749	-17.25	0	0	0	0	0	1.8	-1.4378	5.3927	18.9004	46.7059	99.7757	-17.45	0	0	0	0	0	2	0.9277	0.767799	1.8639	3.6308	8.2442
2.1	11.8748	11.8092	22.4015	45.7079	93.8044	-17.2	0	0	0	0	0	1.9	-0.9464	6.0246	20.2165	48.9086	103.876	-17.4	0	0	0	0	0	2.1	0.9361	0.7688	1.8752	3.6372	8.2559
2.2	12.3597	12.2744	23.2624	47.3396	97.119	-17.15	0	0	0	0	0	2	-0.4619	6.6516	21.4132	51.0918	107.499	-17.35	0	0	0	0	0	2.2	0.9383	0.7762	1.8807	3.6529	8.2641
2.3	12.793	12.6952	24.0946	48.9296	100.383	-17.1	0	0	0	0	0	2.1	-0.0493	7.1446	22.5455	53.0846	111.112	-17.3	0	0	0	0	0	2.3	0.9474	0.7617	1.8949	3.6529	8.2692
2.4	13.2169	13.1359	24.8824	50.4867	103.417	-17.05	0	0	0	0	0	2.2	0.311099	7.6235	23.5596	54.9932	114.399	-17.25	0	0	0	0	0	2.4	0.9488	0.76	1.896	3.6308	8.2641
2.5	13.5855	13.5419	25.6394	51.8693	106.421	-17	0	0	0	0	0	2.3	0.7942	8.1093	24.5687	56.7749	117.291	-17.2	0	0	0	0	0	2.5	0.9488	0.76	1.896	3.6073	8.2442
2.6	13.9428	13.8779	26.3668	53.1817	109.252	-16.95	0	0	0	0	0	2.4	1.1967	8.61	25.5367	58.5329	120.223	-17.15	0	0	0	0	0	2.6	0.9524	0.7618	1.8947	3.5884	8.2234
2.7	14.2493	14.2031	27.0262	54.4695	111.751	-16.9	0	0	0	0	0	2.5	1.591	9.0806	26.4675	60.169	123.001	-17.1	0	0	0	0	0	2.7	0.9326	0.7618	1.8804	3.5856	8.1986
2.8	14.5841	14.5772	27.6306	55.6769	114.247	-16.85	0	0	0	0	0	2.6	1.9429	9.5545	27.3476	61.8468	125.675	-17.05	0	0	0	0	0	2.8	0.9027	0.7496	1.8849	3.5724	8.1803
2.9	14.9205	14.9228	28.2372	56.8803	116.713	-16.8	0	0	0	0	0	2.7	2.2692	9.9944	28.2182	63.3904	128.245	-17	0	0	0	0	0	2.9	0.8896	0.7342	1.872	3.5496	8.1458
3	15.2612	15.2986	28.8802	58.0745	119.032	-16.75	0	0	0	0	0	2.8	2.6122	10.4196	29.0412	64.8584	130.74	-16.95	0	0	0	0	0	3	0.8502	0.7102	1.8371	3.5226	8.1016
3.1	15.5717	15.6461	29.4709	59.208	121.261	-16.7	0	0	0	0	0	2.9	3.0174	10.8481	29.8212	66.2607	132.888	-16.9	0	0	0	0	0	3.1	0.8384	0.7088	1.811	3.5168	8.0901
3.2	15.8925	15.9212	30.0706	60.2824	123.394	-16.65	0	0	0	0	0	3	3.3725	11.2964	30.6217	67.5711	134.959	-16.85	0	0	0	0	0	3.2	0.8569	0.7141	1.8205	3.5007	8.0685
3.3	16.185	16.2258	30.6488	61.3901	125.507	-16.6	0	0	0	0	0	3.1	3.7175	11.6936	31.366	68.7639	136.905	-16.8	0	0	0	0	0	3.3	0.867	0.7053	1.821	3.4843	8.0332
3.4	16.4711	16.5241	31.2582	62.3345	127.488	-16.55	0	0	0	0	0	3.2	4.0973	12.036	32.0213	69.9606	138.729	-16.75	0	0	0	0	0	3.4	0.8738	0.6977	1.8122	3.4607	7.9979
3.5	16.7408	16.7806	31.7694	63.2621	129.334	-16.5	0	0	0	0	0	3.3	4.4571	12.4109	32.6157	71.0606	140.508	-16.7	0	0	0	0	0	3.5	0.8662	0.6882	1.8101	3.4364	7.9622
3.6	17.0119	17.0332	32.2161	64.1074	131.102	-16.45	0	0	0	0	0	3.4	4.7671	12.7936	33.2516	72.1596	142.232	-16.65	0	0	0	0	0	3.6	0.8597	0.6712	1.7966	3.3963	7.948
3.7	17.2063	17.2259	32.6635	64.917	132.777	-16.4	0	0	0	0	0	3.5	5.1211	13.1645	33.8362	73.1363	143.915	-16.6	0	0	0	0	0	3.7	0.8531	0.6557	1.7899	3.3596	7.9191
3.8	17.4251	17.4064	33.0502	65.7722	134.414	-16.35	0	0	0	0	0	3.6	5.4552	13.4891	34.37	74.092	145.279	-16.55	0	0	0	0	0	3.8	0.8593	0.6557	1.802	3.3639	7.9068
3.9	17.645	17.6028	33.4686	66.5324	135.959	-16.3	0	0	0	0	0	3.7	5.7326	13.7732	34.9378	75.0288	146.61	-16.5	0	0	0	0	0	3.9	0.8576	0.6603	1.801	3.3831	7.8837
4	17.8423	17.7867	33.8409	67.2388	137.358	-16.25	0	0	0	0	0	3.8	5.978	14.0459	35.4703	75.9397	147.899	-16.45	0	0	0	0	0	4	0.8463	0.6561	1.8006	3.3673	7.8611
4.1	18.0366	17.9983	34.183	67.9517	138.695	-16.2	0	0	0	0	0	3.9	6.2491	14.2963	36.0228	76.8061	149.178	-16.4	0	0	0	0	0	4.1	0.8427	0.6688	1.7824	3.373	7.8458
4.2	18.2238	18.1794	34.5554	68.6457	140.026	-16.15	0	0	0	0	0	4	6.5174	14.5309	36.4851	77.6114	150.346	-16.35	0	0	0	0	0	4.2	0.8383	0.6725	1.7674	3.3708	7.823
4.3	18.4062	18.3609	34.9056	69.3302	141.31	-16.1	0	0	0	0	0	4.1	6.789	14.792	36.8998	78.2753	151.432	-16.3	0	0	0	0	0	4.3	0.8409	0.6745	1.7678	3.3675	7.8053
4.4	18.5801	18.5418	35.2418	69.9424	142.61	-16.05	0	0	0	0	0	4.2	7.0203	15.0257	37.3153	79.0139	152.456	-16.25	0	0	0	0	0	4.4	0.8264	0.6669	1.7535	3.3464	7.7863
4.5	18.7417	18.7231	35.5762	70.5538	143.757	-16	0	0	0	0	0	4.3	7.2357	15.2643	37.7038	79.6808	153.469	-16.2	0	0	0	0	0	4.5	0.8178	0.6716	1.7464	3.3341	7.7681
4.6	18.9293	18.9045	35.9017	71.1395	144.858	-15.95	0	0	0	0	0	4.4	7.4761	15.4721	38.1169	80.3202	154.464	-16.15	0	0	0	0	0	4.6	0.8118	0.6721	1.738	3.3236	7.7379
4.7	19.0935	19.0687	36.2098	71.667	145.951	-15.9	0	0	0	0	0	4.5	7.7021	15.6822	38.5139	80.9629	155.387	-16.1	0	0	0	0	0	4.7	0.8034	0.669	1.7434	3.3129	7.7141
4.8	19.2332	19.2361	36.5087	72.1948	146.981	-15.85	0	0	0	0	0	4.6	7.9328	15.9122	38.8973	81.6217	156.273	-16.05	0	0	0	0	0	4.8	0.8077	0.6641	1.7425	3.3104	7.7117
4.9	19.39	19.3939	36.8144	72.7515	148.008	-15.8	0	0	0	0	0	4.7	8.138	16.1167	39.2608	82.2144	157.122	-16	0	0	0	0	0	4.9	0.8069	0.668	1.7352	3.2971	7.6948
5	19.5457	19.5295	37.0849	73.2794	148.971	-15.75	0	0	0	0	0	4.8	8.3448	16.3077	39.6063	82.7657	157.935	-15.95	0	0	0	0	0	5	0.7983	0.6686	1.7288	3.2877	7.6863
5.1	19.6636	19.6722	37.3658	73.797	149.897	-15.7	0	0	0	0	0	4.9	8.5142	16.4909	39.9585	83.3393	158.662	-15.9	0	0	0	0	0	5.1	0.7928	0.6647	1.7268	3.2799	7.6774
5.2	19.7945	19.797	37.62	74.2532	150.798	-15.65	0	0	0	0	0	5	8.6761	16.6799	40.3054	83.9001	159.356	-15.85	0	0	0	0	0	5.2	0.8017	0.6833	1.7257	3.2821	7.6806
5.3	19.9182	19.9327	37.8535	74.6955	151.637	-15.6	0	0	0	0	0	5.1	8.8202	16.866	40.6122	84.4166	159.975	-15.8	0	0	0	0	0	5.3	0.8038	0.6801	1.7278	3.2789	7.6589
5.4	20.0481	20.0571	38.0873	75.1212	152.408	-15.55	0	0	0	0	0	5.2	8.977	17.0517	40.9193	84.8925	160.564	-15.75	0	0	0	0	0	5.4	0.8075	0.6737	1.7278	3.2729	7.6408
5.5	20.157	20.1607	38.3182	75.5451	153.211	-15.5	0	0	0	0	0	5.3	9.1306	17.2039	41.2183	85.3268	161.151	-15.7	0	0	0	0	0	5.5	0.8116	0.6754	1.7289	3.2748	7.628
5.6	20.2836	20.28	38.5368	75.9119	153.937	-15.45	0	0	0	0	0	5.4	9.2873	17.3731	41.512	85.708	161.696	-15.65	0	0	0	0	0	5.6	0.8079	0.6699	1.7183	3.2679	7.6268
5.7	20.3911	20.3988	38.7344	76.258	154.624	-15.4	0	0	0	0	0	5.5	9.4382	17.5282	41.7975	86.08	162.254	-15.6	0	0	0	0	0	5.7	0.7945	0.6592	1.7079	3.2501	7.6173
5.8	20.4875	20.5103	38.9504	76.5859	155.276	-15.35	0	0	0	0	0	5.6	9.5925	17.6677	42.0361	86.4401	162.75	-15.55	0	0	0	0	0	5.8	0.7853	0.649	1.699	3.2411	7.6072
5.9	20.5826	20.5885	39.1335	76.9294	155.946	-15.3	0	0	0	0	0	5.7	9.7519	17.7946	42.219	86.8287	163.278	-15.5	0	0	0	0	0	5.9	0.7834	0.6433	1.6986	3.2345	7.6019
6	20.6787	20.6778	39.3039	77.2476	156.484	-15.25	0	0	0	0	0	5.8	9.9071	17.9311	42.4394	87.1836	163.746	-15.45	0	0	0	0	0	6	0.7844	0.6398	1.696	3.2284	7.6072
6.1	20.7856	20.784	39.4794	77.5668	157.057	-15.2	0	0	0	0	0	5.9	10.0283	18.0574	42.6572	87.5155	164.199	-15.4	0	0	0	0	0	6.1	0.7893	0.6324	1.6947	3.2215	7.5934
6.2	20.861	20.8724	39.6333	77.8764	157.61	-15.15	0	0	0	0	0	6	10.1494	18.1934	42.8682	87.8696	164.642	-15.35	0	0	0	0	0	6.2	0.7885	0.6376	1.7029	3.2138	7.5857
6.3	20.9319	20.9632	39.7763	78.1818	158.167	-15.1	0	0	0	0	0	6.1	10.2723	18.315	43.0612	88.2091	165.014	-15.3	0	0	0	0	0	6.3	0.7927	0.6441	1.7162	3.2171	7.5813
6.4	20.9978	21.0274	39.9235	78.46	158.722	-15.05	0	0	0	0	0	6.2	10.3789	18.4229	43.2447	88.512	165.376	-15.25	0	0	0	0	0	6.4	0.7897	0.6377	1.7006	3.2064	7.5729
6.5	21.08	21.0871	40.054	78.7314	159.223	-15	0	0	0	0	0	6.3	10.4739	18.5275	43.4236	88.8049	165.73	-15.2	0	0	0	0	0	6.5	0.773	0.6293	1.6908	3.195	7.5513
6.6	21.1441	21.1649	40.2016	78.9871	159.746	-14.95	0	0	0	0	0	6.4	10.5613	18.6257	43.6014	89.0712	166.083	-15.15	0	0	0	0	0	6.6	0.7735	0.6246	1.6882	3.1894	7.5318
6.7	21.2095	21.2382	40.3415	79.2722	160.26	-14.9	0	0	0	0	0	6.5	10.6569	18.7245	43.7705	89.3015	166.392	-15.1	0	0	0	0	0	6.7	0.7777	0.6267	1.6787	3.1911	7.5295
6.8	21.2816	21.3045	40.4509	79.4875	160.709	-14.85	0	0	0	0	0	6.6	10.7385	18.8319	43.9339	89.5124	166.673	-15.05	0	0	0	0	0	6.8	0.7704	0.6237	1.6725	3.192	7.5205
6.9	21.345	21.3697	40.58	79.7161	161.071	-14.8	0	0	0	0	0	6.7	10.8274	18.912	44.075	89.7523	166.991	-15	0	0	0	0	0	6.9	0.7719	0.6235	1.6688	3.194	7.5119
7	21.4106	21.4262	40.699	79.9174	161.448	-14.75	0	0	0	0	0	6.8	10.9163	19.0162	44.2315	89.9564	167.271	-14.95	0	0	0	0	0	7	0.768	0.6173	1.6599	3.1815	7.4981
7.1	21.4746	21.4938	40.8216	80.1201	161.815	-14.7	0	0	0	0	0	6.9	11.0158	19.1114	44.3745	90.1778	167.544	-14.9	0	0	0	0	0	7.1	0.7647	0.6091	1.6553	3.1736	7.4863
7.2	21.5253	21.5493	40.9244	80.324	162.167	-14.65	0	0	0	0	0	7	11.0943	19.211	44.5188	90.3935	167.799	-14.85	0	0	0	0	0	7.2	0.7628	0.6134	1.6592	3.1752	7.4798
7.3	21.5972	21.5994	41.0375	80.5222	162.533	-14.6	0	0	0	0	0	7.1	11.1906	19.3108	44.6498	90.5846	168.018	-14.8	0	0	0	0	0	7.3	0.7506	0.6068	1.6506	3.1633	7.4695
7.4	21.658	21.657	41.134	80.6997	162.872	-14.55	0	0	0	0	0	7.2	11.284	19.3868	44.789	90.773	168.246	-14.75	0	0	0	0	0	7.4	0.7412	0.6039	1.6433	3.156	7.4601
7.5	21.7171	21.6996	41.238	80.8741	163.2	-14.5	0	0	0	0	0	7.3	11.3738	19.474	44.9083	90.9693	168.463	-14.7	0	0	0	0	0	7.5	0.7324	0.6052	1.6432	3.1509	7.4506
7.6	21.7739	21.7509	41.3346	81.0452	163.522	-14.45	0	0	0	0	0	7.4	11.4622	19.5648	45.0337	91.1512	168.673	-14.65	0	0	0	0	0	7.6	0.7277	0.5987	1.641	3.1441	7.4476
7.7	21.8328	21.8109	41.4297	81.2179	163.847	-14.4	0	0	0	0	0	7.5	11.5482	19.6488	45.1423	91.3331	168.89	-14.6	0	0	0	0	0	7.7	0.7318	0.6092	1.6498	3.1482	7.4487
7.8	21.8797	21.8576	41.5216	81.3838	164.152	-14.35	0	0	0	0	0	7.6	11.633	19.7319	45.2604	91.5074	169.09	-14.55	0	0	0	0	0	7.8	0.7393	0.6104	1.6576	3.1489	7.4483
7.9	21.9356	21.9008	41.5987	81.5482	164.454	-14.3	0	0	0	0	0	7.7	11.7122	19.8211	45.3636	91.6616	169.287	-14.5	0	0	0	0	0	7.9	0.7431	0.6071	1.659	3.1455	7.4385
8	21.9815	21.9477	41.69	81.7092	164.736	-14.25	0	0	0	0	0	7.8	11.7919	19.8954	45.4785	91.8276	169.457	-14.45	0	0	0	0	0	8	0.7508	0.6089	1.6593	3.1486	7.4387
8.1	22.0205	21.9984	41.7567	81.8486	165.025	-14.2	0	0	0	0	0	7.9	11.8678	19.9644	45.5702	91.9822	169.636	-14.4	0	0	0	0	0	8.1	0.75	0.6058	1.6531	3.1459	7.4357
8.2	22.0745	22.0505	41.8441	82.0052	165.309	-14.15	0	0	0	0	0	8	11.9359	20.0431	45.6765	92.1311	169.809	-14.35	0	0	0	0	0	8.2	0.7509	0.6021	1.6531	3.1417	7.4312
8.3	22.1174	22.0949	41.9051	82.1391	165.57	-14.1	0	0	0	0	0	8.1	12.0019	20.1176	45.7726	92.2847	169.986	-14.3	0	0	0	0	0	8.3	0.7461	0.5898	1.6482	3.1337	7.4185
8.4	22.1518	22.1502	41.9856	82.2581	165.826	-14.05	0	0	0	0	0	8.2	12.0776	20.1889	45.8813	92.4055	170.141	-14.25	0	0	0	0	0	8.4	0.7459	0.5842	1.6445	3.1256	7.4117
8.5	22.196	22.1998	42.0659	82.3922	166.072	-14	0	0	0	0	0	8.3	12.1446	20.2596	45.9807	92.5462	170.3	-14.2	0	0	0	0	0	8.5	0.753	0.5873	1.6501	3.1255	7.4097
8.6	22.2264	22.2456	42.1206	82.5167	166.302	-13.95	0	0	0	0	0	8.4	12.2038	20.3214	46.0695	92.6775	170.446	-14.15	0	0	0	0	0	8.6	0.7507	0.5813	1.6502	3.1175	7.4014
8.7	22.264	22.2914	42.1733	82.6401	166.536	-13.9	0	0	0	0	0	8.5	12.2665	20.3893	46.1592	92.807	170.608	-14.1	0	0	0	0	0	8.7	0.7499	0.5737	1.6462	3.1054	7.3877
8.8	22.296	22.3358	42.2399	82.7292	166.749	-13.85	0	0	0	0	0	8.6	12.3282	20.4456	46.2352	92.9366	170.735	-14.05	0	0	0	0	0	8.8	0.7558	0.5733	1.6541	3.1022	7.3833
8.9	22.3333	22.3791	42.3073	82.8313	166.962	-13.8	0	0	0	0	0	8.7	12.3939	20.5067	46.3191	93.0638	170.873	-14	0	0	0	0	0	8.9	0.749	0.5579	1.6523	3.0896	7.377
9	22.3657	22.4207	42.3535	82.9358	167.132	-13.75	0	0	0	0	0	8.8	12.4508	20.5574	46.4044	93.1663	170.998	-13.95	0	0	0	0	0	9	0.7546	0.5604	1.6551	3.0852	7.3683
9.1	22.3965	22.4638	42.4004	83.0355	167.317	-13.7	0	0	0	0	0	8.9	12.5095	20.607	46.4812	93.2834	171.126	-13.9	0	0	0	0	0	9.1	0.7513	0.5565	1.6519	3.0776	7.3558
9.2	22.4176	22.5029	42.463	83.1314	167.467	-13.65	0	0	0	0	0	9	12.5719	20.6592	46.558	93.3919	171.241	-13.85	0	0	0	0	0	9.2	0.7504	0.5548	1.6536	3.0744	7.3493
9.3	22.4429	22.5382	42.5135	83.214	167.637	-13.6	0	0	0	0	0	9.1	12.6327	20.7102	46.6407	93.4813	171.358	-13.8	0	0	0	0	0	9.3	0.7443	0.5516	1.6521	3.0707	7.3392
9.4	22.4725	22.576	42.573	83.2826	167.788	-13.55	0	0	0	0	0	9.2	12.6876	20.7592	46.6985	93.5817	171.473	-13.75	0	0	0	0	0	9.4	0.7464	0.5514	1.6523	3.0715	7.3363
9.5	22.5047	22.6148	42.6307	83.3776	167.943	-13.5	0	0	0	0	0	9.3	12.7517	20.8131	46.775	93.6751	171.59	-13.7	0	0	0	0	0	9.5	0.7446	0.553	1.6553	3.0731	7.3375
9.6	22.5344	22.6484	42.6821	83.4596	168.071	-13.45	0	0	0	0	0	9.4	12.8113	20.8552	46.8459	93.7515	171.704	-13.65	0	0	0	0	0	9.6	0.7339	0.5505	1.6482	3.0668	7.3252
9.7	22.5614	22.6787	42.7415	83.5239	168.212	-13.4	0	0	0	0	0	9.5	12.8707	20.8987	46.899	93.8422	171.805	-13.6	0	0	0	0	0	9.7	0.7286	0.5464	1.6404	3.0639	7.3137
9.8	22.5918	22.7122	42.799	83.5982	168.343	-13.35	0	0	0	0	0	9.6	12.9204	20.9434	46.9602	93.9389	171.902	-13.55	0	0	0	0	0	9.8	0.7253	0.5402	1.6392	3.063	7.3012
9.9	22.6199	22.7481	42.8464	83.6749	168.468	-13.3	0	0	0	0	0	9.7	12.9723	20.991	47.0308	94.0164	172.006	-13.5	0	0	0	0	0	9.9	0.7156	0.536	1.6366	3.0577	7.286
10	22.6395	22.7777	42.8869	83.7438	168.606	-13.25	0	0	0	0	0	9.8	13.0252	21.0391	47.0912	94.1001	172.093	-13.45	0	0	0	0	0	10	0.7082	0.5278	1.6272	3.051	7.2746
10.1	22.6692	22.8108	42.9233	83.8149	168.714	-13.2	0	0	0	0	0	9.9	13.0723	21.0787	47.1417	94.1837	172.192	-13.4	0	0	0	0	0	10.1	0.7066	0.5268	1.6282	3.0482	7.2715
10.2	22.6974	22.845	42.9708	83.897	168.85	-13.15	0	0	0	0	0	10	13.125	21.12	47.2015	94.2672	172.28	-13.35	0	0	0	0	0	10.2	0.6984	0.5212	1.6186	3.0353	7.2615
10.3	22.724	22.8691	43.0174	83.9701	168.97	-13.1	0	0	0	0	0	10.1	13.1836	21.1594	47.2655	94.3481	172.377	-13.3	0	0	0	0	0	10.3	0.6928	0.5179	1.6093	3.0311	7.2538
10.4	22.75	22.8983	43.0599	84.0344	169.093	-13.05	0	0	0	0	0	10.2	13.2367	21.1937	47.3276	94.4192	172.467	-13.25	0	0	0	0	0	10.4	0.6854	0.5234	1.6108	3.0349	7.2464
10.5	22.7686	22.9297	43.0981	84.1006	169.214	-13	0	0	0	0	0	10.3	13.29	21.2342	47.387	94.4932	172.549	-13.2	0	0	0	0	0	10.5	0.6889	0.5307	1.6167	3.0369	7.2488
10.6	22.7964	22.9608	43.1456	84.1708	169.339	-12.95	0	0	0	0	0	10.4	13.3377	21.2694	47.4418	94.5669	172.625	-13.15	0	0	0	0	0	10.6	0.6745	0.5352	1.6061	3.0286	7.2393
10.7	22.8244	22.9899	43.1872	84.2292	169.461	-12.9	0	0	0	0	0	10.5	13.3857	21.3013	47.4948	94.6456	172.719	-13.1	0	0	0	0	0	10.7	0.6697	0.53	1.6019	3.0242	7.2336
10.8	22.8469	23.0212	43.2283	84.2917	169.582	-12.85	0	0	0	0	0	10.6	13.4277	21.3416	47.5532	94.7198	172.78	-13.05	0	0	0	0	0	10.8	0.6664	0.5266	1.6005	3.0223	7.2293
10.9	22.8576	23.0498	43.2614	84.3497	169.705	-12.8	0	0	0	0	0	10.7	13.4687	21.3758	47.6024	94.7879	172.859	-13	0	0	0	0	0	10.9	0.6649	0.5186	1.5951	3.0217	7.2261
11	22.8687	23.069	43.2902	84.4096	169.806	-12.75	0	0	0	0	0	10.8	13.5111	21.4111	47.661	94.8628	172.933	-12.95	0	0	0	0	0	11	0.6574	0.5112	1.5936	3.013	7.2172
11.1	22.8812	23.0969	43.328	84.474	169.92	-12.7	0	0	0	0	0	10.9	13.5518	21.4495	47.7158	94.931	173.004	-12.9	0	0	0	0	0	11.1	0.6634	0.5249	1.6054	3.0188	7.2278
11.2	22.8946	23.1262	43.3605	84.5379	170.035	-12.65	0	0	0	0	0	11	13.5864	21.4909	47.7704	94.9953	173.071	-12.85	0	0	0	0	0	11.2	0.6515	0.5129	1.6011	3.0065	7.2198
11.3	22.9091	23.1539	43.3913	84.5985	170.148	-12.6	0	0	0	0	0	11.1	13.6227	21.5283	47.8188	95.0559	173.139	-12.8	0	0	0	0	0	11.3	0.65	0.5137	1.5925	3.0073	7.2176
11.4	22.9268	23.1777	43.428	84.6649	170.247	-12.55	0	0	0	0	0	11.2	13.6584	21.5609	47.867	95.1175	173.214	-12.75	0	0	0	0	0	11.4	0.6472	0.5131	1.5872	3.0013	7.2161
11.5	22.9488	23.2011	43.4613	84.7256	170.356	-12.5	0	0	0	0	0	11.3	13.6973	21.5934	47.9124	95.1816	173.287	-12.7	0	0	0	0	0	11.5	0.6411	0.5136	1.5853	2.9979	7.208
11.6	22.9657	23.222	43.4891	84.7713	170.454	-12.45	0	0	0	0	0	11.4	13.7363	21.6213	47.9531	95.2413	173.345	-12.65	0	0	0	0	0	11.6	0.6395	0.5102	1.5827	2.997	7.2023
11.7	22.9811	23.2424	43.5239	84.8189	170.558	-12.4	0	0	0	0	0	11.5	13.7717	21.641	47.981	95.2985	173.413	-12.6	0	0	0	0	0	11.7	0.6308	0.5088	1.5823	2.9958	7.1934
11.8	23.0013	23.2704	43.5624	84.8806	170.655	-12.35	0	0	0	0	0	11.6	13.8058	21.6633	48.0163	95.3573	173.493	-12.55	0	0	0	0	0	11.8	0.6272	0.5062	1.5742	2.9923	7.1856
11.9	23.0209	23.299	43.5942	84.9345	170.763	-12.3	0	0	0	0	0	11.7	13.8527	21.6936	48.0553	95.4184	173.558	-12.5	0	0	0	0	0	11.9	0.6304	0.5058	1.5726	2.9927	7.1848
12	23.0302	23.316	43.6192	84.9809	170.853	-12.25	0	0	0	0	0	11.8	13.9027	21.7309	48.0982	95.4818	173.624	-12.45	0	0	0	0	0	12	0.6263	0.5017	1.5629	2.983	7.1731
12.1	23.045	23.3434	43.6488	85.0314	170.946	-12.2	0	0	0	0	0	11.9	13.9441	21.7627	48.1393	95.5376	173.704	-12.4	0	0	0	0	0	12.1	0.6291	0.506	1.5631	2.9904	7.1712
12.2	23.0539	23.3578	43.6716	85.0711	171.034	-12.15	0	0	0	0	0	12	13.9935	21.7985	48.1834	95.6035	173.771	-12.35	0	0	0	0	0	12.2	0.6218	0.5014	1.5542	2.9862	7.1589
12.3	23.0724	23.3809	43.7001	85.1142	171.113	-12.1	0	0	0	0	0	12.1	14.0364	21.8347	48.2299	95.6603	173.838	-12.3	0	0	0	0	0	12.3	0.6162	0.5009	1.5481	2.9858	7.1595
12.4	23.0897	23.3954	43.724	85.157	171.197	-12.05	0	0	0	0	0	12.2	14.0684	21.8636	48.274	95.7156	173.912	-12.25	0	0	0	0	0	12.4	0.6085	0.4945	1.5358	2.9809	7.1535
12.5	23.1008	23.4212	43.7546	85.2056	171.27	-12	0	0	0	0	0	12.3	14.0978	21.8869	48.3173	95.778	173.976	-12.2	0	0	0	0	0	12.5	0.6065	0.4914	1.5353	2.9755	7.1458
12.6	23.1125	23.4353	43.7803	85.2538	171.355	-11.95	0	0	0	0	0	12.4	14.1347	21.916	48.362	95.8306	174.036	-12.15	0	0	0	0	0	12.6	0.6139	0.5019	1.5421	2.985	7.1567
12.7	23.1282	23.4485	43.8066	85.3042	171.428	-11.9	0	0	0	0	0	12.5	14.1659	21.9403	48.4063	95.883	174.095	-12.1	0	0	0	0	0	12.7	0.6102	0.4958	1.5363	2.9789	7.1499
12.8	23.1372	23.465	43.8336	85.3456	171.506	-11.85	0	0	0	0	0	12.6	14.1963	21.9663	48.4446	95.9398	174.157	-12.05	0	0	0	0	0	12.8	0.6055	0.4924	1.5313	2.9691	7.146
12.9	23.151	23.4829	43.8618	85.3894	171.577	-11.8	0	0	0	0	0	12.7	14.2287	21.9923	48.4795	95.9958	174.212	-12	0	0	0	0	0	12.9	0.6035	0.4966	1.5333	2.9769	7.1513
13	23.1637	23.5011	43.888	85.4319	171.65	-11.75	0	0	0	0	0	12.8	14.2626	22.019	48.521	96.0437	174.268	-11.95	0	0	0	0	0	13	0.5949	0.4904	1.5323	2.9678	7.1461
13.1	23.1675	23.5139	43.9065	85.4697	171.702	-11.7	0	0	0	0	0	12.9	14.2901	22.0376	48.5574	96.0835	174.319	-11.9	0	0	0	0	0	13.1	0.5896	0.4903	1.529	2.9645	7.1384
13.2	23.1709	23.5195	43.9238	85.4999	171.763	-11.65	0	0	0	0	0	13	14.3249	22.0631	48.5891	96.1279	174.378	-11.85	0	0	0	0	0	13.2	0.5853	0.485	1.5209	2.9565	7.1313
13.3	23.1802	23.5335	43.9513	85.5368	171.839	-11.6	0	0	0	0	0	13.1	14.3505	22.079	48.6176	96.1656	174.431	-11.8	0	0	0	0	0	13.3	0.5867	0.4853	1.521	2.9595	7.1287
13.4	23.1917	23.5462	43.9785	85.5666	171.9	-11.55	0	0	0	0	0	13.2	14.3816	22.0959	48.6464	96.2055	174.484	-11.75	0	0	0	0	0	13.4	0.5845	0.487	1.5173	2.9574	7.1268
13.5	23.2023	23.5557	44.0052	85.5993	171.962	-11.5	0	0	0	0	0	13.3	14.4155	22.1185	48.678	96.2537	174.543	-11.7	0	0	0	0	0	13.5	0.585	0.4833	1.5178	2.9625	7.129
13.6	23.2144	23.566	44.0253	85.6285	172.015	-11.45	0	0	0	0	0	13.4	14.4534	22.1397	48.7144	96.2936	174.604	-11.65	0	0	0	0	0	13.6	0.5801	0.483	1.5147	2.9668	7.1288
13.7	23.2175	23.5792	44.0416	85.6566	172.069	-11.4	0	0	0	0	0	13.5	14.4834	22.1573	48.741	96.3441	174.658	-11.6	0	0	0	0	0	13.7	0.5702	0.4758	1.5107	2.9582	7.1183
13.8	23.2228	23.5857	44.0635	85.6777	172.117	-11.35	0	0	0	0	0	13.6	14.5162	22.1883	48.7726	96.3872	174.713	-11.55	0	0	0	0	0	13.8	0.5644	0.477	1.5032	2.9534	7.107
13.9	23.2246	23.5916	44.0812	85.7068	172.163	-11.3	0	0	0	0	0	13.7	14.5492	22.2129	48.8065	96.4297	174.762	-11.5	0	0	0	0	0	13.9	0.5599	0.4759	1.5027	2.9588	7.103
14	23.2229	23.5907	44.1001	85.7336	172.217	-11.25	0	0	0	0	0	13.8	14.5735	22.2296	48.8343	96.4708	174.817	-11.45	0	0	0	0	0	14	0.5576	0.4755	1.5019	2.9584	7.1006
14.1	23.2351	23.5953	44.1204	85.7666	172.265	-11.2	0	0	0	0	0	13.9	14.6008	22.2521	48.8613	96.5164	174.851	-11.4	0	0	0	0	0	14.1	0.5529	0.4744	1.4958	2.9507	7.0957
14.2	23.2414	23.5926	44.1358	85.7942	172.311	-11.15	0	0	0	0	0	14	14.632	22.2726	48.8961	96.5591	174.905	-11.35	0	0	0	0	0	14.2	0.5521	0.4787	1.4891	2.9516	7.0928
14.3	23.2506	23.5903	44.1575	85.8171	172.354	-11.1	0	0	0	0	0	14.1	14.6586	22.2821	48.9244	96.6022	174.951	-11.3	0	0	0	0	0	14.3	0.5499	0.4817	1.4879	2.9495	7.0923
14.4	23.2622	23.5931	44.1773	85.8429	172.402	-11.05	0	0	0	0	0	14.2	14.6919	22.3003	48.9582	96.6421	174.999	-11.25	0	0	0	0	0	14.4	0.5415	0.4761	1.4826	2.944	7.0838
14.5	23.2684	23.6001	44.1925	85.8682	172.446	-11	0	0	0	0	0	14.3	14.7177	22.3136	48.9903	96.6865	175.037	-11.2	0	0	0	0	0	14.5	0.5328	0.4752	1.4809	2.9383	7.08
14.6	23.2783	23.6114	44.2165	85.8986	172.492	-10.95	0	0	0	0	0	14.4	14.7432	22.3301	49.0195	96.7188	175.078	-11.15	0	0	0	0	0	14.6	0.5226	0.4724	1.4739	2.9316	7.0738
14.7	23.279	23.6125	44.228	85.9217	172.54	-10.9	0	0	0	0	0	14.5	14.7664	22.3517	49.0491	96.757	175.114	-11.1	0	0	0	0	0	14.7	0.5146	0.4686	1.4678	2.9269	7.0726
14.8	23.2874	23.6243	44.2447	85.9506	172.595	-10.85	0	0	0	0	0	14.6	14.7938	22.3644	49.0745	96.7925	175.147	-11.05	0	0	0	0	0	14.8	0.504	0.4631	1.4631	2.922	7.0678
14.9	23.2973	23.6304	44.2646	85.9817	172.648	-10.8	0	0	0	0	0	14.7	14.8205	22.3789	49.0995	96.8241	175.176	-11	0	0	0	0	0	14.9	0.4978	0.4602	1.4557	2.914	7.0602
15	23.3043	23.6397	44.2795	86.0093	172.699	-10.75	0	0	0	0	0	14.8	14.845	22.3964	49.1246	96.8564	175.214	-10.95	0	0	0	0	0	15	0.4898	0.4588	1.4449	2.9109	7.0536
15.1	23.308	23.6439	44.2975	86.0393	172.749	-10.7	0	0	0	0	0	14.9	14.8725	22.4103	49.1459	96.8912	175.252	-10.9	0	0	0	0	0	15.1	0.4856	0.4532	1.434	2.9026	7.0472
15.2	23.3166	23.6533	44.3153	86.0641	172.796	-10.65	0	0	0	0	0	15	14.9044	22.4313	49.1758	96.9233	175.289	-10.85	0	0	0	0	0	15.2	0.4817	0.4512	1.4287	2.8954	7.0444
15.3	23.3246	23.6627	44.3311	86.0902	172.846	-10.6	0	0	0	0	0	15.1	14.9267	22.4469	49.198	96.9571	175.33	-10.8	0	0	0	0	0	15.3	0.4801	0.4535	1.4356	2.8937	7.0431
15.4	23.3304	23.6706	44.3475	86.1151	172.895	-10.55	0	0	0	0	0	15.2	14.9593	22.4674	49.2234	96.9853	175.374	-10.75	0	0	0	0	0	15.4	0.4759	0.4582	1.4338	2.8915	7.0434
15.5	23.3366	23.6766	44.3629	86.1452	172.941	-10.5	0	0	0	0	0	15.3	14.9858	22.4779	49.2455	97.0229	175.409	-10.7	0	0	0	0	0	15.5	0.4653	0.4483	1.4256	2.8828	7.029
15.6	23.3377	23.6783	44.3735	86.1671	172.984	-10.45	0	0	0	0	0	15.4	15.0188	22.4967	49.2671	97.047	175.455	-10.65	0	0	0	0	0	15.6	0.4554	0.4419	1.4204	2.8755	7.0162
15.7	23.3428	23.6824	44.39	86.1929	173.035	-10.4	0	0	0	0	0	15.5	15.0462	22.5071	49.2823	97.083	175.492	-10.6	0	0	0	0	0	15.7	0.449	0.4417	1.4139	2.8769	7.0148
15.8	23.3477	23.6821	44.4029	86.2174	173.077	-10.35	0	0	0	0	0	15.6	15.0762	22.524	49.306	97.1159	175.537	-10.55	0	0	0	0	0	15.8	0.4475	0.4427	1.4133	2.8814	7.0131
15.9	23.3501	23.6836	44.4121	86.2384	173.122	-10.3	0	0	0	0	0	15.7	15.0972	22.5342	49.3215	97.1482	175.576	-10.5	0	0	0	0	0	15.9	0.4413	0.4389	1.4078	2.8773	7.0076
16	23.3549	23.6906	44.4239	86.2643	173.163	-10.25	0	0	0	0	0	15.8	15.1283	22.5479	49.3492	97.189	175.61	-10.45	0	0	0	0	0	16	0.4432	0.4373	1.4098	2.8855	7.0272
16.1	23.3555	23.6951	44.4358	86.2816	173.201	-10.2	0	0	0	0	0	15.9	15.1562	22.5689	49.3742	97.2183	175.654	-10.4	0	0	0	0	0	16.1	0.4512	0.4409	1.4139	2.8909	7.0339
16.2	23.3638	23.7032	44.4561	86.3091	173.248	-10.15	0	0	0	0	0	16	15.1818	22.5812	49.3943	97.2597	175.697	-10.35	0	0	0	0	0	16.2	0.4509	0.442	1.4196	2.8934	7.0344
16.3	23.3722	23.7091	44.4728	86.332	173.291	-10.1	0	0	0	0	0	16.1	15.2153	22.597	49.4224	97.2975	175.74	-10.3	0	0	0	0	0	16.3	0.4528	0.4463	1.4262	2.898	7.0394
16.4	23.3758	23.709	44.485	86.3484	173.327	-10.05	0	0	0	0	0	16.2	15.2408	22.6162	49.4476	97.3336	175.779	-10.25	0	0	0	0	0	16.4	0.4506	0.4418	1.4206	2.8915	7.0371
16.5	23.3843	23.7123	44.4987	86.3729	173.364	-10	0	0	0	0	0	16.3	15.2685	22.6351	49.4676	97.3663	175.809	-10.2	0	0	0	0	0	16.5	0.4409	0.4363	1.4162	2.887	7.033
16.6	23.3828	23.7107	44.5132	86.394	173.399	-9.95	0	0	0	0	0	16.4	15.2911	22.6481	49.4891	97.3882	175.843	-10.15	0	0	0	0	0	16.6	0.4331	0.4348	1.4076	2.8829	7.0253
16.7	23.3778	23.7143	44.5175	86.4076	173.434	-9.9	0	0	0	0	0	16.5	15.3053	22.6568	49.505	97.4247	175.885	-10.1	0	0	0	0	0	16.7	0.4428	0.4454	1.4136	2.8895	7.0407
16.8	23.3823	23.71	44.5314	86.4294	173.473	-9.85	0	0	0	0	0	16.6	15.3303	22.6729	49.5283	97.4601	175.919	-10.05	0	0	0	0	0	16.8	0.4386	0.4434	1.4107	2.8865	7.0394
16.9	23.3882	23.7171	44.5504	86.4582	173.513	-9.8	0	0	0	0	0	16.7	15.356	22.6955	49.5535	97.4906	175.954	-10	0	0	0	0	0	16.9	0.4397	0.4417	1.4081	2.8826	7.0419
17	23.387	23.7125	44.5535	86.4704	173.545	-9.75	0	0	0	0	0	16.8	15.3786	22.7129	49.5743	97.5216	175.99	-9.95	0	0	0	0	0	17	0.432	0.4332	1.4031	2.8826	7.041
17.1	23.3903	23.7121	44.5615	86.4907	173.581	-9.7	0	0	0	0	0	16.9	15.4024	22.7317	49.5957	97.5518	176.035	-9.9	0	0	0	0	0	17.1	0.4289	0.4359	1.4025	2.8786	7.0416
17.2	23.3937	23.7127	44.571	86.517	173.615	-9.65	0	0	0	0	0	17	15.4276	22.747	49.6229	97.5858	176.072	-9.85	0	0	0	0	0	17.2	0.4227	0.4295	1.4024	2.8731	7.0387
17.3	23.3988	23.7151	44.5841	86.5389	173.652	-9.6	0	0	0	0	0	17.1	15.4623	22.765	49.6516	97.6105	176.11	-9.8	0	0	0	0	0	17.3	0.421	0.4302	1.4026	2.8743	7.0441
17.4	23.3983	23.7126	44.5958	86.5614	173.684	-9.55	0	0	0	0	0	17.2	15.4838	22.7717	49.6719	97.6397	176.153	-9.75	0	0	0	0	0	17.4	0.4138	0.4337	1.4015	2.871	7.0406
17.5	23.4058	23.7141	44.61	86.5825	173.716	-9.5	0	0	0	0	0	17.3	15.5089	22.7814	49.6936	97.683	176.193	-9.7	0	0	0	0	0	17.5	0.4049	0.4298	1.3933	2.8644	7.0318
17.6	23.4033	23.7135	44.6177	86.5983	173.746	-9.45	0	0	0	0	0	17.4	15.5388	22.7989	49.7141	97.7124	176.233	-9.65	0	0	0	0	0	17.6	0.399	0.4284	1.3925	2.8658	7.0355
17.7	23.3995	23.7096	44.6253	86.6125	173.773	-9.4	0	0	0	0	0	17.5	15.563	22.8043	49.7318	97.7422	176.279	-9.6	0	0	0	0	0	17.7	0.3905	0.4233	1.3861	2.8558	7.0312
17.8	23.4045	23.7078	44.6376	86.6289	173.806	-9.35	0	0	0	0	0	17.6	15.5857	22.8158	49.7543	97.7781	176.319	-9.55	0	0	0	0	0	17.8	0.3833	0.42	1.3778	2.847	7.0246
17.9	23.4058	23.7118	44.6474	86.6441	173.842	-9.3	0	0	0	0	0	17.7	15.6179	22.8285	49.7794	97.8094	176.353	-9.5	0	0	0	0	0	17.9	0.3769	0.4147	1.369	2.842	7.0207
18	23.4089	23.7098	44.654	86.6702	173.873	-9.25	0	0	0	0	0	17.8	15.6421	22.845	49.8024	97.838	176.384	-9.45	0	0	0	0	0	18	0.3629	0.4063	1.3622	2.8326	7.0195
18.1	23.4175	23.7125	44.6634	86.6962	173.911	-9.2	0	0	0	0	0	17.9	15.665	22.856	49.8228	97.8612	176.419	-9.4	0	0	0	0	0	18.1	0.3567	0.4047	1.3557	2.8277	7.0174
18.2	23.4238	23.7197	44.6756	86.7207	173.946	-9.15	0	0	0	0	0	18	15.6873	22.8668	49.8393	97.8808	176.457	-9.35	0	0	0	0	0	18.2	0.3496	0.4032	1.35	2.8204	7.0116
18.3	23.4291	23.7241	44.6879	86.7398	173.981	-9.1	0	0	0	0	0	18.1	15.7058	22.8727	49.8562	97.9126	176.496	-9.3	0	0	0	0	0	18.3	0.3418	0.403	1.345	2.8176	7.0175
18.4	23.4284	23.7284	44.6976	86.7607	174.013	-9.05	0	0	0	0	0	18.2	15.7308	22.8856	49.8845	97.9442	176.527	-9.25	0	0	0	0	0	18.4	0.3365	0.3949	1.3447	2.8073	7.007
18.5	23.4266	23.7262	44.7049	86.7775	174.047	-9	0	0	0	0	0	18.3	15.7542	22.9035	49.9112	97.9721	176.561	-9.2	0	0	0	0	0	18.5	0.3318	0.3928	1.3401	2.8115	7.0019
18.6	23.4291	23.7191	44.7101	86.7954	174.075	-8.95	0	0	0	0	0	18.4	15.7742	22.9185	49.9314	97.9969	176.602	-9.15	0	0	0	0	0	18.6	0.3289	0.3934	1.3376	2.8148	6.9958
18.7	23.4364	23.7231	44.7214	86.8051	174.113	-8.9	0	0	0	0	0	18.5	15.7879	22.9255	49.9455	98.0256	176.641	-9.1	0	0	0	0	0	18.7	0.3199	0.3887	1.3349	2.8096	6.9935
18.8	23.4328	23.7208	44.7323	86.8173	174.144	-8.85	0	0	0	0	0	18.6	15.811	22.9398	49.964	98.0595	176.681	-9.05	0	0	0	0	0	18.8	0.3191	0.3892	1.3342	2.806	6.999
18.9	23.4349	23.7202	44.7392	86.8249	174.175	-8.8	0	0	0	0	0	18.7	15.8361	22.9508	49.9876	98.0882	176.718	-9	0	0	0	0	0	18.9	0.3148	0.3829	1.3338	2.802	7.0014
19	23.4348	23.7152	44.7421	86.8356	174.201	-8.75	0	0	0	0	0	18.8	15.8566	22.962	50.0107	98.1156	176.757	-8.95	0	0	0	0	0	19	0.3079	0.3813	1.3263	2.7991	7.001
19.1	23.4382	23.7124	44.7516	86.8572	174.231	-8.7	0	0	0	0	0	18.9	15.876	22.9701	50.0258	98.1461	176.791	-8.9	0	0	0	0	0	19.1	0.2986	0.3788	1.323	2.7941	6.9998
19.2	23.4482	23.7165	44.7614	86.8826	174.272	-8.65	0	0	0	0	0	19	15.8998	22.9831	50.0452	98.1707	176.827	-8.85	0	0	0	0	0	19.2	0.291	0.3716	1.3211	2.7938	7.0024
19.3	23.4539	23.7139	44.7655	86.9015	174.304	-8.6	0	0	0	0	0	19.1	15.9182	22.9933	50.066	98.1935	176.857	-8.8	0	0	0	0	0	19.3	0.2791	0.3653	1.3107	2.7895	7.0057
19.4	23.4574	23.716	44.7767	86.9211	174.335	-8.55	0	0	0	0	0	19.2	15.9359	23.0022	50.0813	98.2173	176.89	-8.75	0	0	0	0	0	19.4	0.2726	0.3542	1.3032	2.7844	7.0071
19.5	23.459	23.7235	44.7892	86.9396	174.364	-8.5	0	0	0	0	0	19.3	15.9559	23.0119	50.1011	98.2454	176.924	-8.7	0	0	0	0	0	19.5	0.262	0.3418	1.2967	2.7807	7.005
19.6	23.4558	23.7206	44.7918	86.9541	174.392	-8.45	0	0	0	0	0	19.4	15.9738	23.0234	50.1251	98.2716	176.95	-8.65	0	0	0	0	0	19.6	0.2592	0.3333	1.2947	2.7782	7.0034
19.7	23.4578	23.7224	44.7991	86.9729	174.427	-8.4	0	0	0	0	0	19.5	15.9934	23.0324	50.1426	98.2952	176.971	-8.6	0	0	0	0	0	19.7	0.2525	0.3257	1.2923	2.7734	7.0017
19.8	23.4637	23.7254	44.8121	86.9993	174.459	-8.35	0	0	0	0	0	19.6	16.0128	23.0413	50.157	98.3211	176.995	-8.55	0	0	0	0	0	19.8	0.2439	0.3225	1.2942	2.7732	7.0053
19.9	23.4671	23.7257	44.8187	87.016	174.483	-8.3	0	0	0	0	0	19.7	16.023	23.0471	50.1764	98.3485	177.029	-8.5	0	0	0	0	0	19.9	0.226601	0.310601	1.2751	2.7571	6.993
20	23.476	23.7268	44.8283	87.0335	174.513	-8.25	0	0	0	0	0	19.8	16.0454	23.0597	50.1959	98.3754	177.06	-8.45	0	0	0	0	0	20	0.2193	0.3062	1.2734	2.7517	6.9913
20.1	23.4823	23.7255	44.8354	87.0471	174.537	-8.2	0	0	0	0	0	19.9	16.0692	23.0738	50.2193	98.4041	177.096	-8.4	0	0	0	0	0	20.1	0.215	0.3089	1.2766	2.7541	6.9963
20.2	23.4815	23.7253	44.8423	87.0622	174.568	-8.15	0	0	0	0	0	20	16.0847	23.0821	50.2334	98.4343	177.127	-8.35	0	0	0	0	0	20.2	0.2176	0.309	1.2824	2.7592	7.0002
20.3	23.4849	23.7232	44.8506	87.0753	174.595	-8.1	0	0	0	0	0	20.1	16.1006	23.0924	50.2532	98.4615	177.161	-8.3	0	0	0	0	0	20.3	0.2099	0.3079	1.2783	2.7563	7.0019
20.4	23.4804	23.7164	44.8542	87.0899	174.618	-8.05	0	0	0	0	0	20.2	16.1174	23.0982	50.265	98.4902	177.196	-8.25	0	0	0	0	0	20.4	0.196601	0.293701	1.2657	2.7421	6.9955
20.5	23.4787	23.7134	44.8553	87.1076	174.644	-8	0	0	0	0	0	20.3	16.1333	23.1068	50.2805	98.5146	177.232	-8.2	0	0	0	0	0	20.5	0.1932	0.2931	1.2652	2.7412	6.9978
20.6	23.4853	23.7182	44.8683	87.1373	174.681	-7.95	0	0	0	0	0	20.4	16.1534	23.119	50.2977	98.5435	177.269	-8.15	0	0	0	0	0	20.6	0.1823	0.2847	1.257	2.7325	6.9932
20.7	23.4892	23.7136	44.8803	87.1563	174.708	-7.9	0	0	0	0	0	20.5	16.1666	23.1253	50.3153	98.5712	177.302	-8.1	0	0	0	0	0	20.7	0.1761	0.2836	1.2524	2.726	6.9923
20.8	23.4954	23.7137	44.8914	87.1795	174.733	-7.85	0	0	0	0	0	20.6	16.1869	23.1352	50.3358	98.6006	177.337	-8.05	0	0	0	0	0	20.8	0.1681	0.2756	1.2481	2.7232	6.9936
20.9	23.496	23.7108	44.8953	87.1945	174.76	-7.8	0	0	0	0	0	20.7	16.1996	23.1457	50.3501	98.6262	177.358	-8	0	0	0	0	0	20.9	0.1603	0.2702	1.2376	2.7155	6.993
21	23.499	23.7151	44.9073	87.2102	174.79	-7.75	0	0	0	0	0	20.8	16.2211	23.1548	50.3651	98.6415	177.392	-7.95	0	0	0	0	0	21	0.1528	0.2694	1.2308	2.7071	6.9899
21.1	23.4958	23.7099	44.9127	87.2262	174.816	-7.7	0	0	0	0	0	20.9	16.2323	23.1594	50.3774	98.6663	177.425	-7.9	0	0	0	0	0	21.1	0.1466	0.2721	1.2293	2.7016	6.9912
21.2	23.5017	23.71	44.9186	87.2451	174.84	-7.65	0	0	0	0	0	21	16.2504	23.1745	50.3949	98.6915	177.458	-7.85	0	0	0	0	0	21.2	0.1416	0.2719	1.2312	2.6967	6.9928
21.3	23.5028	23.7083	44.9258	87.265	174.87	-7.6	0	0	0	0	0	21.1	16.2635	23.186	50.4148	98.7182	177.493	-7.8	0	0	0	0	0	21.3	0.1332	0.2622	1.2216	2.6792	6.9993
21.4	23.5035	23.7038	44.9351	87.2764	174.892	-7.55	0	0	0	0	0	21.2	16.2892	23.203	50.4375	98.7481	177.513	-7.75	0	0	0	0	0	21.4	0.1321	0.262	1.2191	2.6734	7.0037
21.5	23.5134	23.7063	44.9495	87.2988	174.926	-7.5	0	0	0	0	0	21.3	16.3132	23.2144	50.459	98.7663	177.546	-7.7	0	0	0	0	0	21.5	0.1193	0.2421	1.203	2.6607	6.9975
21.6	23.5154	23.7095	44.9639	87.3153	174.956	-7.45	0	0	0	0	0	21.4	16.3247	23.2141	50.4718	98.795	177.57	-7.65	0	0	0	0	0	21.6	0.1088	0.2284	1.1892	2.6456	6.9945
21.7	23.5166	23.7097	44.9777	87.3358	174.98	-7.4	0	0	0	0	0	21.5	16.3435	23.2252	50.491	98.812	177.591	-7.6	0	0	0	0	0	21.7	0.1082	0.2242	1.1933	2.6506	6.9997
21.8	23.5185	23.7102	44.9895	87.3557	175.006	-7.35	0	0	0	0	0	21.6	16.3495	23.2204	50.4998	98.8304	177.612	-7.55	0	0	0	0	0	21.8	0.104	0.2183	1.1922	2.6516	6.9931
21.9	23.5171	23.7063	44.9891	87.3694	175.024	-7.3	0	0	0	0	0	21.7	16.3641	23.2284	50.5113	98.8428	177.64	-7.5	0	0	0	0	0	21.9	0.094	0.202	1.1903	2.6475	6.9845
22	23.5184	23.7072	44.9875	87.3794	175.046	-7.25	0	0	0	0	0	21.8	16.3717	23.2298	50.5248	98.8598	177.66	-7.45	0	0	0	0	0	22	0.0841	0.1875	1.1903	2.6442	6.9804
22.1	23.5118	23.7013	44.9938	87.3943	175.067	-7.2	0	0	0	0	0	21.9	16.38	23.2336	50.5396	98.8783	177.683	-7.4	0	0	0	0	0	22.1	0.0759	0.1706	1.183	2.6382	6.9753
22.2	23.5049	23.6918	44.9891	87.3982	175.082	-7.15	0	0	0	0	0	22	16.3925	23.237	50.5508	98.8974	177.706	-7.35	0	0	0	0	0	22.2	0.0588	0.16	1.1731	2.6335	6.9648
22.3	23.5073	23.6934	45.0007	87.4157	175.101	-7.1	0	0	0	0	0	22.1	16.4032	23.2409	50.5646	98.9159	177.733	-7.3	0	0	0	0	0	22.3	0.0514	0.1647	1.1644	2.6335	6.9644
22.4	23.5116	23.6949	45.0135	87.4404	175.131	-7.05	0	0	0	0	0	22.2	16.4175	23.2492	50.578	98.934	177.756	-7.25	0	0	0	0	0	22.4	0.045	0.1617	1.1559	2.6285	6.9677
22.5	23.5139	23.6946	45.0152	87.4642	175.16	-7	0	0	0	0	0	22.3	16.438	23.2614	50.5933	98.9527	177.779	-7.2	0	0	0	0	0	22.5	0.0298	0.1573	1.1475	2.6174	6.967
22.6	23.5133	23.6893	45.0216	87.4808	175.189	-6.95	0	0	0	0	0	22.4	16.4493	23.269	50.6135	98.9663	177.807	-7.15	0	0	0	0	0	22.6	0.0237	0.1588	1.1419	2.6146	6.9674
22.7	23.5145	23.6858	45.0298	87.4943	175.215	-6.9	0	0	0	0	0	22.5	16.4603	23.2757	50.6284	98.985	177.828	-7.1	0	0	0	0	0	22.7	0.0211	0.1616	1.1405	2.6147	6.9799
22.8	23.5164	23.6758	45.0333	87.5061	175.241	-6.85	0	0	0	0	0	22.6	16.4717	23.286	50.6427	99.0081	177.848	-7.05	0	0	0	0	0	22.8	0.0106	0.1621	1.133	2.6161	6.9803
22.9	23.5198	23.6779	45.0417	87.5228	175.27	-6.8	0	0	0	0	0	22.7	16.4813	23.2937	50.658	99.0248	177.874	-7	0	0	0	0	0	22.9	0.0116	0.1656	1.1363	2.6193	6.9895
23	23.5166	23.6705	45.039	87.5319	175.29	-6.75	0	0	0	0	0	22.8	16.4866	23.2974	50.6682	99.0446	177.903	-6.95	0	0	0	0	0	23	0.0043	0.1706	1.132	2.6175	6.9923
23.1	23.5174	23.6688	45.0436	87.5428	175.312	-6.7	0	0	0	0	0	22.9	16.5027	23.306	50.6878	99.0684	177.919	-6.9	0	0	0	0	0	23.1	-0.0004	0.1675	1.1278	2.61	6.9905
23.2	23.5241	23.6681	45.0519	87.5522	175.338	-6.65	0	0	0	0	0	23	16.516	23.3177	50.7133	99.0882	177.94	-6.85	0	0	0	0	0	23.2	-0.0034	0.1637	1.1228	2.6011	6.9824
23.3	23.5236	23.6673	45.0589	87.5641	175.361	-6.6	0	0	0	0	0	23.1	16.5243	23.3264	50.7259	99.106	177.969	-6.8	0	0	0	0	0	23.3	0.0085	0.1844	1.1353	2.6118	6.9939
23.4	23.5303	23.6678	45.0695	87.5813	175.389	-6.55	0	0	0	0	0	23.2	16.5365	23.3334	50.743	99.1281	178	-6.75	0	0	0	0	0	23.4	0.0075	0.1874	1.1358	2.6071	6.9939
23.5	23.5336	23.6675	45.0739	87.5932	175.415	-6.5	0	0	0	0	0	23.3	16.5533	23.3424	50.7602	99.1435	178.027	-6.7	0	0	0	0	0	23.5	0.001	0.1889	1.1355	2.6096	6.9885
23.6	23.5275	23.6625	45.0797	87.6061	175.438	-6.45	0	0	0	0	0	23.4	16.5642	23.3477	50.7782	99.1664	178.045	-6.65	0	0	0	0	0	23.6	-0.0171	0.177901	1.1195	2.5968	6.9818
23.7	23.5277	23.6551	45.0833	87.6183	175.46	-6.4	0	0	0	0	0	23.5	16.5819	23.3582	50.7934	99.1801	178.072	-6.6	0	0	0	0	0	23.7	-0.0298	0.1702	1.1076	2.5891	6.9844
23.8	23.5293	23.6626	45.0968	87.6464	175.489	-6.35	0	0	0	0	0	23.6	16.5846	23.3584	50.804	99.2057	178.105	-6.55	0	0	0	0	0	23.8	-0.0444	0.166101	1.0931	2.5804	6.9827
23.9	23.5304	23.6617	45.1069	87.6705	175.516	-6.3	0	0	0	0	0	23.7	16.6021	23.3699	50.8149	99.2234	178.132	-6.5	0	0	0	0	0	23.9	-0.0641	0.153601	1.0723	2.5645	6.9676
24	23.5251	23.6535	45.1108	87.6797	175.539	-6.25	0	0	0	0	0	23.8	16.6093	23.3732	50.8259	99.2476	178.166	-6.45	0	0	0	0	0	24	-0.08	0.1488	1.0511	2.5567	6.9583
24.1	23.5203	23.6478	45.1141	87.6968	175.565	-6.2	0	0	0	0	0	23.9	16.6255	23.3815	50.8454	99.272	178.192	-6.4	0	0	0	0	0	24.1	-0.0898	0.1519	1.0437	2.5568	6.9593
24.2	23.5188	23.6436	45.1173	87.7069	175.584	-6.15	0	0	0	0	0	24	16.6385	23.3949	50.8661	99.289	178.21	-6.35	0	0	0	0	0	24.2	-0.1057	0.1536	1.0371	2.5536	6.9542
24.3	23.5212	23.6358	45.1251	87.7215	175.603	-6.1	0	0	0	0	0	24.1	16.6471	23.3985	50.8807	99.3052	178.234	-6.3	0	0	0	0	0	24.3	-0.1175	0.146901	1.0248	2.5414	6.944
24.4	23.519	23.6304	45.1285	87.7331	175.624	-6.05	0	0	0	0	0	24.2	16.6559	23.396	50.8828	99.3244	178.261	-6.25	0	0	0	0	0	24.4	-0.1323	0.1484	1.0167	2.542	6.9407
24.5	23.523	23.6333	45.1375	87.7563	175.654	-6	0	0	0	0	0	24.3	16.6748	23.4001	50.8908	99.3396	178.284	-6.2	0	0	0	0	0	24.5	-0.1397	0.1469	0.9996	2.5333	6.9305
24.6	23.5245	23.63	45.1536	87.7752	175.676	-5.95	0	0	0	0	0	24.4	16.6892	23.4099	50.9074	99.3587	178.314	-6.15	0	0	0	0	0	24.6	-0.1466	0.152	0.9972	2.5339	6.9315
24.7	23.5209	23.6215	45.1497	87.7791	175.691	-5.9	0	0	0	0	0	24.5	16.7004	23.4219	50.923	99.3796	178.336	-6.1	0	0	0	0	0	24.7	-0.164	0.151101	0.9809	2.523	6.9227
24.8	23.5137	23.6129	45.1483	87.7793	175.708	-5.85	0	0	0	0	0	24.6	16.7173	23.433	50.9421	99.3997	178.356	-6.05	0	0	0	0	0	24.8	-0.1758	0.153001	0.969901	2.5125	6.9126
24.9	23.5217	23.6129	45.1607	87.7927	175.738	-5.8	0	0	0	0	0	24.7	16.73	23.445	50.96	99.4215	178.379	-6	0	0	0	0	0	24.9	-0.1913	0.1589	0.9622	2.4996	6.9028
25	23.524	23.6069	45.1585	87.7981	175.757	-5.75	0	0	0	0	0	24.8	16.7406	23.4526	50.9721	99.4357	178.403	-5.95	0	0	0	0	0	25	-0.2127	0.1437	0.9441	2.4803	6.8822
25.1	23.5226	23.6113	45.1685	87.8116	175.785	-5.7	0	0	0	0	0	24.9	16.7506	23.4579	50.9774	99.4437	178.424	-5.9	0	0	0	0	0	25.1	-0.2177	0.145	0.9435	2.4784	6.8872
25.2	23.5213	23.6123	45.1746	87.8252	175.812	-5.65	0	0	0	0	0	25	16.7571	23.4606	50.9849	99.4621	178.452	-5.85	0	0	0	0	0	25.2	-0.2297	0.142801	0.9366	2.4673	6.8796
25.3	23.5221	23.6104	45.1843	87.8406	175.834	-5.6	0	0	0	0	0	25.1	16.7732	23.466	50.9955	99.4816	178.48	-5.8	0	0	0	0	0	25.3	-0.2456	0.142801	0.919501	2.4495	6.8677
25.4	23.5241	23.6142	45.2018	87.8488	175.865	-5.55	0	0	0	0	0	25.2	16.7862	23.476	51.0094	99.5008	178.51	-5.75	0	0	0	0	0	25.4	-0.2593	0.148401	0.9071	2.4373	6.8628
25.5	23.5187	23.604	45.2033	87.8553	175.887	-5.5	0	0	0	0	0	25.3	16.803	23.4881	51.0295	99.5255	178.537	-5.7	0	0	0	0	0	25.5	-0.2752	0.1513	0.8924	2.431	6.8583
25.6	23.5141	23.5946	45.2027	87.8614	175.908	-5.45	0	0	0	0	0	25.4	16.8227	23.5001	51.0473	99.5444	178.567	-5.65	0	0	0	0	0	25.6	-0.2818	0.1571	0.8875	2.4245	6.8545
25.7	23.5115	23.5915	45.2093	87.8735	175.936	-5.4	0	0	0	0	0	25.5	16.8332	23.5028	51.0542	99.563	178.595	-5.6	0	0	0	0	0	25.7	-0.2891	0.1556	0.8818	2.4219	6.8598
25.8	23.5014	23.5811	45.2116	87.8798	175.956	-5.35	0	0	0	0	0	25.6	16.8465	23.5119	51.0709	99.5816	178.619	-5.55	0	0	0	0	0	25.8	-0.2913	0.1543	0.8762	2.4257	6.8654
25.9	23.4894	23.5631	45.2017	87.8794	175.962	-5.3	0	0	0	0	0	25.7	16.8628	23.5232	51.0852	99.6043	178.642	-5.5	0	0	0	0	0	25.9	-0.2988	0.1534	0.8697	2.4221	6.8675
26	23.4878	23.5637	45.2111	87.8965	175.991	-5.25	0	0	0	0	0	25.8	16.8835	23.5341	51.0996	99.6238	178.664	-5.45	0	0	0	0	0	26	-0.3043	0.1562	0.8603	2.4174	6.8652
26.1	23.4848	23.5633	45.2201	87.9028	176.018	-5.2	0	0	0	0	0	25.9	16.8858	23.5382	51.1106	99.6424	178.682	-5.4	0	0	0	0	0	26.1	-0.3041	0.1663	0.8631	2.4146	6.8636
26.2	23.4876	23.5595	45.2237	87.9085	176.041	-5.15	0	0	0	0	0	26	16.8969	23.5509	51.1269	99.6631	178.701	-5.35	0	0	0	0	0	26.2	-0.316	0.1658	0.8537	2.4131	6.8562
26.3	23.4871	23.5515	45.2231	87.913	176.064	-5.1	0	0	0	0	0	26.1	16.904	23.5575	51.146	99.6855	178.72	-5.3	0	0	0	0	0	26.3	-0.3249	0.1612	0.8451	2.4111	6.8438
26.4	23.4858	23.5542	45.2339	87.921	176.086	-5.05	0	0	0	0	0	26.2	16.9122	23.5666	51.1625	99.704	178.751	-5.25	0	0	0	0	0	26.4	-0.3269	0.1681	0.8445	2.4115	6.8405
26.5	23.4845	23.5499	45.2379	87.9225	176.103	-5	0	0	0	0	0	26.3	16.9207	23.5731	51.1718	99.7322	178.776	-5.2	0	0	0	0	0	26.5	-0.3316	0.1742	0.8427	2.4136	6.8382
26.6	23.4828	23.5498	45.2471	87.9356	176.126	-4.95	0	0	0	0	0	26.4	16.9314	23.5876	51.1899	99.7471	178.786	-5.15	0	0	0	0	0	26.6	-0.336	0.1805	0.8386	2.4154	6.84
26.7	23.4849	23.5492	45.2583	87.9451	176.142	-4.9	0	0	0	0	0	26.5	16.9374	23.5962	51.2031	99.7545	178.8	-5.1	0	0	0	0	0	26.7	-0.3299	0.2016	0.8421	2.4258	6.8469
26.8	23.4791	23.5474	45.2554	87.9479	176.162	-4.85	0	0	0	0	0	26.6	16.9365	23.5915	51.2078	99.764	178.822	-5.05	0	0	0	0	0	26.8	-0.3345	0.207	0.8436	2.4248	6.8338
26.9	23.4813	23.5445	45.2646	87.9586	176.184	-4.8	0	0	0	0	0	26.7	16.942	23.5923	51.215	99.7823	178.843	-5	0	0	0	0	0	26.9	-0.3307	0.2076	0.8324	2.4279	6.8207
27	23.4874	23.5446	45.2734	87.9701	176.217	-4.75	0	0	0	0	0	26.8	16.9557	23.596	51.2254	99.8029	178.865	-4.95	0	0	0	0	0	27	-0.3435	0.2001	0.8223	2.4173	6.8108
27.1	23.4791	23.5363	45.2804	87.9756	176.239	-4.7	0	0	0	0	0	26.9	16.9736	23.6013	51.2361	99.8235	178.889	-4.9	0	0	0	0	0	27.1	-0.3606	0.1929	0.8063	2.4034	6.7987
27.2	23.4768	23.5347	45.2916	87.9907	176.267	-4.65	0	0	0	0	0	27	16.9898	23.6166	51.2551	99.841	178.91	-4.85	0	0	0	0	0	27.2	-0.3706	0.1928	0.8033	2.3955	6.7891
27.3	23.4827	23.5385	45.3008	88.0082	176.299	-4.6	0	0	0	0	0	27.1	16.9972	23.6261	51.2654	99.8567	178.939	-4.8	0	0	0	0	0	27.3	-0.3762	0.191201	0.7876	2.3849	6.7754
27.4	23.4851	23.5376	45.308	88.0212	176.315	-4.55	0	0	0	0	0	27.2	17.0044	23.6375	51.278	99.8797	178.958	-4.75	0	0	0	0	0	27.4	-0.376	0.1962	0.7878	2.3919	6.7735
27.5	23.4785	23.5224	45.296	88.0211	176.327	-4.5	0	0	0	0	0	27.3	17.0297	23.6507	51.2941	99.8971	178.978	-4.7	0	0	0	0	0	27.5	-0.3635	0.2064	0.7954	2.4006	6.787
27.6	23.4802	23.5141	45.2968	88.0293	176.356	-4.45	0	0	0	0	0	27.4	17.0422	23.656	51.3035	99.9138	178.999	-4.65	0	0	0	0	0	27.6	-0.3538	0.2297	0.8072	2.4191	6.8024
27.7	23.4658	23.4974	45.2884	88.0305	176.373	-4.4	0	0	0	0	0	27.5	17.0547	23.6591	51.315	99.9357	179.02	-4.6	0	0	0	0	0	27.7	-0.3533	0.251	0.8061	2.4248	6.812
27.8	23.463	23.4997	45.2997	88.0388	176.409	-4.35	0	0	0	0	0	27.6	17.0701	23.6636	51.3296	99.9515	179.037	-4.55	0	0	0	0	0	27.8	-0.36	0.2612	0.8016	2.4212	6.8156
27.9	23.4515	23.4883	45.3028	88.0339	176.43	-4.3	0	0	0	0	0	27.7	17.0795	23.6669	51.3437	99.9746	179.056	-4.5	0	0	0	0	0	27.9	-0.3614	0.2718	0.8124	2.422	6.8299
28	23.4381	23.4712	45.304	88.0224	176.441	-4.25	0	0	0	0	0	27.8	17.0916	23.6701	51.3598	99.9841	179.082	-4.45	0	0	0	0	0	28	-0.3587	0.2862	0.8318	2.4333	6.8481
28.1	23.4356	23.4647	45.3168	88.0255	176.469	-4.2	0	0	0	0	0	27.9	17.1016	23.676	51.3636	100.003	179.09	-4.4	0	0	0	0	0	28.1	-0.3604	0.2912	0.843	2.4329	6.8384
28.2	23.4437	23.4763	45.3371	88.0398	176.491	-4.15	0	0	0	0	0	28	17.101	23.6871	51.3716	100.016	179.113	-4.35	0	0	0	0	0	28.2	-0.3704	0.293	0.8501	2.4313	6.8332
28.3	23.4652	23.4919	45.3586	88.0766	176.519	-4.1	0	0	0	0	0	28.1	17.0953	23.691	51.3759	100.03	179.14	-4.3	0	0	0	0	0	28.3	-0.386	0.280301	0.8564	2.4377	6.8098
28.4	23.4863	23.4971	45.3708	88.1056	176.549	-4.05	0	0	0	0	0	28.2	17.1043	23.6969	51.3812	100.047	179.167	-4.25	0	0	0	0	0	28.4	-0.3928	0.2875	0.8342	2.4277	6.7857
28.5	23.4717	23.4845	45.3581	88.1056	176.566	-4	0	0	0	0	0	28.3	17.1201	23.7101	51.3969	100.068	179.193	-4.2	0	0	0	0	0	28.5	-0.3808	0.2897	0.8342	2.4367	6.7912
28.6	23.4671	23.4806	45.3581	88.0995	176.574	-3.95	0	0	0	0	0	28.4	17.1366	23.7283	51.4116	100.092	179.21	-4.15	0	0	0	0	0	28.6	-0.3862	0.2897	0.8342	2.4592	6.7857
28.7	23.4568	23.4764	45.3581	88.0947	176.593	-3.9	0	0	0	0	0	28.5	17.1466	23.7421	51.4169	100.105	179.211	-4.1	0	0	0	0	0	28.7	-0.3817	0.293	0.8279	2.4651	6.7857
28.8	23.4563	23.4729	45.3593	88.094	176.623	-3.85	0	0	0	0	0	28.6	17.1488	23.7425	51.4294	100.136	179.214	-4.05	0	0	0	0	0	28.8	-0.3808	0.3122	0.8269	2.4643	6.7894
28.9	23.4546	23.4723	45.3581	88.094	176.645	-3.8	0	0	0	0	0	28.7	17.1488	23.7495	51.4358	100.155	179.216	-4	0	0	0	0	0	28.9	-0.38	0.3122	0.8261	2.4643	6.7894
29	23.4546	23.4729	45.3576	88.094	176.623	-3.75	0	0	0	0	0	28.8	17.1501	23.7502	51.45	100.179	179.216	-3.95	0	0	0	0	0	29	-0.3808	0.3072	0.8261	2.461	6.7857
29.1	23.4555	23.4729	45.3576	88.094	176.623	-3.7	0	0	0	0	0	28.9	17.1501	23.7495	51.454	100.189	179.214	-3.9	0	0	0	0	0	29.1	-0.3808	0.298199	0.8261	2.4592	6.7869
29.2	23.4555	23.4741	45.3581	88.0947	176.623	-3.65	0	0	0	0	0	29	17.1501	23.7484	51.4526	100.179	179.211	-3.85	0	0	0	0	0	29.2	-0.38	0.298199	0.8261	2.4592	6.7869
29.3	23.4546	23.4729	45.3576	88.094	176.593	-3.6	0	0	0	0	0	29.1	17.1488	23.7447	51.45	100.178	179.21	-3.8	0	0	0	0	0	29.3	-0.3808	0.293	0.8219	2.4537	6.7857
29.4	23.4542	23.4729	45.3567	88.094	176.593	-3.55	0	0	0	0	0	29.2	17.1476	23.7425	51.4391	100.163	179.21	-3.75	0	0	0	0	0	29.4	-0.3817	0.2904	0.8215	2.4367	6.7857
29.5	23.4536	23.4723	45.3563	88.0938	176.584	-3.5	0	0	0	0	0	29.3	17.1469	23.7421	51.4358	100.155	179.21	-3.7	0	0	0	0	0	29.5	-0.3834	0.2897	0.8215	2.4341	6.7853
29.6	23.4535	23.4723	45.3557	88.0938	176.574	-3.45	0	0	0	0	0	29.4	17.1466	23.7416	51.4336	100.136	179.197	-3.65	0	0	0	0	0	29.6	-0.3842	0.2897	0.8209	2.4332	6.7848
29.7	23.4521	23.4717	45.3555	88.0938	176.574	-3.4	0	0	0	0	0	29.5	17.1366	23.7358	51.4294	100.13	179.193	-3.6	0	0	0	0	0	29.7	-0.3843	0.2893	0.8207	2.4328	6.7843
29.8	23.45	23.4717	45.3536	88.0938	176.566	-3.35	0	0	0	0	0	29.6	17.1345	23.7358	51.4231	100.13	179.191	-3.55	0	0	0	0	0	29.8	-0.3862	0.2882	0.8205	2.4277	6.784
29.9	23.45	23.4691	45.3527	88.0925	176.566	-3.3	0	0	0	0	0	29.7	17.1315	23.7358	51.4169	100.13	179.191	-3.5	0	0	0	0	0	29.9	-0.3863	0.2875	0.8177	2.4257	6.7832
30	23.3617	23.4691	45.3527	88.0925	176.566	-3.25	0	0	0	0	0	29.8	17.1297	23.7358	51.4116	100.13	179.191	-3.45	0	0	0	0	0	30	-0.3863	0.2629	0.7993	2.4063	6.7771
30.1	19.1616	18.8734	41.6514	84.7088	176.303	-3.2	0	0	0	0	0	29.9	17.1242	23.7358	51.4071	100.13	179.191	-3.4	0	0	0	0	0	30.1	-0.7469	-0.7669	-0.9588	0.879702	6.3616
30.2	17.2731	17.3046	35.1053	72.4897	164.456	-3.15	0	0	0	0	0	30	17.1242	23.7358	51.4071	100.13	179.191	-3.35	0	0	0	0	0	30.2	-0.7707	-0.7669	-1.084	-1.4887	-0.4973
30.3	17.2375	17.1547	34.7985	72.2078	163.302	-3.1	0	0	0	0	0	30.1	17.1242	23.7341	51.4071	100.13	179.191	-3.3	0	0	0	0	0	30.3	-0.7936	-0.7669	-1.1312	-1.561	-0.5346
30.4	17.0609	17.1505	34.4982	71.8154	162.504	-3.05	0	0	0	0	0	30.2	17.1236	23.7306	51.4071	100.13	177.713	-3.25	0	0	0	0	0	30.4	-0.8091	-0.7669	-1.1312	-1.5689	-0.8337
30.5	16.9499	16.8109	34.4975	70.9754	160.012	-3	0	0	0	0	0	30.3	17.1236	23.73	51.3897	97.74	171.029	-3.2	0	0	0	0	0	30.5	-0.8099	-0.7669	-1.1312	-1.5697	-0.9815
30.6	16.3638	16.6421	33.296	69.4269	155.822	-2.95	0	0	0	0	0	30.4	16.947	23.5972	50.5646	94.4982	163.448	-3.15	0	0	0	0	0	30.6	-0.8099	-0.7669	-1.1312	-1.5727	-1.0079
30.7	16.3119	16.2444	32.8264	69.3228	151.083	-2.9	0	0	0	0	0	30.5	16.9347	22.7494	48.7455	90.9298	156.284	-3.1	0	0	0	0	0	30.7	-0.8099	-0.7669	-1.1312	-1.5735	-1.3606
30.8	15.8826	15.9868	32.2676	67.1275	145.901	-2.85	0	0	0	0	0	30.6	15.8974	21.9151	46.9119	87.1323	149.292	-3.05	0	0	0	0	0	30.8	-0.8117	-0.7669	-1.1336	-1.5741	-1.6003
30.9	15.3638	15.4709	31.1973	65.7138	140.64	-2.8	0	0	0	0	0	30.7	15.0233	21.0559	45.1496	83.3059	142.554	-3	0	0	0	0	0	30.9	-0.8117	-0.7669	-1.1336	-1.5741	-1.7207
31	14.9666	15.1116	30.2828	65.5771	135.428	-2.75	0	0	0	0	0	30.8	14.1953	20.2197	43.3446	79.6891	136.351	-2.95	0	0	0	0	0	31	-0.8117	-0.7669	-1.1355	-1.5741	-2.2218
31.1	14.9424	14.9747	30.1488	65.2016	130.561	-2.7	0	0	0	0	0	30.9	13.3656	19.348	41.5614	76.4613	130.266	-2.9	0	0	0	0	0	31.1	-0.8117	-0.7675	-1.1369	-1.5747	-2.238
31.2	14.8718	14.9014	29.4956	63.0344	125.618	-2.65	0	0	0	0	0	31	12.561	18.4841	39.8761	73.2269	124.656	-2.85	0	0	0	0	0	31.2	-0.8157	-0.7675	-1.1369	-1.5747	-2.391
31.3	14.7349	14.8066	29.3457	60.7505	120.917	-2.6	0	0	0	0	0	31.1	11.7957	17.6578	38.1229	70.0836	119.113	-2.8	0	0	0	0	0	31.3	-0.8187	-0.7675	-1.137	-1.5748	-2.4127
31.4	14.6534	14.801	29.2509	58.4445	116.206	-2.55	0	0	0	0	0	31.2	11.0819	16.8667	36.4681	67.0852	113.94	-2.75	0	0	0	0	0	31.4	-0.8187	-0.7675	-1.137	-1.5748	-2.4169
31.5	14.5035	14.6511	28.4267	56.188	111.724	-2.5	0	0	0	0	0	31.3	10.4335	16.1895	34.9254	64.156	109.047	-2.7	0	0	0	0	0	31.5	-0.8187	-0.7669	-1.1369	-1.5747	-2.4429
31.6	14.1936	14.3412	28.0451	54.0424	107.407	-2.45	0	0	0	0	0	31.4	9.7188	15.491	33.4406	61.2766	104.425	-2.65	0	0	0	0	0	31.6	-0.8187	-0.7669	-1.1369	-1.5747	-2.4519
31.7	14.112	14.3081	26.9955	51.9729	103.349	-2.4	0	0	0	0	0	31.5	9.1048	14.8282	32.0481	58.8308	99.8924	-2.6	0	0	0	0	0	31.7	-0.8215	-0.7593	-1.1369	-1.5752	-2.4677
31.8	13.6511	13.8472	26.0023	50.0244	99.4282	-2.35	0	0	0	0	0	31.6	8.4798	14.2633	30.7646	56.3626	95.6536	-2.55	0	0	0	0	0	31.8	-0.8187	-0.7593	-1.1369	-1.577	-2.4677
31.9	13.1453	13.3614	25.0245	48.1688	95.68	-2.3	0	0	0	0	0	31.7	7.9061	13.6416	29.4528	53.9415	91.7052	-2.5	0	0	0	0	0	31.9	-0.8215	-0.7465	-1.1336	-1.577	-2.4779
32	12.6925	12.9534	24.1429	46.4236	92.1971	-2.25	0	0	0	0	0	31.8	7.2951	13.0506	28.153	51.6423	87.7739	-2.45	0	0	0	0	0	32	-0.8117	-0.746	-1.1311	-1.5747	-2.4793
32.1	12.2565	12.4471	23.3068	44.6895	88.7903	-2.2	0	0	0	0	0	31.9	6.7257	12.498	26.9971	49.4862	83.8692	-2.4	0	0	0	0	0	32.1	-0.8215	-0.7388	-1.1298	-1.577	-2.4779
32.2	11.8406	12.0427	22.4275	43.092	85.5726	-2.15	0	0	0	0	0	32	6.1833	11.9402	25.7986	47.3516	80.4915	-2.35	0	0	0	0	0	32.2	-0.8215	-0.7388	-1.1298	-1.5795	-2.4677
32.3	11.4078	11.6021	21.6574	41.4444	82.4981	-2.1	0	0	0	0	0	32.1	5.6814	11.3587	24.6814	45.3411	77.1633	-2.3	0	0	0	0	0	32.3	-0.8215	-0.7353	-1.1297	-1.5799	-2.4519
32.4	11.0082	11.2162	20.9058	39.9449	79.5574	-2.05	0	0	0	0	0	32.2	5.1805	10.8193	23.6933	43.4758	73.8658	-2.25	0	0	0	0	0	32.4	-0.7909	-0.7284	-1.1211	-1.5657	-2.4169
32.5	10.6406	10.8629	20.1589	38.5234	76.6691	-2	0	0	0	0	0	32.3	4.6895	10.3612	22.6422	41.6626	70.7892	-2.2	0	0	0	0	0	32.5	-0.7939	-0.7327	-1.1249	-1.5882	-2.3974
32.6	10.2722	10.4681	19.4605	37.1947	73.8712	-1.95	0	0	0	0	0	32.4	4.2404	9.937	21.7197	39.8227	67.7748	-2.15	0	0	0	0	0	32.6	-0.8052	-0.7438	-1.1185	-1.6022	-2.4155
32.7	9.8958	10.1074	18.743	35.8551	71.2354	-1.9	0	0	0	0	0	32.5	3.7543	9.5319	20.8356	38.1415	65.0464	-2.1	0	0	0	0	0	32.7	-0.8294	-0.7523	-1.1258	-1.5688	-2.3884
32.8	9.511	9.729	18.0575	34.535	68.6071	-1.85	0	0	0	0	0	32.6	3.3302	9.0881	19.9523	36.5159	62.3599	-2.05	0	0	0	0	0	32.8	-0.813	-0.7486	-1.1214	-1.552	-2.3645
32.9	9.2007	9.3821	17.4227	33.2814	66.2426	-1.8	0	0	0	0	0	32.7	2.9457	8.6751	19.047	35.0409	59.7943	-2	0	0	0	0	0	32.9	-0.8097	-0.7498	-1.1145	-1.5516	-2.3431
33	8.8575	9.0326	16.7907	32.1276	63.9514	-1.75	0	0	0	0	0	32.8	2.5498	8.2876	18.2275	33.6196	57.3179	-1.95	0	0	0	0	0	33	-0.8082	-0.7451	-1.1107	-1.5398	-2.3109
33.1	8.5551	8.7435	16.1823	31.0581	61.7044	-1.7	0	0	0	0	0	32.9	2.1499	7.9218	17.4524	32.1834	55.0031	-1.9	0	0	0	0	0	33.1	-0.8094	-0.7423	-1.1177	-1.5427	-2.3219
33.2	8.2608	8.4176	15.6034	29.981	59.5932	-1.65	0	0	0	0	0	33	1.8186	7.5662	16.7009	30.8815	52.7861	-1.85	0	0	0	0	0	33.2	-0.8224	-0.7454	-1.1212	-1.5505	-2.33
33.3	7.9695	8.0905	15.0803	28.9356	57.5067	-1.6	0	0	0	0	0	33.1	1.4643	7.1965	15.992	29.6434	50.6109	-1.8	0	0	0	0	0	33.3	-0.818	-0.7352	-1.1129	-1.5481	-2.3262
33.4	7.694	7.8073	14.5234	27.936	55.5377	-1.55	0	0	0	0	0	33.2	1.1681	6.8621	15.3486	28.3934	48.5018	-1.75	0	0	0	0	0	33.4	-0.8041	-0.7246	-1.0915	-1.5284	-2.3019
33.5	7.4163	7.5525	14.0349	26.9671	53.7229	-1.5	0	0	0	0	0	33.3	0.8997	6.54	14.7033	27.2102	46.5093	-1.7	0	0	0	0	0	33.5	-0.7917	-0.7195	-1.0656	-1.5051	-2.2831
33.6	7.1524	7.2821	13.51	26.0578	51.9201	-1.45	0	0	0	0	0	33.4	0.5887	6.1906	14.0872	26.0341	44.6821	-1.65	0	0	0	0	0	33.6	-0.7854	-0.7197	-1.063	-1.4944	-2.2537
33.7	6.9101	7.0458	13.0693	25.2199	50.1362	-1.4	0	0	0	0	0	33.5	0.3128	5.9056	13.4894	24.9839	42.8746	-1.6	0	0	0	0	0	33.7	-0.7899	-0.7262	-1.0585	-1.4971	-2.2498
33.8	6.6785	6.7907	12.6418	24.3605	48.4142	-1.35	0	0	0	0	0	33.6	0.0466	5.629	12.9182	23.9277	41.2199	-1.55	0	0	0	0	0	33.8	-0.802	-0.7304	-1.0607	-1.495	-2.2389
33.9	6.4612	6.5829	12.1801	23.5667	46.7664	-1.3	0	0	0	0	0	33.7	-0.2135	5.3673	12.3656	22.9344	39.5154	-1.5	0	0	0	0	0	33.9	-0.7959	-0.7215	-1.0487	-1.4863	-2.2221
34	6.2362	6.3497	11.7681	22.7238	45.2559	-1.25	0	0	0	0	0	33.8	-0.4799	5.075	11.8692	21.9798	37.915	-1.45	0	0	0	0	0	34	-0.7897	-0.7192	-1.048	-1.4811	-2.21
34.1	6.0277	6.1407	11.3887	21.9871	43.8542	-1.2	0	0	0	0	0	33.9	-0.7265	4.8101	11.3649	21.0594	36.3196	-1.4	0	0	0	0	0	34.1	-0.79	-0.7241	-1.0562	-1.4847	-2.2071
34.2	5.8173	5.922	11.0441	21.3037	42.4014	-1.15	0	0	0	0	0	34	-0.9779	4.6057	10.8772	20.1991	34.917	-1.35	0	0	0	0	0	34.2	-0.7773	-0.7188	-1.0469	-1.4675	-2.1884
34.3	5.622	5.747	10.7121	20.6151	41.0069	-1.1	0	0	0	0	0	34.1	-1.226	4.3649	10.3801	19.3548	33.6026	-1.3	0	0	0	0	0	34.3	-0.7748	-0.7149	-1.0372	-1.4603	-2.1714
34.4	5.4429	5.5558	10.3936	19.9512	39.7376	-1.05	0	0	0	0	0	34.2	-1.4323	4.1467	9.9119	18.5843	32.309	-1.25	0	0	0	0	0	34.4	-0.7635	-0.7109	-1.0317	-1.4507	-2.1465
34.5	5.2785	5.3884	10.0387	19.3052	38.3933	-1	0	0	0	0	0	34.3	-1.593	3.9281	9.4653	17.8607	31.0195	-1.2	0	0	0	0	0	34.5	-0.761	-0.707	-1.0277	-1.4406	-2.1356
34.6	5.1208	5.2241	9.7078	18.7197	37.2283	-0.95	0	0	0	0	0	34.4	-1.777	3.7426	9.1139	17.1434	29.7804	-1.15	0	0	0	0	0	34.6	-0.7514	-0.7024	-1.0158	-1.4256	-2.1156
34.7	4.9654	5.0723	9.4045	18.1508	36.1252	-0.9	0	0	0	0	0	34.5	-1.9404	3.5636	8.7533	16.4054	28.5397	-1.1	0	0	0	0	0	34.7	-0.7465	-0.6962	-1.004	-1.4262	-2.0953
34.8	4.8144	4.9233	9.0963	17.5451	34.9685	-0.85	0	0	0	0	0	34.6	-2.1204	3.3829	8.3673	15.7064	27.3977	-1.05	0	0	0	0	0	34.8	-0.7373	-0.6931	-1.0058	-1.4094	-2.0881
34.9	4.663	4.7798	8.8294	17.0013	33.8876	-0.8	0	0	0	0	0	34.7	-2.3209	3.1917	8.0253	15.0054	26.2887	-1	0	0	0	0	0	34.9	-0.7319	-0.6879	-0.9967	-1.385	-2.0682
35	4.5382	4.6432	8.5107	16.4656	32.8175	-0.75	0	0	0	0	0	34.8	-2.5022	3.0108	7.6955	14.3995	25.206	-0.95	0	0	0	0	0	35	-0.7158	-0.684	-0.9917	-1.3679	-2.0359
35.1	4.3958	4.5	8.2225	15.9724	31.8633	-0.7	0	0	0	0	0	34.9	-2.6555	2.862	7.3718	13.8356	24.1829	-0.9	0	0	0	0	0	35.1	-0.6985	-0.6792	-0.9808	-1.3475	-2.0279
35.2	4.2489	4.3568	7.9558	15.4397	30.948	-0.65	0	0	0	0	0	35	-2.7931	2.6789	7.0543	13.2349	23.2957	-0.85	0	0	0	0	0	35.2	-0.7172	-0.6782	-0.9873	-1.3498	-2.0279
35.3	4.1187	4.2412	7.7372	14.956	30.0261	-0.6	0	0	0	0	0	35.1	-2.9444	2.5388	6.7553	12.732	22.4358	-0.8	0	0	0	0	0	35.3	-0.7158	-0.6693	-0.9787	-1.3521	-2.0129
35.4	3.9867	4.1182	7.5004	14.5155	29.2054	-0.55	0	0	0	0	0	35.2	-3.1021	2.4133	6.4624	12.224	21.5807	-0.75	0	0	0	0	0	35.4	-0.7187	-0.6645	-0.9704	-1.3524	-1.9984
35.5	3.8704	3.9978	7.2581	14.1029	28.3344	-0.5	0	0	0	0	0	35.3	-3.237	2.2831	6.1572	11.7274	20.7273	-0.7	0	0	0	0	0	35.5	-0.713	-0.6593	-0.9658	-1.3513	-1.9871
35.6	3.7597	3.8866	7.062	13.6721	27.4523	-0.45	0	0	0	0	0	35.4	-3.3738	2.1502	5.8705	11.2553	19.8809	-0.65	0	0	0	0	0	35.6	-0.7126	-0.6607	-0.9649	-1.3424	-1.9823
35.7	3.6593	3.7754	6.8495	13.2861	26.6497	-0.4	0	0	0	0	0	35.5	-3.4873	2.0321	5.6103	10.7995	19.068	-0.6	0	0	0	0	0	35.7	-0.7117	-0.6595	-0.966	-1.3376	-1.9718
35.8	3.5399	3.6604	6.6516	12.9341	25.9171	-0.35	0	0	0	0	0	35.6	-3.5938	1.9171	5.3605	10.3414	18.3255	-0.55	0	0	0	0	0	35.8	-0.7114	-0.6563	-0.9603	-1.3366	-1.9665
35.9	3.4493	3.5583	6.465	12.5789	25.1804	-0.3	0	0	0	0	0	35.7	-3.7115	1.8166	5.1099	9.8842	17.6128	-0.5	0	0	0	0	0	35.9	-0.7111	-0.6601	-0.958	-1.345	-1.9683
36	3.3544	3.4546	6.2624	12.2319	24.447	-0.25	0	0	0	0	0	35.8	-3.8051	1.7056	4.8714	9.4528	16.9604	-0.45	0	0	0	0	0	36	-0.7142	-0.6607	-0.957	-1.3399	-1.9612
36.1	3.2534	3.3464	6.0907	11.9056	23.7212	-0.2	0	0	0	0	0	35.9	-3.9043	1.5999	4.6392	9.0349	16.2757	-0.4	0	0	0	0	0	36.1	-0.7109	-0.6576	-0.9527	-1.3332	-1.9463
36.2	3.1591	3.2611	5.92	11.571	23.0669	-0.15	0	0	0	0	0	36	-4.0082	1.4901	4.4111	8.6941	15.671	-0.35	0	0	0	0	0	36.2	-0.7026	-0.6564	-0.9451	-1.3239	-1.9353
36.3	3.0628	3.1671	5.7368	11.2472	22.4351	-0.1	0	0	0	0	0	36.1	-4.0847	1.4004	4.1914	8.3536	15.0994	-0.3	0	0	0	0	0	36.3	-0.6982	-0.6465	-0.9422	-1.3191	-1.9266
36.4	2.9795	3.073	5.5628	10.9132	21.8836	-0.05	0	0	0	0	0	36.2	-4.1708	1.2962	3.9878	8.0084	14.4855	-0.25	0	0	0	0	0	36.4	-0.6936	-0.6436	-0.9379	-1.307	-1.9205
36.5	2.8961	2.9815	5.4241	10.6156	21.2945	0	0	0	0	0	0	36.3	-4.2523	1.2288	3.7835	7.6725	13.8957	-0.2	0	0	0	0	0	36.5	-0.6952	-0.6463	-0.9313	-1.3047	-1.9151
36.6	2.8072	2.8948	5.2569	10.3275	20.7295	0.049999	0	0	0	0	0	36.4	-4.3331	1.1462	3.6088	7.3405	13.3717	-0.15	0	0	0	0	0	36.6	-0.6962	-0.6427	-0.9304	-1.2982	-1.9037
36.7	2.7327	2.8283	5.1137	10.0252	20.2219	0.100002	0.381233	0.383745	0.745451	1.51654	3.28841	36.5	-4.3957	1.0531	3.4422	7.0193	12.8935	-0.1	0	0	0	0	3.74213	36.7	-0.6957	-0.6428	-0.9272	-1.2956	-1.9003
36.8	2.656	2.7586	4.9719	9.7638	19.7174	0.150002	0.756271	0.761257	1.4785	3.00677	6.51527	36.6	-4.4792	0.9725	3.2767	6.7256	12.4141	-0.05	0	0	0	0	7.40544	36.8	-0.6897	-0.6366	-0.9202	-1.289	-1.891
36.9	2.5812	2.6823	4.8323	9.5413	19.191	0.200001	1.12524	1.13267	2.1994	4.47123	9.68197	36.7	-4.5491	0.8917	3.1035	6.4414	11.9366	0	0	0	0	1.8727	10.9917	36.9	-0.69	-0.6327	-0.9192	-1.2812	-1.8793
37	2.5199	2.6205	4.7093	9.2778	18.6774	0.25	1.48825	1.49807	2.90836	5.91038	12.7896	36.8	-4.6206	0.8115	2.9268	6.1692	11.446	0.049999	0	0	0	3.7096	14.5026	37	-0.6903	-0.6344	-0.9153	-1.2777	-1.8631
37.1	2.4446	2.5509	4.5887	9.0169	18.2286	0.299999	1.84538	1.85756	3.60558	7.32465	15.8393	36.9	-4.7011	0.737	2.7967	5.9022	10.9748	0.099998	0.468507	0.468507	0.936791	5.51136	17.9394	37.1	-0.6876	-0.6395	-0.916	-1.2731	-1.8487
37.2	2.371	2.4822	4.4589	8.806	17.8016	0.350002	2.19676	2.21127	4.29129	8.71458	18.8322	37	-4.7658	0.659	2.653	5.6386	10.5449	0.150002	0.928751	0.928751	1.85662	7.27877	21.304	37.2	-0.6868	-0.6376	-0.9116	-1.2659	-1.8357
37.3	2.3014	2.4126	4.3337	8.5989	17.3825	0.400002	2.54243	2.55924	4.96559	10.0803	21.769	37.1	-4.8346	0.5967	2.5248	5.3889	10.1213	0.200001	1.38081	1.38081	2.75966	9.01219	24.5971	37.3	-0.6805	-0.635	-0.9038	-1.2582	-1.8261
37.4	2.2364	2.3554	4.2264	8.38	16.9691	0.450001	2.88251	2.90157	5.62872	11.4225	24.651	37.2	-4.8861	0.5265	2.3964	5.156	9.7185	0.25	1.82486	1.82486	3.64627	10.7124	27.8206	37.4	-0.674	-0.6307	-0.8955	-1.2482	-1.8103
37.5	2.1679	2.2896	4.1218	8.1776	16.5819	0.5	3.21709	3.23837	6.28086	12.7414	27.4792	37.3	-4.9528	0.4584	2.2787	4.926	9.3411	0.299999	2.26104	2.26104	4.51675	12.38	30.9758	37.5	-0.6754	-0.6359	-0.8943	-1.2458	-1.8157
37.6	2.1078	2.2417	4.0059	7.986	16.1566	0.549999	3.54625	3.56972	6.92219	14.0376	30.2544	37.4	-5.0071	0.4037	2.1651	4.6953	8.9958	0.349998	2.68949	2.68949	5.37138	14.0155	34.0641	37.6	-0.6758	-0.635	-0.8938	-1.2393	-1.8081
37.7	2.0614	2.1835	3.8985	7.7858	15.7847	0.600002	3.87011	3.89574	7.55293	15.3113	32.978	37.5	-5.0666	0.3383	2.051	4.4866	8.6506	0.400002	3.11038	3.11038	6.21051	15.6198	37.0869	37.7	-0.6724	-0.6352	-0.8932	-1.2388	-1.8077
37.8	2.0129	2.1219	3.8026	7.6012	15.4459	0.650002	4.18871	4.21646	8.17317	16.563	35.6505	37.6	-5.1116	0.292	1.9343	4.2838	8.336	0.450001	3.52378	3.52378	7.0343	17.1931	40.0453	37.8	-0.6737	-0.6338	-0.8927	-1.2343	-1.8051
37.9	1.9573	2.0647	3.7211	7.4114	15.0853	0.700001	4.50215	4.53199	8.78313	17.793	38.2729	37.7	-5.1648	0.2451	1.8262	4.0663	8.018	0.5	3.92985	3.92985	7.84307	18.7362	42.9407	37.9	-0.6702	-0.6342	-0.8927	-1.2317	-1.8081
38	1.9085	2.0084	3.6262	7.2355	14.7625	0.75	4.81052	4.84242	9.38298	19.0016	40.8463	37.8	-5.2222	0.1901	1.7211	3.8527	7.7071	0.549999	4.32871	4.32871	8.6371	20.2496	45.7743	38	-0.6695	-0.6287	-0.8953	-1.2308	-1.7974
38.1	1.8637	1.9563	3.5283	7.0625	14.4645	0.799999	5.1139	5.14783	9.97288	20.1894	43.3715	37.9	-5.269	0.1346	1.6112	3.6671	7.4129	0.599998	4.72051	4.72051	9.41666	21.7338	48.5475	38.1	-0.6733	-0.6289	-0.8967	-1.2302	-1.7943
38.2	1.8207	1.9075	3.4481	6.895	14.1524	0.850002	5.4124	5.44832	10.5531	21.3566	45.8496	38	-5.3212	0.0832	1.5037	3.4791	7.1151	0.650002	5.10538	5.10538	10.1821	23.1896	51.2616	38.2	-0.6712	-0.6286	-0.8944	-1.2283	-1.7906
38.3	1.7716	1.8711	3.3728	6.7238	13.8422	0.900002	5.70604	5.74393	11.1235	22.5036	48.2811	38.1	-5.3508	0.0352	1.4118	3.3023	6.8296	0.700001	5.48339	5.48339	10.9334	24.6172	53.9175	38.3	-0.6686	-0.6212	-0.8904	-1.2248	-1.7846
38.4	1.719	1.8142	3.2991	6.5859	13.5546	0.950001	5.99492	6.03475	11.6846	23.6307	50.6671	38.2	-5.4014	-0.0211	1.3136	3.1411	6.5581	0.75	5.8547	5.8547	11.6711	26.0172	56.5164	38.4	-0.6639	-0.6196	-0.8875	-1.2164	-1.7777
38.5	1.6789	1.7665	3.2329	6.4355	13.2656	1	6.27914	6.32087	12.2363	24.7383	53.0083	38.3	-5.4451	-0.0693	1.2263	2.9641	6.3058	0.799999	6.21942	6.21942	12.3953	27.3902	59.0598	38.5	-0.6538	-0.6157	-0.8778	-1.202	-1.7684
38.6	1.6353	1.7296	3.1604	6.3007	12.9929	1.05	6.55875	6.60236	12.7789	25.8267	55.3056	38.4	-5.4899	-0.1121	1.151	2.8136	6.0482	0.849998	6.57766	6.57766	13.1062	28.7367	61.5485	38.6	-0.6487	-0.6129	-0.8757	-1.1973	-1.7656
38.7	1.5927	1.6951	3.0832	6.1704	12.7268	1.1	6.83386	6.87932	13.3125	26.8963	57.5601	38.5	-5.5292	-0.1643	1.0564	2.6631	5.8128	0.900002	6.92957	6.92957	13.8043	30.0573	63.9839	38.7	-0.6494	-0.6168	-0.8765	-1.1962	-1.7625
38.8	1.5609	1.6531	3.0254	6.0457	12.4497	1.15	7.10449	7.15177	13.8373	27.9472	59.7721	38.6	-5.5593	-0.2116	0.9869	2.5143	5.5827	0.950001	7.27521	7.27521	14.4895	31.3523	66.3669	38.8	-0.6541	-0.6193	-0.8778	-1.1974	-1.7604
38.9	1.533	1.6203	2.9573	5.9166	12.2036	1.2	7.37075	7.41982	14.3533	28.98	61.9426	38.7	-5.5994	-0.2547	0.9248	2.3742	5.3719	1	7.61471	7.61471	15.1622	32.6222	68.6985	38.9	-0.6579	-0.6225	-0.8755	-1.1929	-1.7569
39	1.4998	1.5897	2.8941	5.8056	11.9525	1.25	7.63269	7.68353	14.8608	29.9949	64.0723	38.8	-5.6379	-0.2794	0.848	2.244	5.1497	1.05	7.94818	7.94818	15.8226	33.8676	70.9799	39	-0.6539	-0.617	-0.8689	-1.1847	-1.7461
39.1	1.4649	1.5507	2.8315	5.6945	11.7095	1.3	7.89039	7.94297	15.3598	30.9921	66.1621	38.9	-5.6771	-0.3171	0.7821	2.1373	4.9421	1.1	8.27572	8.27572	16.471	35.0889	73.2122	39.1	-0.651	-0.6172	-0.863	-1.1777	-1.737
39.2	1.4361	1.5193	2.7797	5.5882	11.4697	1.35	8.14395	8.19824	15.8506	31.9722	68.2128	39	-5.7218	-0.3613	0.7005	2.0209	4.7585	1.15	8.59748	8.59748	17.1075	36.2865	75.3964	39.2	-0.6468	-0.6114	-0.8574	-1.1713	-1.7291
39.3	1.4068	1.4802	2.7291	5.4711	11.2495	1.4	8.39337	8.44935	16.3332	32.9352	70.2249	39.1	-5.7635	-0.3992	0.6299	1.9173	4.5822	1.2	8.91349	8.91349	17.7323	37.4609	77.5333	39.3	-0.6464	-0.6114	-0.8607	-1.1679	-1.7232
39.4	1.383	1.4493	2.677	5.367	11.0475	1.45	8.63876	8.6964	16.8079	33.8815	72.1991	39.2	-5.7962	-0.4263	0.5651	1.8216	4.3911	1.25	9.22389	9.22389	18.3457	38.6125	79.624	39.4	-0.6497	-0.6111	-0.8551	-1.1718	-1.7218
39.5	1.3565	1.4156	2.6244	5.2766	10.8486	1.5	8.88018	8.93946	17.2746	34.8113	74.1363	39.3	-5.8246	-0.4521	0.5042	1.7102	4.2186	1.3	9.52877	9.52877	18.9479	39.7418	81.6695	39.5	-0.647	-0.6113	-0.8548	-1.169	-1.7159
39.6	1.3257	1.3899	2.5817	5.1753	10.6528	1.55	9.11769	9.17858	17.7336	35.7251	76.037	39.4	-5.8559	-0.481	0.4438	1.617	4.0486	1.35	9.82823	9.82823	19.539	40.8492	83.6707	39.6	-0.6456	-0.6107	-0.8545	-1.1669	-1.7079
39.7	1.3045	1.363	2.5316	5.0887	10.4521	1.6	9.35137	9.41384	18.185	36.623	77.9022	39.5	-5.883	-0.5031	0.3892	1.5247	3.8809	1.4	10.1224	10.1224	20.1194	41.9351	85.6287	39.7	-0.6459	-0.6086	-0.8474	-1.1611	-1.7011
39.8	1.2759	1.3357	2.4873	4.9907	10.2848	1.65	9.58125	9.64528	18.6289	37.5053	79.7322	39.6	-5.9159	-0.5211	0.3453	1.4229	3.7035	1.45	10.4113	10.4113	20.6891	42.9999	87.544	39.8	-0.6441	-0.6068	-0.8444	-1.1569	-1.6956
39.9	1.2449	1.312	2.4549	4.9244	10.1071	1.7	9.80741	9.87298	19.0654	38.3723	81.5277	39.7	-5.9494	-0.5507	0.2878	1.3294	3.5609	1.5	10.6951	10.6951	21.2483	44.044	89.4178	39.9	-0.6414	-0.6064	-0.8411	-1.1487	-1.6864
40	1.2178	1.2904	2.4179	4.8462	9.9315	1.75	10.0299	10.097	19.4947	39.2243	83.2895	39.8	-5.9661	-0.5659	0.2507	1.2434	3.4017	1.55	10.9738	10.9738	21.7974	45.0678	91.2509	40	-0.6397	-0.6094	-0.8454	-1.1512	-1.6917
40.1	1.1936	1.2741	2.3698	4.7668	9.7687	1.8	10.2488	10.3174	19.9168	40.0614	85.0182	39.9	-5.9722	-0.5761	0.2163	1.1618	3.2508	1.6	11.2476	11.2476	22.3363	46.0717	93.0442	40.1	-0.6426	-0.6099	-0.8456	-1.1482	-1.6873
40.2	1.1724	1.2447	2.3331	4.6863	9.6487	1.85	10.4642	10.5342	20.332	40.8841	86.7144	40	-5.9845	-0.5939	0.1737	1.0793	3.111	1.65	11.5165	11.5165	22.8654	47.0561	94.7986	40.2	-0.6468	-0.6119	-0.8483	-1.1485	-1.6895
40.3	1.1604	1.2186	2.3087	4.6087	9.4961	1.9	10.676	10.7475	20.7402	41.6925	88.3786	40.1	-6.0008	-0.6211	0.1467	0.9996	2.9731	1.7	11.7806	11.7806	23.3848	48.0213	96.5147	40.3	-0.647	-0.6112	-0.8483	-1.1438	-1.6845
40.4	1.1424	1.2013	2.2748	4.5596	9.364	1.95	10.8845	10.9574	21.1417	42.4868	90.0115	40.2	-6.0214	-0.6457	0.1009	0.934	2.831	1.75	12.04	12.04	23.8946	48.9677	98.1934	40.4	-0.6406	-0.6081	-0.8495	-1.1439	-1.6845
40.5	1.1193	1.1806	2.2403	4.4942	9.2342	2	11.0895	11.1638	21.5365	43.2673	91.6137	40.3	-6.0426	-0.6683	0.0747	0.8517	2.6904	1.8	12.2949	12.2949	24.3951	49.8957	99.8355	40.5	-0.6375	-0.6084	-0.8476	-1.1444	-1.6809
40.6	1.0978	1.1682	2.1957	4.4271	9.1077	2.05	11.2912	11.3669	21.9248	44.0343	93.1856	40.4	-6.058	-0.6862	0.0355	0.7902	2.5606	1.85	12.5451	12.5451	24.8864	50.8056	101.442	40.6	-0.6384	-0.6077	-0.8441	-1.1407	-1.6778
40.7	1.0824	1.1522	2.1717	4.366	8.9745	2.1	11.4897	11.5668	22.3066	44.788	94.7281	40.5	-6.0748	-0.7068	-0.0033	0.7284	2.4363	1.9	12.791	12.791	25.3687	51.6978	103.013	40.7	-0.639	-0.6037	-0.8449	-1.1425	-1.6778
40.8	1.0592	1.132	2.1412	4.3148	8.845	2.15	11.685	11.7634	22.6821	45.5286	96.2414	40.6	-6.0935	-0.7288	-0.0439	0.6619	2.3173	1.95	13.0324	13.0324	25.8421	52.5726	104.55	40.8	-0.6422	-0.6024	-0.8423	-1.1399	-1.6731
40.9	1.0395	1.1169	2.1132	4.2572	8.725	2.2	11.8771	11.9568	23.0513	46.2563	97.7262	40.7	-6.1139	-0.7508	-0.0862	0.5953	2.2216	2	13.2696	13.2696	26.3069	53.4303	106.053	40.9	-0.6425	-0.603	-0.8403	-1.1384	-1.6681
41	1.0187	1.0928	2.0738	4.2013	8.6062	2.25	12.0661	12.1471	23.4144	46.9714	99.183	40.8	-6.137	-0.7661	-0.1278	0.5362	2.1338	2.05	13.5025	13.5025	26.7631	54.2712	107.524	41	-0.6412	-0.6063	-0.8452	-1.1396	-1.6652
41.1	1.0024	1.0698	2.0394	4.1355	8.4975	2.3	12.252	12.3343	23.7715	47.674	100.612	40.9	-6.1513	-0.7753	-0.1591	0.4791	2.0357	2.1	13.7313	13.7313	27.2109	55.0958	108.962	41.1	-0.6437	-0.6039	-0.841	-1.1364	-1.6613
41.2	0.9812	1.0503	2.0092	4.0901	8.3993	2.35	12.4349	12.5185	24.1226	48.3645	102.015	41	-6.1706	-0.7973	-0.1935	0.4202	1.9419	2.15	13.956	13.956	27.6505	55.9043	110.369	41.2	-0.642	-0.5972	-0.8414	-1.1244	-1.6479
41.3	0.9737	1.0464	1.9792	4.0313	8.2928	2.4	12.6149	12.6997	24.4679	49.0429	103.391	41.1	-6.1878	-0.8083	-0.2186	0.3522	1.8534	2.2	14.1767	14.1767	28.0821	56.697	111.745	41.3	-0.6431	-0.5994	-0.8368	-1.122	-1.6452
41.4	0.9621	1.0295	1.95	3.9834	8.1993	2.45	12.7919	12.8779	24.8075	49.7096	104.741	41.2	-6.2026	-0.83	-0.2595	0.2974	1.769	2.25	14.3935	14.3935	28.5057	57.4742	113.091	41.4	-0.6445	-0.604	-0.8357	-1.123	-1.6435
41.5	0.9419	1.0104	1.9109	3.9304	8.1056	2.5	12.966	13.0533	25.1414	50.3646	106.066	41.3	-6.2104	-0.8486	-0.2864	0.2491	1.6863	2.3	14.6064	14.6064	28.9215	58.2361	114.407	41.5	-0.6438	-0.6027	-0.836	-1.1244	-1.6445
41.6	0.9254	0.994	1.8825	3.8752	8.0128	2.55	13.1374	13.2258	25.4698	51.0083	107.365	41.4	-6.2218	-0.8633	-0.3168	0.2043	1.602	2.35	14.8155	14.8155	29.3296	58.9832	115.695	41.6	-0.6456	-0.604	-0.8328	-1.1253	-1.6446
41.7	0.913	0.9756	1.8512	3.8176	7.9146	2.6	13.306	13.3956	25.7927	51.6409	108.64	41.5	-6.2295	-0.8772	-0.3357	0.1535	1.5359	2.4	15.0209	15.0209	29.7303	59.7158	116.954	41.7	-0.6424	-0.6017	-0.8268	-1.1199	-1.6437
41.8	0.8972	0.9655	1.8231	3.7705	7.8133	2.65	13.4718	13.5625	26.1103	52.2624	109.891	41.6	-6.2478	-0.8957	-0.3626	0.1114	1.4554	2.45	15.2227	15.2227	30.1236	60.4339	118.185	41.8	-0.6434	-0.5974	-0.8229	-1.1099	-1.6379
41.9	0.8847	0.9521	1.7912	3.7203	7.7166	2.7	13.635	13.7268	26.4226	52.8731	111.119	41.7	-6.2606	-0.9088	-0.388	0.063	1.3836	2.5	15.4208	15.4208	30.5097	61.138	119.39	41.9	-0.6398	-0.5987	-0.823	-1.1052	-1.6344
42	0.8704	0.9355	1.7642	3.6696	7.6374	2.75	13.7955	13.8884	26.7297	53.4732	112.323	41.8	-6.268	-0.9272	-0.414	0.0131	1.3129	2.55	15.6154	15.6154	30.8887	61.8284	120.568	42	-0.6374	-0.5899	-0.8182	-1.0948	-1.6216
42.1	0.8525	0.9244	1.738	3.628	7.5529	2.8	13.9534	14.0474	27.0317	54.0628	113.505	41.9	-6.2805	-0.9412	-0.4436	-0.022	1.2504	2.6	15.8066	15.8066	31.2607	62.5052	121.72	42.1	-0.636	-0.5884	-0.8144	-1.0929	-1.6195
42.2	0.8413	0.9098	1.7144	3.583	7.4741	2.85	14.1087	14.2039	27.3287	54.6423	114.664	42	-6.2887	-0.9573	-0.4712	-0.069	1.1919	2.65	15.9943	15.9943	31.6258	63.1688	122.847	42.2	-0.6365	-0.5915	-0.8166	-1.0879	-1.6182
42.3	0.8282	0.8988	1.6932	3.5415	7.3967	2.9	14.2616	14.3578	27.6207	55.2116	115.801	42.1	-6.2955	-0.9632	-0.4952	-0.1174	1.1296	2.7	16.1787	16.1787	31.9843	63.8193	123.949	42.3	-0.6423	-0.5891	-0.8175	-1.0848	-1.6196
42.4	0.8128	0.8854	1.673	3.5058	7.3163	2.95	14.4119	14.5092	27.9079	55.771	116.917	42.2	-6.3089	-0.9769	-0.5233	-0.1612	1.0598	2.75	16.3599	16.3599	32.3361	64.4571	125.026	42.4	-0.6454	-0.5963	-0.8177	-1.0855	-1.6187
42.5	0.8063	0.8739	1.6518	3.4686	7.2372	3	14.5599	14.6581	28.1903	56.3207	118.012	42.3	-6.3199	-0.9888	-0.5435	-0.2107	0.9958	2.8	16.5377	16.5377	32.6815	65.0824	126.08	42.5	-0.6445	-0.5944	-0.8125	-1.0826	-1.6142
42.6	0.7892	0.8615	1.6273	3.4335	7.1659	3.05	14.7054	14.8047	28.4681	56.8608	119.086	42.4	-6.3326	-1.0016	-0.5716	-0.2537	0.9375	2.85	16.7125	16.7125	33.0205	65.6955	127.111	42.6	-0.6434	-0.5932	-0.8135	-1.081	-1.608
42.7	0.7799	0.8542	1.6121	3.4044	7.1089	3.1	14.8486	14.9489	28.7412	57.3916	120.14	42.5	-6.3448	-1.0079	-0.5883	-0.2983	0.8839	2.9	16.8841	16.8841	33.3532	66.2966	128.119	42.7	-0.64	-0.5929	-0.8084	-1.0813	-1.6048
42.8	0.7652	0.8415	1.5975	3.3675	7.0325	3.15	14.9894	15.0907	29.0098	57.9132	121.174	42.6	-6.3511	-1.0135	-0.6064	-0.3382	0.829599	2.95	17.0526	17.0526	33.6799	66.8858	129.105	42.8	-0.6424	-0.5914	-0.8042	-1.0739	-1.6005
42.9	0.7514	0.8252	1.574	3.3288	6.968	3.2	15.128	15.2302	29.2739	58.4256	122.188	42.7	-6.3607	-1.0264	-0.6312	-0.3806	0.7714	3	17.2182	17.2182	34.0005	67.4635	130.069	42.9	-0.6441	-0.5896	-0.8057	-1.0692	-1.5988
43	0.7356	0.8124	1.5535	3.2939	6.8998	3.25	15.2643	15.3675	29.5336	58.9291	123.183	42.8	-6.3664	-1.037	-0.6561	-0.4167	0.7108	3.05	17.3807	17.3807	34.3152	68.0298	131.011	43	-0.6401	-0.592	-0.8037	-1.0713	-1.596
43.1	0.7246	0.7969	1.5364	3.2606	6.8385	3.3	15.3984	15.5026	29.789	59.4239	124.16	42.9	-6.3762	-1.0484	-0.6877	-0.457	0.6532	3.1	17.5404	17.5404	34.6241	68.5851	131.933	43.1	-0.6354	-0.5871	-0.7997	-1.0672	-1.591
43.2	0.7176	0.7933	1.5241	3.2234	6.7747	3.35	15.5304	15.6354	30.0402	59.9101	125.118	43	-6.3866	-1.0595	-0.7096	-0.4891	0.5978	3.15	17.6973	17.6973	34.9274	69.1295	132.835	43.2	-0.6283	-0.5797	-0.792	-1.0587	-1.5845
43.3	0.7028	0.7756	1.5023	3.1794	6.7121	3.4	15.6602	15.7661	30.2872	60.3878	126.058	43.1	-6.3942	-1.0704	-0.73	-0.5203	0.5407	3.2	17.8513	17.8513	35.225	69.6631	133.716	43.3	-0.6308	-0.584	-0.7952	-1.0625	-1.5843
43.4	0.6954	0.7703	1.4871	3.1545	6.6568	3.45	15.7879	15.8948	30.5301	60.8572	126.98	43.2	-6.4031	-1.0828	-0.7475	-0.5466	0.5027	3.25	18.0026	18.0026	35.5172	70.1863	134.578	43.4	-0.6296	-0.5833	-0.798	-1.0615	-1.5828
43.5	0.6825	0.7578	1.4658	3.1252	6.5933	3.5	15.9135	16.0213	30.7689	61.3184	127.885	43.3	-6.4064	-1.094	-0.7622	-0.575	0.4489	3.3	18.1512	18.1512	35.8039	70.6992	135.421	43.5	-0.6302	-0.5844	-0.799	-1.0594	-1.5802
43.6	0.6667	0.7466	1.4425	3.0928	6.5299	3.55	16.0371	16.1457	31.0038	61.7716	128.772	43.4	-6.406	-1.0984	-0.7815	-0.6032	0.3879	3.35	18.2972	18.2972	36.0854	71.202	136.246	43.6	-0.6243	-0.5819	-0.7969	-1.0555	-1.5745
43.7	0.6612	0.7421	1.424	3.0632	6.4759	3.6	16.1587	16.2682	31.2348	62.217	129.643	43.5	-6.406	-1.1026	-0.8007	-0.6327	0.339	3.4	18.4405	18.4405	36.3617	71.695	137.052	43.7	-0.6213	-0.5797	-0.797	-1.0544	-1.573
43.8	0.6497	0.7302	1.4116	3.0316	6.4214	3.65	16.2783	16.3886	31.4619	62.6546	130.497	43.6	-6.4102	-1.1078	-0.8191	-0.659	0.2982	3.45	18.5813	18.5813	36.6329	72.1782	137.84	43.8	-0.6235	-0.5824	-0.7973	-1.059	-1.5735
43.9	0.6401	0.7221	1.4014	3.005	6.3664	3.7	16.396	16.5072	31.6853	63.0845	131.335	43.7	-6.4172	-1.1174	-0.8368	-0.6834	0.2652	3.5	18.7196	18.7196	36.8991	72.6519	138.611	43.9	-0.621	-0.5828	-0.7946	-1.0545	-1.5703
44	0.6366	0.717	1.3851	2.9735	6.3149	3.75	16.5118	16.6238	31.9049	63.507	132.157	43.8	-6.4195	-1.1207	-0.85	-0.7124	0.2293	3.55	18.8554	18.8554	37.1604	73.1164	139.364	44	-0.6206	-0.58	-0.7928	-1.0528	-1.5695
44.1	0.6243	0.7144	1.3681	2.9423	6.2665	3.8	16.6257	16.7385	32.1209	63.9221	132.964	43.9	-6.4246	-1.1302	-0.8742	-0.7337	0.1937	3.6	18.9888	18.9888	37.4169	73.5717	140.101	44.1	-0.6205	-0.58	-0.7896	-1.0485	-1.5657
44.2	0.6186	0.7072	1.3516	2.9168	6.2245	3.85	16.7377	16.8513	32.3333	64.33	133.756	44	-6.4306	-1.134	-0.8895	-0.761	0.146	3.65	19.1198	19.1198	37.6686	74.018	140.822	44.2	-0.6159	-0.5757	-0.7821	-1.0412	-1.5625
44.3	0.6117	0.702	1.3405	2.8885	6.1741	3.9	16.848	16.9623	32.5422	64.7308	134.532	44.1	-6.4344	-1.1455	-0.9051	-0.7917	0.1143	3.7	19.2485	19.2485	37.9157	74.4556	141.527	44.3	-0.6156	-0.5775	-0.7777	-1.0366	-1.5609
44.4	0.6068	0.6987	1.3311	2.8617	6.139	3.95	16.9564	17.0716	32.7476	65.1246	135.294	44.2	-6.4367	-1.1566	-0.9298	-0.8077	0.0715	3.75	19.3749	19.3749	38.1583	74.8845	142.216	44.4	-0.615	-0.5797	-0.7774	-1.0379	-1.5587
44.5	0.6018	0.6919	1.3188	2.8368	6.0877	4	17.0631	17.179	32.9496	65.5116	136.041	44.3	-6.4385	-1.1574	-0.9399	-0.8274	0.0343	3.8	19.499	19.499	38.3963	75.305	142.89	44.5	-0.6141	-0.5807	-0.7738	-1.0373	-1.5547
44.6	0.5868	0.6788	1.3033	2.8139	6.041	4.05	17.1681	17.2847	33.1482	65.8918	136.775	44.4	-6.4422	-1.1667	-0.9534	-0.8521	0.0012	3.85	19.6209	19.6209	38.63	75.7173	143.548	44.6	-0.6138	-0.579	-0.7714	-1.0373	-1.5502
44.7	0.5782	0.6697	1.286	2.7865	5.9955	4.1	17.2714	17.3887	33.3435	66.2654	137.494	44.5	-6.4458	-1.1707	-0.9637	-0.8721	-0.0335	3.9	19.7406	19.7406	38.8594	76.1214	144.193	44.7	-0.6084	-0.5747	-0.7698	-1.03	-1.5403
44.8	0.5692	0.6656	1.2725	2.7618	5.9525	4.15	17.373	17.4911	33.5356	66.6325	138.2	44.6	-6.4429	-1.1733	-0.9752	-0.8961	-0.0594	3.95	19.8582	19.8582	39.0845	76.5176	144.822	44.8	-0.6018	-0.5697	-0.7677	-1.0268	-1.5358
44.9	0.5641	0.6578	1.2571	2.7411	5.9021	4.2	17.4729	17.5917	33.7245	66.9932	138.892	44.7	-6.4419	-1.1752	-0.9832	-0.9148	-0.0969	4	19.9737	19.9737	39.3055	76.9059	145.438	44.9	-0.5961	-0.567	-0.7623	-1.0171	-1.5315
45	0.5586	0.6538	1.2477	2.7232	5.8596	4.25	17.5712	17.6907	33.9102	67.3477	139.571	44.8	-6.4454	-1.1794	-0.9911	-0.9399	-0.1234	4.05	20.0872	20.0872	39.5224	77.2866	146.041	45	-0.5923	-0.562	-0.7622	-1.0123	-1.5295
45.1	0.5566	0.6511	1.2477	2.7019	5.8211	4.3	17.668	17.7882	34.0929	67.6959	140.238	44.9	-6.4445	-1.1903	-1.0013	-0.9615	-0.1537	4.1	20.1986	20.1986	39.7353	77.6599	146.629	45.1	-0.5877	-0.5607	-0.7583	-1.0104	-1.5242
45.2	0.5508	0.6431	1.2372	2.6832	5.7812	4.35	17.7631	17.884	34.2725	68.0381	140.892	45	-6.4437	-1.1932	-1.0117	-0.9796	-0.1803	4.15	20.308	20.308	39.9442	78.0257	147.205	45.2	-0.5917	-0.5559	-0.7579	-1.0087	-1.5209
45.3	0.5436	0.6389	1.2324	2.6693	5.7405	4.4	17.8568	17.9783	34.4491	68.3744	141.533	45.1	-6.4451	-1.1931	-1.022	-0.9931	-0.2012	4.2	20.4155	20.4155	40.1493	78.3844	147.768	45.3	-0.5957	-0.5585	-0.7579	-1.0099	-1.5209
45.4	0.5402	0.6374	1.2287	2.6517	5.7144	4.45	17.9489	18.0711	34.6228	68.7048	142.162	45.2	-6.444	-1.194	-1.0288	-1.0197	-0.2304	4.25	20.521	20.521	40.3507	78.736	148.319	45.4	-0.5931	-0.5539	-0.752	-1.0026	-1.5121
45.5	0.5306	0.6294	1.2186	2.638	5.6897	4.5	18.0395	18.1623	34.7936	69.0294	142.78	45.3	-6.449	-1.2035	-1.0431	-1.0429	-0.2597	4.3	20.6247	20.6247	40.5483	79.0806	148.857	45.5	-0.5929	-0.5535	-0.7547	-0.9996	-1.5115
45.6	0.5277	0.6277	1.2057	2.6199	5.6549	4.55	18.1286	18.2521	34.9616	69.3483	143.385	45.4	-6.4512	-1.215	-1.0546	-1.0596	-0.2879	4.35	20.7265	20.7265	40.7422	79.4185	149.383	45.6	-0.5927	-0.5549	-0.7573	-1.0007	-1.5111
45.7	0.517	0.6214	1.1912	2.5965	5.6268	4.6	18.2163	18.3405	35.1268	69.6618	143.98	45.5	-6.4572	-1.2139	-1.0669	-1.0799	-0.3129	4.4	20.8265	20.8265	40.9326	79.7497	149.897	45.7	-0.5952	-0.5595	-0.7579	-1.0011	-1.5119
45.8	0.5143	0.6129	1.1834	2.5776	5.5994	4.65	18.3026	18.4273	35.2892	69.9697	144.562	45.6	-6.4611	-1.2191	-1.0749	-1.0909	-0.3397	4.45	20.9247	20.9247	41.1194	80.0743	150.4	45.8	-0.5939	-0.5554	-0.7578	-0.9982	-1.5102
45.9	0.5087	0.6069	1.1743	2.5615	5.5721	4.7	18.3875	18.5128	35.4489	70.2723	145.134	45.7	-6.4662	-1.2228	-1.0786	-1.1085	-0.3667	4.5	21.0212	21.0212	41.3028	80.3926	150.892	45.9	-0.5947	-0.5568	-0.7545	-1.0002	-1.5084
46	0.5083	0.6013	1.1625	2.5426	5.5401	4.75	18.471	18.5969	35.606	70.5696	145.695	45.8	-6.4675	-1.2257	-1.0878	-1.1201	-0.3909	4.55	21.1159	21.1159	41.4828	80.7046	151.373	46	-0.5879	-0.5537	-0.7512	-0.9959	-1.5082
46.1	0.5071	0.5935	1.1529	2.5241	5.5151	4.8	18.5531	18.6797	35.7604	70.8618	146.246	45.9	-6.471	-1.2306	-1.0965	-1.1316	-0.4187	4.6	21.209	21.209	41.6595	81.0104	151.843	46.1	-0.5899	-0.5492	-0.7468	-0.9941	-1.5035
46.2	0.5059	0.5915	1.1458	2.5123	5.4882	4.85	18.634	18.7611	35.9123	71.1489	146.786	46	-6.4778	-1.2375	-1.1074	-1.1481	-0.4364	4.65	21.3004	21.3004	41.833	81.3102	152.303	46.2	-0.5886	-0.549	-0.7457	-0.9968	-1.502
46.3	0.5013	0.5907	1.1429	2.5021	5.4634	4.9	18.7135	18.8412	36.0617	71.4309	147.315	46.1	-6.4884	-1.2469	-1.1238	-1.1615	-0.4551	4.7	21.3901	21.3901	42.0032	81.6041	152.752	46.3	-0.5871	-0.5529	-0.7445	-0.9984	-1.498
46.4	0.4945	0.5801	1.1348	2.4856	5.4348	4.95	18.7917	18.92	36.2086	71.7081	147.835	46.2	-6.4859	-1.2471	-1.1302	-1.1695	-0.4794	4.75	21.4783	21.4783	42.1703	81.8922	153.192	46.4	-0.5833	-0.5471	-0.7414	-0.9917	-1.4928
46.5	0.481	0.5707	1.1226	2.467	5.3977	5	18.8686	18.9975	36.353	71.9804	148.345	46.3	-6.4849	-1.2444	-1.1342	-1.1875	-0.4918	4.8	21.5648	21.5648	42.3342	82.1745	153.621	46.5	-0.5877	-0.5526	-0.7382	-0.9857	-1.4906
46.6	0.4806	0.5696	1.119	2.4558	5.3755	5.05	18.9443	19.0737	36.495	72.2479	148.845	46.4	-6.4889	-1.2481	-1.1464	-1.1945	-0.511	4.85	21.6499	21.6499	42.4952	82.4514	154.042	46.6	-0.5853	-0.5491	-0.7357	-0.9848	-1.4852
46.7	0.4796	0.5593	1.1088	2.4414	5.3523	5.1	19.0188	19.1487	36.6347	72.5109	149.336	46.5	-6.4832	-1.2464	-1.1482	-1.2072	-0.5282	4.9	21.7334	21.7334	42.6532	82.7227	154.452	46.7	-0.5817	-0.5476	-0.7311	-0.9822	-1.4824
46.8	0.4716	0.5526	1.0949	2.4252	5.3257	5.15	19.0921	19.2225	36.7721	72.7692	149.817	46.6	-6.4891	-1.248	-1.155	-1.2212	-0.5444	4.95	21.8154	21.8154	42.8083	82.9887	154.854	46.8	-0.5783	-0.5511	-0.7279	-0.9791	-1.4823
46.9	0.4698	0.55	1.0927	2.4167	5.3098	5.2	19.1642	19.2951	36.9071	73.023	150.29	46.7	-6.4882	-1.2476	-1.1573	-1.2303	-0.5627	5	21.896	21.896	42.9605	83.2495	155.246	46.9	-0.5802	-0.5511	-0.7284	-0.982	-1.485
47	0.4631	0.5454	1.0895	2.4039	5.2899	5.25	19.2351	19.3666	37.0399	73.2724	150.753	46.8	-6.4868	-1.247	-1.1665	-1.2417	-0.59	5.05	21.9751	21.9751	43.1098	83.5051	155.63	47	-0.5857	-0.5543	-0.7315	-0.98	-1.4897
47.1	0.4609	0.5434	1.0861	2.3908	5.2675	5.3	19.3049	19.4368	37.1705	73.5175	151.208	46.9	-6.4809	-1.2497	-1.1699	-1.2541	-0.6081	5.1	22.0528	22.0528	43.2565	83.7556	156.006	47.1	-0.585	-0.5509	-0.7259	-0.9785	-1.4849
47.2	0.4514	0.5396	1.0773	2.3765	5.2405	5.35	19.3735	19.506	37.299	73.7583	151.654	47	-6.4855	-1.2549	-1.183	-1.2696	-0.6241	5.15	22.1291	22.1291	43.4004	84.0012	156.372	47.2	-0.5853	-0.5539	-0.727	-0.9834	-1.4856
47.3	0.451	0.5283	1.0691	2.3588	5.212	5.4	19.441	19.574	37.4253	73.9949	152.091	47.1	-6.4876	-1.2584	-1.1941	-1.284	-0.6392	5.2	22.204	22.204	43.5416	84.242	156.731	47.3	-0.5878	-0.5564	-0.7298	-0.986	-1.4892
47.4	0.444	0.523	1.0573	2.3457	5.1852	5.45	19.5074	19.6409	37.5495	74.2273	152.52	47.2	-6.4912	-1.2633	-1.2081	-1.2922	-0.6638	5.25	22.2777	22.2777	43.6803	84.478	157.082	47.4	-0.5853	-0.5509	-0.7299	-0.9799	-1.48
47.5	0.4374	0.52	1.0523	2.3369	5.1609	5.5	19.5728	19.7067	37.6716	74.4557	152.941	47.3	-6.4903	-1.2661	-1.2155	-1.3032	-0.6826	5.3	22.35	22.35	43.8163	84.7093	157.425	47.5	-0.5832	-0.5512	-0.7342	-0.9842	-1.4811
47.6	0.4356	0.5178	1.0518	2.33	5.1404	5.55	19.6371	19.7715	37.7917	74.6802	153.354	47.4	-6.4939	-1.2687	-1.2253	-1.3169	-0.6961	5.35	22.421	22.421	43.9499	84.9361	157.76	47.6	-0.5845	-0.5493	-0.7326	-0.9831	-1.4724
47.7	0.4286	0.5092	1.0443	2.3221	5.1203	5.6	19.7004	19.8352	37.9098	74.9007	153.76	47.5	-6.4931	-1.2739	-1.2363	-1.3246	-0.7155	5.4	22.4907	22.4907	44.081	85.1584	158.088	47.7	-0.5861	-0.5486	-0.7328	-0.9828	-1.4661
47.8	0.4276	0.5072	1.0395	2.3161	5.1024	5.65	19.7626	19.8979	38.0259	75.1174	154.157	47.6	-6.4894	-1.2718	-1.2415	-1.3317	-0.73	5.45	22.5592	22.5592	44.2097	85.3762	158.408	47.8	-0.5875	-0.5527	-0.7346	-0.986	-1.4641
47.9	0.4242	0.4997	1.0314	2.3063	5.0809	5.7	19.8238	19.9596	38.1401	75.3303	154.547	47.7	-6.4895	-1.2736	-1.2479	-1.3411	-0.743	5.5	22.6265	22.6265	44.3359	85.5898	158.721	47.9	-0.5812	-0.5521	-0.7283	-0.9806	-1.4608
48	0.4205	0.4962	1.0271	2.2985	5.0597	5.75	19.884	20.0202	38.2524	75.5395	154.93	47.8	-6.4915	-1.2743	-1.2552	-1.3537	-0.7519	5.55	22.6925	22.6925	44.4599	85.7992	159.028	48	-0.5771	-0.5491	-0.7259	-0.9767	-1.4526
48.1	0.4151	0.4885	1.0202	2.2878	5.0351	5.8	19.9432	20.0799	38.3629	75.745	155.305	47.9	-6.4956	-1.2737	-1.2647	-1.3551	-0.7668	5.6	22.7574	22.7574	44.5816	86.0044	159.327	48.1	-0.5808	-0.5504	-0.7263	-0.9768	-1.4536
48.2	0.4087	0.4859	1.0113	2.2762	5.019	5.85	20.0015	20.1386	38.4715	75.947	155.673	48	-6.4949	-1.2698	-1.267	-1.3569	-0.7837	5.65	22.8211	22.8211	44.701	86.2056	159.62	48.2	-0.5811	-0.5522	-0.7254	-0.9778	-1.4512
48.3	0.4096	0.4791	1.0035	2.2685	5.0019	5.9	20.0589	20.1964	38.5783	76.1455	156.035	48.1	-6.4915	-1.2677	-1.2645	-1.3685	-0.7994	5.7	22.8837	22.8837	44.8182	86.4028	159.906	48.3	-0.582	-0.5503	-0.7216	-0.9795	-1.4492
48.4	0.4036	0.475	0.9938	2.2579	4.9824	5.95	20.1153	20.2532	38.6833	76.3405	156.389	48.2	-6.4939	-1.2737	-1.2684	-1.3772	-0.8031	5.75	22.9452	22.9452	44.9332	86.5961	160.186	48.4	-0.5833	-0.5498	-0.7202	-0.9831	-1.4475
48.5	0.4006	0.4769	0.9894	2.2469	4.9687	6	20.1708	20.3091	38.7865	76.532	156.737	48.3	-6.4866	-1.2751	-1.2683	-1.3789	-0.8173	5.8	23.0056	23.0056	45.0461	86.7855	160.459	48.5	-0.5801	-0.5409	-0.7179	-0.9811	-1.4405
48.6	0.402	0.4767	0.9859	2.2353	4.952	6.05	20.2254	20.3641	38.8881	76.7203	157.078	48.4	-6.4845	-1.2728	-1.2707	-1.386	-0.8317	5.85	23.0649	23.0649	45.1569	86.9712	160.727	48.6	-0.5774	-0.5421	-0.724	-0.9826	-1.4432
48.7	0.3988	0.4748	0.9774	2.2189	4.931	6.1	20.2791	20.4182	38.988	76.9053	157.412	48.5	-6.4826	-1.2747	-1.2761	-1.3929	-0.8451	5.9	23.1231	23.1231	45.2657	87.1533	160.988	48.7	-0.5725	-0.5378	-0.7203	-0.9791	-1.436
48.8	0.398	0.4737	0.9699	2.2085	4.9075	6.15	20.3319	20.4715	39.0862	77.087	157.74	48.6	-6.4856	-1.2783	-1.285	-1.402	-0.8492	5.95	23.1803	23.1803	45.3724	87.3317	161.244	48.8	-0.5761	-0.5382	-0.7192	-0.9759	-1.4367
48.9	0.3939	0.4717	0.9641	2.1995	4.8879	6.2	20.3839	20.5238	39.1827	77.2656	158.062	48.7	-6.4881	-1.2764	-1.2885	-1.412	-0.8576	6	23.2365	23.2365	45.4772	87.5067	161.494	48.9	-0.5752	-0.5374	-0.723	-0.9815	-1.4354
49	0.3944	0.4724	0.9644	2.1914	4.8768	6.25	20.4351	20.5754	39.2777	77.4411	158.378	48.8	-6.4856	-1.2765	-1.2908	-1.4236	-0.8686	6.05	23.2917	23.2917	45.58	87.6781	161.738	49	-0.5739	-0.5391	-0.7188	-0.9791	-1.4319
49.1	0.3927	0.4732	0.9593	2.1843	4.8581	6.3	20.4854	20.626	39.3711	77.6135	158.688	48.9	-6.4827	-1.2758	-1.2928	-1.4332	-0.8741	6.1	23.3458	23.3458	45.681	87.8462	161.977	49.1	-0.5731	-0.537	-0.7169	-0.9754	-1.4312
49.2	0.3911	0.4693	0.9523	2.1738	4.8354	6.35	20.5349	20.6759	39.4629	77.7829	158.992	49	-6.4836	-1.2732	-1.2975	-1.441	-0.8862	6.15	23.399	23.399	45.7801	88.0109	162.21	49.2	-0.5749	-0.5332	-0.7134	-0.9761	-1.4284
49.3	0.3816	0.4639	0.9392	2.1651	4.8181	6.4	20.5836	20.7249	39.5532	77.9493	159.291	49.1	-6.4822	-1.2732	-1.3034	-1.4499	-0.9064	6.2	23.4513	23.4513	45.8773	88.1724	162.438	49.3	-0.5733	-0.5356	-0.7133	-0.9774	-1.4286
49.4	0.3827	0.4662	0.9383	2.16	4.8104	6.45	20.6315	20.7732	39.642	78.1128	159.583	49.2	-6.4883	-1.277	-1.3135	-1.4627	-0.9137	6.25	23.5026	23.5026	45.9727	88.3307	162.661	49.4	-0.5677	-0.5319	-0.7056	-0.973	-1.4204
49.5	0.381	0.4644	0.9345	2.1533	4.789	6.5	20.6786	20.8207	39.7293	78.2735	159.87	49.3	-6.493	-1.282	-1.3244	-1.4672	-0.9231	6.3	23.553	23.553	46.0664	88.4858	162.88	49.5	-0.5668	-0.529	-0.7019	-0.9684	-1.4129
49.6	0.383	0.4646	0.9352	2.1491	4.779	6.55	20.725	20.8674	39.8152	78.4314	160.152	49.4	-6.4895	-1.2788	-1.3281	-1.4778	-0.9334	6.35	23.6026	23.6026	46.1583	88.6379	163.093	49.6	-0.5621	-0.5263	-0.6955	-0.967	-1.4123
49.7	0.3794	0.467	0.9318	2.1433	4.7667	6.6	20.7706	20.9134	39.8996	78.5866	160.428	49.5	-6.4929	-1.2832	-1.334	-1.4845	-0.9441	6.4	23.6512	23.6512	46.2486	88.787	163.301	49.7	-0.5569	-0.5179	-0.6898	-0.9595	-1.4047
49.8	0.3754	0.4659	0.9267	2.1347	4.7503	6.65	20.8155	20.9586	39.9826	78.739	160.699	49.6	-6.4954	-1.2844	-1.3401	-1.4948	-0.9491	6.45	23.6989	23.6989	46.3371	88.9331	163.505	49.8	-0.5555	-0.5177	-0.6877	-0.9565	-1.4002
49.9	0.3775	0.4664	0.9251	2.1305	4.7356	6.7	20.8596	21.003	40.0643	78.8888	160.965	49.7	-6.4956	-1.2889	-1.3465	-1.4999	-0.9496	6.5	23.7458	23.7458	46.4241	89.0764	163.704	49.9	-0.5562	-0.5147	-0.689	-0.9537	-1.396
50	0.3714	0.4625	0.9237	2.1218	4.7206	6.75	20.9031	21.0468	40.1446	79.0359	161.226	49.8	-6.494	-1.2863	-1.3457	-1.5027	-0.9476	6.55	23.7919	23.7919	46.5094	89.2168	163.899	50	-0.5553	-0.5141	-0.6875	-0.9524	-1.3927
50.1	0.368	0.457	0.9204	2.1159	4.7073	6.8	20.9458	21.0898	40.2235	79.1805	161.482	49.9	-6.4938	-1.2863	-1.3449	-1.5062	-0.9557	6.6	23.8372	23.8372	46.5931	89.3544	164.09	50.1	-0.5586	-0.5169	-0.6852	-0.9538	-1.3874
50.2	0.364	0.451	0.9158	2.1057	4.6913	6.85	20.9878	21.1322	40.3012	79.3226	161.733	50	-6.4907	-1.2778	-1.3415	-1.5112	-0.9664	6.65	23.8816	23.8816	46.6753	89.4893	164.276	50.2	-0.5578	-0.517	-0.6833	-0.9569	-1.386
50.3	0.3649	0.4471	0.9145	2.0997	4.6771	6.9	21.0292	21.1739	40.3775	79.4622	161.979	50.1	-6.4912	-1.2784	-1.3479	-1.5137	-0.9762	6.7	23.9252	23.9252	46.7559	89.6215	164.458	50.3	-0.5538	-0.5153	-0.6805	-0.9533	-1.3787
50.4	0.3602	0.4444	0.9061	2.0858	4.663	6.95	21.0698	21.2148	40.4526	79.5994	162.221	50.2	-6.4844	-1.2729	-1.3459	-1.5105	-0.9832	6.75	23.9681	23.9681	46.8351	89.7511	164.636	50.4	-0.5477	-0.505	-0.6721	-0.9436	-1.3704
50.5	0.3586	0.4425	0.9018	2.0776	4.646	7	21.1099	21.2552	40.5264	79.7341	162.458	50.3	-6.4828	-1.2711	-1.3481	-1.5163	-0.9888	6.8	24.0102	24.0102	46.9128	89.8782	164.81	50.5	-0.5493	-0.5091	-0.68	-0.9452	-1.3702
50.6	0.3574	0.4432	0.8974	2.0788	4.6375	7.05	21.1492	21.2948	40.599	79.8666	162.69	50.4	-6.4823	-1.2726	-1.3557	-1.5229	-0.9952	6.85	24.0515	24.0515	46.9891	90.0027	164.98	50.6	-0.5543	-0.513	-0.6851	-0.948	-1.3717
50.7	0.3553	0.443	0.8903	2.0706	4.6249	7.1	21.188	21.3339	40.6704	79.9967	162.918	50.5	-6.4808	-1.2652	-1.3579	-1.5256	-1.0091	6.9	24.0921	24.0921	47.0639	90.1247	165.146	50.7	-0.556	-0.5139	-0.6836	-0.949	-1.3694
50.8	0.3573	0.4426	0.8908	2.0639	4.6159	7.15	21.2261	21.3723	40.7406	80.1245	163.142	50.6	-6.4773	-1.267	-1.3557	-1.5398	-1.0177	6.95	24.132	24.132	47.1374	90.2444	165.309	50.8	-0.5587	-0.5152	-0.6834	-0.9464	-1.3692
50.9	0.3581	0.4381	0.889	2.0598	4.5992	7.2	21.2636	21.41	40.8097	80.2502	163.361	50.7	-6.4855	-1.273	-1.3659	-1.5482	-1.0296	7	24.1712	24.1712	47.2095	90.3616	165.468	50.9	-0.5632	-0.5163	-0.6798	-0.9488	-1.3642
51	0.3545	0.4344	0.8829	2.0535	4.5843	7.25	21.3005	21.4472	40.8776	80.3736	163.577	50.8	-6.4811	-1.2712	-1.3672	-1.5568	-1.0268	7.05	24.2096	24.2096	47.2803	90.4766	165.623	51	-0.5602	-0.5126	-0.6765	-0.9502	-1.3574
51.1	0.3481	0.4321	0.873	2.0461	4.573	7.3	21.3367	21.4837	40.9443	80.4948	163.788	50.9	-6.4835	-1.2738	-1.3771	-1.5528	-1.0376	7.1	24.2474	24.2474	47.3498	90.5893	165.775	51.1	-0.5634	-0.5219	-0.6826	-0.9523	-1.3592
51.2	0.3453	0.4332	0.872	2.0408	4.5582	7.35	21.3725	21.5197	41.01	80.614	163.995	51	-6.4774	-1.2677	-1.3725	-1.5549	-1.0472	7.15	24.2845	24.2845	47.4179	90.6997	165.923	51.2	-0.5617	-0.5188	-0.6819	-0.9503	-1.3538
51.3	0.3412	0.4288	0.8706	2.0333	4.541	7.4	21.4076	21.5551	41.0745	80.7311	164.199	51.1	-6.4735	-1.2643	-1.3702	-1.5598	-1.0557	7.2	24.3209	24.3209	47.4849	90.808	166.068	51.3	-0.5636	-0.5222	-0.6801	-0.9533	-1.3567
51.4	0.3348	0.4198	0.8645	2.0261	4.5233	7.45	21.4421	21.5899	41.138	80.8461	164.398	51.2	-6.4774	-1.2674	-1.3726	-1.5635	-1.062	7.25	24.3567	24.3567	47.5505	90.9141	166.21	51.4	-0.5595	-0.5219	-0.675	-0.9507	-1.3528
51.5	0.3359	0.4226	0.8642	2.0299	4.5126	7.5	21.4761	21.6241	41.2004	80.9592	164.594	51.3	-6.4735	-1.2673	-1.373	-1.5607	-1.0648	7.3	24.3919	24.3919	47.615	91.0181	166.349	51.5	-0.561	-0.5229	-0.6796	-0.9546	-1.3545
51.6	0.3334	0.4179	0.8648	2.0209	4.503	7.55	21.5095	21.6578	41.2618	81.0702	164.786	51.4	-6.4684	-1.2618	-1.3707	-1.5575	-1.0742	7.35	24.4264	24.4264	47.6782	91.12	166.484	51.6	-0.5571	-0.5238	-0.6791	-0.9523	-1.3471
51.7	0.3312	0.4152	0.8601	2.0155	4.4916	7.6	21.5424	21.691	41.3222	81.1793	164.974	51.5	-6.4593	-1.2528	-1.3695	-1.5618	-1.0843	7.4	24.4603	24.4603	47.7403	91.22	166.617	51.7	-0.5539	-0.5202	-0.6744	-0.9493	-1.3451
51.8	0.3321	0.4153	0.8597	2.007	4.4788	7.65	21.5748	21.7236	41.3815	81.2866	165.159	51.6	-6.4589	-1.2567	-1.3736	-1.5702	-1.0912	7.45	24.4936	24.4936	47.8013	91.3179	166.747	51.8	-0.5502	-0.5156	-0.6745	-0.943	-1.3381
51.9	0.3321	0.4107	0.8566	1.9996	4.4704	7.7	21.6066	21.7557	41.4399	81.3919	165.34	51.7	-6.4551	-1.257	-1.3777	-1.5744	-1.0922	7.5	24.5263	24.5263	47.8611	91.4139	166.873	51.9	-0.5491	-0.5193	-0.6765	-0.941	-1.3386
52	0.3301	0.4041	0.8481	1.9888	4.4514	7.75	21.638	21.7872	41.4973	81.4954	165.518	51.8	-6.4535	-1.2577	-1.3807	-1.5783	-1.0959	7.55	24.5584	24.5584	47.9198	91.508	166.997	52	-0.5527	-0.5208	-0.6781	-0.9437	-1.3393
52.1	0.3228	0.4048	0.8441	1.9816	4.4423	7.8	21.6688	21.8183	41.5538	81.5971	165.692	51.9	-6.4512	-1.2585	-1.3826	-1.5809	-1.1	7.6	24.5899	24.5899	47.9774	91.6003	167.118	52.1	-0.5594	-0.5176	-0.6764	-0.9436	-1.3344
52.2	0.3184	0.4018	0.8355	1.9699	4.4273	7.85	21.6991	21.8488	41.6093	81.6971	165.863	52	-6.4496	-1.2572	-1.3855	-1.5881	-1.1	7.65	24.6209	24.6209	48.034	91.6907	167.237	52.2	-0.5594	-0.5185	-0.6795	-0.9443	-1.3325
52.3	0.3126	0.3995	0.8275	1.9624	4.4077	7.9	21.7289	21.8788	41.6638	81.7953	166.031	52.1	-6.4479	-1.2565	-1.3921	-1.5849	-1.1019	7.7	24.6513	24.6513	48.0895	91.7793	167.352	52.3	-0.5585	-0.5159	-0.6789	-0.9416	-1.3291
52.4	0.315	0.3987	0.8244	1.9591	4.3948	7.95	21.7582	21.9084	41.7175	81.8918	166.196	52.2	-6.4438	-1.2531	-1.3843	-1.5884	-1.109	7.75	24.6812	24.6812	48.144	91.8662	167.465	52.4	-0.558	-0.5126	-0.68	-0.9403	-1.3294
52.5	0.3114	0.394	0.8171	1.9503	4.3865	8	21.7871	21.9375	41.7703	81.9865	166.357	52.3	-6.4389	-1.253	-1.3809	-1.5928	-1.1137	7.8	24.7105	24.7105	48.1974	91.9513	167.576	52.5	-0.5603	-0.515	-0.6777	-0.9398	-1.3322
52.6	0.3166	0.3952	0.8127	1.9478	4.3816	8.05	21.8155	21.9661	41.8222	82.0797	166.516	52.4	-6.4409	-1.2562	-1.386	-1.5966	-1.124	7.85	24.7393	24.7393	48.2499	92.0348	167.684	52.6	-0.5619	-0.5137	-0.6829	-0.9465	-1.3343
52.7	0.3145	0.3928	0.8044	1.9419	4.3623	8.1	21.8434	21.9943	41.8732	82.1712	166.671	52.5	-6.4407	-1.2608	-1.3903	-1.6045	-1.1311	7.9	24.7676	24.7676	48.3014	92.1166	167.79	52.7	-0.5624	-0.5123	-0.6842	-0.9426	-1.3315
52.8	0.3147	0.4011	0.807	1.9408	4.3557	8.15	21.8709	22.0219	41.9234	82.2611	166.823	52.6	-6.4502	-1.2663	-1.3996	-1.6116	-1.1331	7.95	24.7954	24.7954	48.352	92.1968	167.893	52.8	-0.5628	-0.5121	-0.6887	-0.9424	-1.3315
52.9	0.314	0.398	0.81	1.9371	4.3477	8.2	21.8979	22.0492	41.9728	82.3495	166.973	52.7	-6.4562	-1.2699	-1.4031	-1.6125	-1.1362	8	24.8227	24.8227	48.4016	92.2754	167.994	52.9	-0.5649	-0.5108	-0.6861	-0.9429	-1.3256
53	0.3101	0.3919	0.8069	1.9257	4.334	8.25	21.9245	22.076	42.0213	82.4363	167.12	52.8	-6.4568	-1.2696	-1.406	-1.6087	-1.1426	8.05	24.8496	24.8496	48.4503	92.3524	168.093	53	-0.5619	-0.5095	-0.6847	-0.9348	-1.3211
53.1	0.3077	0.3878	0.8014	1.9222	4.3283	8.3	21.9507	22.1024	42.069	82.5216	167.264	52.9	-6.4474	-1.2638	-1.3974	-1.615	-1.1462	8.1	24.8759	24.8759	48.4981	92.4279	168.189	53.1	-0.5564	-0.5057	-0.6811	-0.9303	-1.3121
53.2	0.3119	0.3899	0.8033	1.9186	4.322	8.35	21.9764	22.1283	42.116	82.6054	167.405	53	-6.4498	-1.2616	-1.4013	-1.6201	-1.1441	8.15	24.9017	24.9017	48.545	92.5019	168.284	53.2	-0.5496	-0.5078	-0.6801	-0.9281	-1.3109
53.3	0.312	0.3952	0.8017	1.915	4.3181	8.4	22.0018	22.1538	42.1621	82.6877	167.543	53.1	-6.4479	-1.2622	-1.4042	-1.6221	-1.149	8.2	24.9272	24.9272	48.591	92.5745	168.376	53.3	-0.5443	-0.5016	-0.6755	-0.9227	-1.3031
53.4	0.308	0.3944	0.8001	1.916	4.3087	8.45	22.0267	22.1789	42.2075	82.7687	167.679	53.2	-6.4436	-1.261	-1.4005	-1.6261	-1.158	8.25	24.9521	24.9521	48.6362	92.6456	168.466	53.4	-0.5453	-0.5029	-0.6754	-0.9262	-1.3029
53.5	0.3083	0.394	0.8024	1.9178	4.3045	8.5	22.0512	22.2036	42.2521	82.8482	167.813	53.3	-6.4408	-1.2575	-1.3988	-1.6295	-1.1643	8.3	24.9766	24.9766	48.6806	92.7153	168.554	53.5	-0.5385	-0.5012	-0.673	-0.9238	-1.3045
53.6	0.3081	0.3908	0.8022	1.914	4.295	8.55	22.0753	22.2279	42.296	82.9263	167.944	53.4	-6.4399	-1.2551	-1.4036	-1.6318	-1.1697	8.35	25.0007	25.0007	48.7241	92.7836	168.64	53.6	-0.54	-0.5042	-0.6708	-0.9205	-1.3003
53.7	0.3051	0.3871	0.798	1.9107	4.2829	8.6	22.099	22.2518	42.3392	83.003	168.072	53.5	-6.4353	-1.2543	-1.4025	-1.6346	-1.1777	8.4	25.0243	25.0243	48.7668	92.8506	168.724	53.7	-0.5367	-0.5027	-0.6756	-0.9139	-1.301
53.8	0.2994	0.3907	0.8001	1.9053	4.2736	8.65	22.1224	22.2753	42.3816	83.0784	168.198	53.6	-6.4355	-1.2524	-1.4014	-1.6403	-1.1862	8.45	25.0475	25.0475	48.8087	92.9162	168.807	53.8	-0.5311	-0.5018	-0.6735	-0.9126	-1.2974
53.9	0.2972	0.3894	0.7969	1.8994	4.2592	8.7	22.1453	22.2985	42.4233	83.1525	168.321	53.7	-6.4358	-1.2499	-1.4023	-1.6438	-1.1833	8.5	25.0703	25.0703	48.8499	92.9805	168.887	53.9	-0.5311	-0.4982	-0.6719	-0.9125	-1.2956
54	0.2933	0.388	0.7916	1.8903	4.2459	8.75	22.1679	22.3212	42.4644	83.2253	168.442	53.8	-6.4386	-1.2508	-1.4065	-1.644	-1.188	8.55	25.0927	25.0927	48.8903	93.0436	168.966	54	-0.5364	-0.5015	-0.6765	-0.9148	-1.2942
54.1	0.2918	0.3855	0.789	1.883	4.2409	8.8	22.1901	22.3436	42.5047	83.2969	168.561	53.9	-6.4356	-1.247	-1.4066	-1.6446	-1.196	8.6	25.1147	25.1147	48.9299	93.1054	169.043	54.1	-0.5364	-0.5025	-0.6758	-0.9155	-1.2941
54.2	0.2874	0.3842	0.7879	1.876	4.2318	8.85	22.212	22.3656	42.5444	83.3672	168.678	54	-6.4254	-1.2468	-1.404	-1.6541	-1.2004	8.65	25.1363	25.1363	48.9688	93.166	169.118	54.2	-0.53	-0.5031	-0.6723	-0.9142	-1.2896
54.3	0.2837	0.3849	0.7863	1.8707	4.2218	8.9	22.2335	22.3873	42.5834	83.4362	168.792	54.1	-6.4271	-1.2508	-1.4118	-1.6578	-1.2072	8.7	25.1575	25.1575	49.007	93.2254	169.191	54.3	-0.5309	-0.5036	-0.6746	-0.9162	-1.2898
54.4	0.2748	0.3835	0.7865	1.8683	4.2114	8.95	22.2546	22.4086	42.6218	83.5041	168.904	54.2	-6.4268	-1.2485	-1.4158	-1.6635	-1.22	8.75	25.1783	25.1783	49.0445	93.2836	169.263	54.4	-0.526	-0.5011	-0.6738	-0.9118	-1.2821
54.5	0.2761	0.3835	0.786	1.8665	4.2066	9	22.2755	22.4296	42.6595	83.5707	169.014	54.3	-6.4275	-1.2523	-1.4189	-1.6669	-1.2241	8.8	25.1987	25.1987	49.0813	93.3406	169.333	54.5	-0.5236	-0.5044	-0.6765	-0.9052	-1.2785
54.6	0.2758	0.3784	0.7832	1.8594	4.2001	9.05	22.2959	22.4502	42.6966	83.6363	169.122	54.4	-6.4291	-1.251	-1.4245	-1.671	-1.2308	8.85	25.2188	25.2188	49.1174	93.3965	169.402	54.6	-0.523	-0.5049	-0.6772	-0.9022	-1.28
54.7	0.268	0.3686	0.7769	1.8505	4.1863	9.1	22.3161	22.4705	42.7331	83.7006	169.228	54.5	-6.4309	-1.2532	-1.4247	-1.6795	-1.2352	8.9	25.2386	25.2386	49.1528	93.4514	169.469	54.7	-0.5217	-0.507	-0.678	-0.9027	-1.2794
54.8	0.2693	0.3717	0.782	1.8516	4.1811	9.15	22.3359	22.4905	42.769	83.7639	169.332	54.6	-6.4365	-1.2633	-1.4327	-1.6831	-1.2356	8.95	25.2579	25.2579	49.1876	93.5051	169.535	54.8	-0.5235	-0.5092	-0.682	-0.9037	-1.2821
54.9	0.2641	0.3651	0.7781	1.8471	4.1758	9.2	22.3554	22.5101	42.8043	83.826	169.434	54.7	-6.4362	-1.2675	-1.4347	-1.6792	-1.2347	9	25.277	25.277	49.2217	93.5577	169.599	54.9	-0.5239	-0.5123	-0.6889	-0.908	-1.2846
55	0.2601	0.3611	0.7742	1.8375	4.1639	9.25	22.3746	22.5295	42.8389	83.8871	169.534	54.8	-6.4295	-1.2599	-1.431	-1.6724	-1.2397	9.05	25.2956	25.2956	49.2552	93.6094	169.662	55	-0.523	-0.5189	-0.6902	-0.9075	-1.2838
55.1	0.2523	0.3497	0.7632	1.8299	4.1524	9.3	22.3934	22.5485	42.8731	83.947	169.632	54.9	-6.4209	-1.2513	-1.4253	-1.6759	-1.2457	9.1	25.314	25.314	49.2881	93.6599	169.723	55.1	-0.5232	-0.515	-0.6918	-0.9086	-1.281
55.2	0.2528	0.3453	0.7664	1.8272	4.1408	9.35	22.412	22.5672	42.9066	84.006	169.728	55	-6.4206	-1.2501	-1.4246	-1.6739	-1.2506	9.15	25.332	25.332	49.3204	93.7095	169.783	55.2	-0.5239	-0.5129	-0.6913	-0.9091	-1.277
55.3	0.2513	0.3492	0.7642	1.8251	4.1384	9.4	22.4303	22.5856	42.9396	84.0639	169.823	55.1	-6.4199	-1.25	-1.427	-1.6814	-1.2535	9.2	25.3497	25.3497	49.352	93.7581	169.841	55.3	-0.5178	-0.5097	-0.6878	-0.902	-1.2714
55.4	0.253	0.3459	0.7612	1.8217	4.1292	9.45	22.4482	22.6037	42.972	84.1208	169.916	55.2	-6.4188	-1.2574	-1.4304	-1.6799	-1.2589	9.25	25.3671	25.3671	49.3831	93.8058	169.899	55.4	-0.5201	-0.51	-0.6894	-0.9027	-1.27
55.5	0.2465	0.3404	0.7523	1.8072	4.1133	9.5	22.4659	22.6215	43.0039	84.1767	170.006	55.3	-6.4167	-1.2523	-1.4284	-1.68	-1.2633	9.3	25.3842	25.3842	49.4136	93.8525	169.955	55.5	-0.5144	-0.5035	-0.691	-0.8964	-1.269
55.6	0.243	0.332	0.7465	1.8017	4.1016	9.55	22.4833	22.6391	43.0353	84.2317	170.095	55.4	-6.4136	-1.2518	-1.426	-1.6796	-1.2696	9.35	25.401	25.401	49.4436	93.8982	170.01	55.6	-0.5154	-0.5089	-0.6929	-0.901	-1.2724
55.7	0.2384	0.3301	0.7436	1.7991	4.0896	9.6	22.5004	22.6563	43.0662	84.2856	170.183	55.5	-6.4106	-1.2449	-1.4237	-1.6803	-1.2731	9.4	25.4174	25.4174	49.473	93.9431	170.063	55.7	-0.518	-0.5079	-0.6928	-0.8937	-1.2672
55.8	0.2383	0.3273	0.7364	1.7892	4.0796	9.65	22.5172	22.6732	43.0965	84.3387	170.269	55.6	-6.411	-1.2439	-1.4225	-1.6776	-1.2752	9.45	25.4336	25.4336	49.5018	93.9871	170.115	55.8	-0.5246	-0.516	-0.6942	-0.8955	-1.27
55.9	0.2353	0.3238	0.7321	1.7848	4.0678	9.7	22.5338	22.6899	43.1263	84.3908	170.353	55.7	-6.4053	-1.2413	-1.4188	-1.681	-1.2776	9.5	25.4495	25.4495	49.5301	94.0302	170.166	55.9	-0.5249	-0.5168	-0.6944	-0.8952	-1.2702
56	0.2312	0.3215	0.7244	1.7796	4.0603	9.75	22.5501	22.7064	43.1557	84.442	170.435	55.8	-6.4059	-1.2413	-1.4214	-1.6789	-1.2799	9.55	25.4651	25.4651	49.5579	94.0724	170.216	56	-0.5231	-0.5137	-0.6981	-0.8926	-1.272
56.1	0.2346	0.3245	0.7252	1.7776	4.0557	9.8	22.5661	22.7225	43.1845	84.4923	170.516	55.9	-6.4058	-1.2488	-1.4249	-1.6833	-1.2903	9.6	25.4804	25.4804	49.5852	94.1138	170.265	56.1	-0.5267	-0.5184	-0.7013	-0.8964	-1.2704
56.2	0.2319	0.324	0.7255	1.7727	4.0478	9.85	22.5818	22.7384	43.2129	84.5417	170.596	56	-6.404	-1.2454	-1.4238	-1.6907	-1.2929	9.65	25.4955	25.4955	49.612	94.1544	170.313	56.2	-0.5281	-0.5181	-0.6996	-0.8928	-1.2744
56.3	0.236	0.3236	0.7252	1.775	4.0432	9.9	22.5974	22.754	43.2407	84.5903	170.674	56.1	-6.4066	-1.2504	-1.4328	-1.6925	-1.2991	9.7	25.5103	25.5103	49.6382	94.1942	170.36	56.3	-0.5243	-0.5186	-0.7006	-0.8922	-1.2736
56.4	0.2299	0.3187	0.718	1.77	4.036	9.95	22.6126	22.7694	43.2682	84.638	170.75	56.2	-6.406	-1.2506	-1.4306	-1.7031	-1.3003	9.75	25.5248	25.5248	49.664	94.2332	170.405	56.4	-0.5261	-0.5219	-0.7053	-0.8936	-1.2761
56.5	0.23	0.3172	0.7157	1.7628	4.0234	10	22.6276	22.7845	43.2951	84.6849	170.825	56.3	-6.4109	-1.2603	-1.4404	-1.7054	-1.3007	9.8	25.539	25.539	49.6893	94.2714	170.45	56.5	-0.5293	-0.5273	-0.7112	-0.8977	-1.2768
56.6	0.2247	0.3165	0.7149	1.7599	4.0126	10.05	22.6424	22.7994	43.3217	84.731	170.899	56.4	-6.4092	-1.26	-1.4357	-1.7069	-1.3007	9.85	25.553	25.553	49.7141	94.3089	170.494	56.6	-0.526	-0.5221	-0.7069	-0.8915	-1.2699
56.7	0.2231	0.3118	0.7146	1.751	4.0048	10.1	22.6569	22.814	43.3477	84.7762	170.971	56.5	-6.4016	-1.2564	-1.4298	-1.7058	-1.3014	9.9	25.5668	25.5668	49.7385	94.3456	170.536	56.7	-0.523	-0.5163	-0.7007	-0.8902	-1.2651
56.8	0.2245	0.3117	0.7119	1.7446	4.0004	10.15	22.6712	22.8284	43.3734	84.8207	171.042	56.6	-6.3983	-1.2517	-1.4251	-1.7037	-1.3048	9.95	25.5803	25.5803	49.7624	94.3816	170.578	56.8	-0.5257	-0.5198	-0.7101	-0.8937	-1.2681
56.9	0.2239	0.3109	0.7103	1.7451	3.9911	10.2	22.6853	22.8426	43.3986	84.8644	171.111	56.7	-6.3956	-1.2492	-1.4255	-1.7051	-1.306	10	25.5936	25.5936	49.7859	94.4168	170.619	56.9	-0.5201	-0.5227	-0.7111	-0.8962	-1.2679
57	0.2201	0.3074	0.7035	1.7404	3.9837	10.25	22.6991	22.8565	43.4234	84.9073	171.179	56.8	-6.397	-1.2547	-1.4261	-1.7042	-1.3049	10.05	25.6066	25.6066	49.809	94.4514	170.658	57	-0.5222	-0.5253	-0.7103	-0.8944	-1.2693
57.1	0.2202	0.3062	0.6986	1.7327	3.9791	10.3	22.7127	22.8703	43.4478	84.9495	171.246	56.9	-6.3957	-1.2533	-1.4269	-1.7086	-1.3106	10.1	25.6194	25.6194	49.8316	94.4853	170.697	57.1	-0.517	-0.5202	-0.7091	-0.8916	-1.2672
57.2	0.2264	0.3104	0.6999	1.732	3.9778	10.35	22.7261	22.8838	43.4718	84.991	171.312	57	-6.3959	-1.2518	-1.4241	-1.7144	-1.3123	10.15	25.6319	25.6319	49.8538	94.5185	170.735	57.2	-0.5145	-0.5145	-0.706	-0.8884	-1.2622
57.3	0.2274	0.3114	0.6989	1.7279	3.9731	10.4	22.7392	22.897	43.4954	85.0317	171.376	57.1	-6.3952	-1.2514	-1.4283	-1.7162	-1.3122	10.2	25.6443	25.6443	49.8756	94.5511	170.773	57.3	-0.5122	-0.5138	-0.7045	-0.8874	-1.2599
57.4	0.2254	0.3101	0.6958	1.7243	3.9608	10.45	22.7522	22.9101	43.5186	85.0717	171.439	57.2	-6.3964	-1.2544	-1.4314	-1.7145	-1.3185	10.25	25.6564	25.6564	49.8969	94.583	170.809	57.4	-0.5076	-0.5148	-0.702	-0.8856	-1.2574
57.5	0.2292	0.316	0.6939	1.7276	3.9544	10.5	22.7649	22.9229	43.5414	85.1111	171.501	57.3	-6.3968	-1.2527	-1.4339	-1.7175	-1.3257	10.3	25.6683	25.6683	49.9179	94.6143	170.845	57.5	-0.5043	-0.5101	-0.7024	-0.8832	-1.256
57.6	0.2296	0.3158	0.6925	1.7223	3.9463	10.55	22.7775	22.9356	43.5638	85.1497	171.562	57.4	-6.3971	-1.2499	-1.4353	-1.7265	-1.3319	10.35	25.68	25.68	49.9385	94.6449	170.879	57.6	-0.507	-0.5106	-0.7003	-0.8813	-1.2533
57.7	0.2293	0.3136	0.6889	1.718	3.9416	10.6	22.7898	22.948	43.5858	85.1877	171.621	57.5	-6.3972	-1.2508	-1.4429	-1.7337	-1.3416	10.4	25.6915	25.6915	49.9588	94.675	170.913	57.7	-0.5086	-0.5077	-0.6998	-0.8781	-1.2502
57.8	0.2263	0.3083	0.6849	1.7139	3.9322	10.65	22.802	22.9602	43.6075	85.225	171.68	57.6	-6.4007	-1.2562	-1.4481	-1.7414	-1.3491	10.45	25.7028	25.7028	49.9786	94.7045	170.946	57.8	-0.5052	-0.5092	-0.6958	-0.8727	-1.2476
57.9	0.2272	0.3092	0.6839	1.7145	3.9293	10.7	22.8139	22.9723	43.6288	85.2616	171.737	57.7	-6.4076	-1.2586	-1.4542	-1.7432	-1.355	10.5	25.7138	25.7138	49.9981	94.7333	170.979	57.9	-0.5065	-0.5095	-0.6983	-0.8757	-1.2503
58	0.2234	0.3083	0.682	1.7091	3.9192	10.75	22.8256	22.9841	43.6498	85.2976	171.793	57.8	-6.4134	-1.2572	-1.4573	-1.7481	-1.3634	10.55	25.7247	25.7247	50.0172	94.7616	171.011	58	-0.5046	-0.5086	-0.6983	-0.8772	-1.2482
58.1	0.2205	0.3091	0.6833	1.7143	3.9203	10.8	22.8372	22.9958	43.6704	85.333	171.848	57.9	-6.4115	-1.2567	-1.4597	-1.7536	-1.3686	10.6	25.7354	25.7354	50.0359	94.7894	171.042	58.1	-0.507	-0.5063	-0.697	-0.8733	-1.2473
58.2	0.219	0.3073	0.6824	1.7162	3.915	10.85	22.8486	23.0072	43.6907	85.3678	171.903	58	-6.4137	-1.2562	-1.4653	-1.7561	-1.3694	10.65	25.7459	25.7459	50.0543	94.8166	171.072	58.2	-0.5007	-0.5047	-0.6928	-0.8669	-1.2391
58.3	0.2214	0.3062	0.6826	1.719	3.9122	10.9	22.8597	23.0185	43.7106	85.4019	171.956	58.1	-6.4104	-1.2586	-1.4625	-1.7552	-1.3786	10.7	25.7562	25.7562	50.0724	94.8432	171.102	58.3	-0.5035	-0.5072	-0.6899	-0.8693	-1.2338
58.4	0.2197	0.3089	0.6803	1.7141	3.9042	10.95	22.8708	23.0296	43.7302	85.4355	172.008	58.2	-6.4083	-1.2541	-1.4606	-1.7619	-1.3867	10.75	25.7663	25.7663	50.0901	94.8693	171.131	58.4	-0.5035	-0.5088	-0.692	-0.863	-1.2299
58.5	0.211	0.3039	0.6785	1.7129	3.9017	11	22.8816	23.0405	43.7495	85.4685	172.059	58.3	-6.4084	-1.2552	-1.4651	-1.762	-1.393	10.8	25.7762	25.7762	50.1076	94.8949	171.159	58.5	-0.5089	-0.5096	-0.6915	-0.863	-1.2251
58.6	0.215	0.3077	0.6835	1.7137	3.9016	11.05	22.8922	23.0512	43.7685	85.5008	172.109	58.4	-6.4096	-1.2547	-1.4688	-1.7709	-1.3964	10.85	25.786	25.786	50.1246	94.92	171.187	58.6	-0.5111	-0.5066	-0.6903	-0.863	-1.2206
58.7	0.2116	0.3045	0.6796	1.7094	3.8949	11.1	22.9027	23.0618	43.7871	85.5327	172.158	58.5	-6.4098	-1.2568	-1.4753	-1.7666	-1.3955	10.9	25.7956	25.7956	50.1414	94.9446	171.214	58.7	-0.5123	-0.5087	-0.6896	-0.8636	-1.2199
58.8	0.21	0.304	0.6782	1.7045	3.8858	11.15	22.913	23.0722	43.8055	85.564	172.206	58.6	-6.4059	-1.2531	-1.469	-1.768	-1.4001	10.95	25.805	25.805	50.1579	94.9687	171.24	58.8	-0.5136	-0.5101	-0.6936	-0.8662	-1.2244
58.9	0.2114	0.3043	0.6765	1.703	3.8791	11.2	22.9231	23.0824	43.8235	85.5947	172.254	58.7	-6.4012	-1.2558	-1.4654	-1.7708	-1.404	11	25.8142	25.8142	50.174	94.9923	171.266	58.9	-0.522	-0.5171	-0.6975	-0.869	-1.2278
59	0.2103	0.2997	0.6757	1.6965	3.8697	11.25	22.9331	23.0924	43.8412	85.6249	172.3	58.8	-6.3945	-1.2551	-1.4657	-1.7755	-1.405	11.05	25.8233	25.8233	50.1898	95.0155	171.291	59	-0.5204	-0.5164	-0.6962	-0.8658	-1.2254
59.1	0.2082	0.2989	0.6698	1.6914	3.8592	11.3	22.9429	23.1023	43.8586	85.6546	172.345	58.9	-6.3978	-1.2551	-1.4642	-1.7761	-1.4017	11.1	25.8322	25.8322	50.2054	95.0382	171.316	59.1	-0.5203	-0.5176	-0.6969	-0.8696	-1.2245
59.2	0.21	0.3039	0.6773	1.6882	3.8562	11.35	22.9526	23.112	43.8758	85.6837	172.39	59	-6.395	-1.2522	-1.4612	-1.7738	-1.4062	11.15	25.841	25.841	50.2207	95.0605	171.34	59.2	-0.5308	-0.522	-0.6973	-0.8708	-1.2339
59.3	0.2045	0.3028	0.6744	1.6851	3.849	11.4	22.9621	23.1216	43.8927	85.7124	172.434	59.1	-6.3891	-1.2473	-1.4579	-1.7763	-1.4075	11.2	25.8496	25.8496	50.2357	95.0823	171.364	59.3	-0.529	-0.5154	-0.6906	-0.8668	-1.2296
59.4	0.2049	0.3031	0.6712	1.6815	3.8469	11.45	22.9714	23.131	43.9092	85.7405	172.477	59.2	-6.3849	-1.248	-1.4555	-1.7786	-1.4036	11.25	25.858	25.858	50.2504	95.1036	171.387	59.4	-0.5316	-0.5194	-0.6867	-0.8639	-1.231
59.5	0.2102	0.3057	0.6703	1.6833	3.8431	11.5	22.9806	23.1403	43.9255	85.7681	172.519	59.3	-6.3841	-1.2494	-1.4572	-1.7746	-1.407	11.3	25.8663	25.8663	50.2648	95.1246	171.41	59.5	-0.5344	-0.5217	-0.6881	-0.8653	-1.2359
59.6	0.21	0.3091	0.672	1.6807	3.839	11.55	22.9896	23.1494	43.9415	85.7953	172.561	59.4	-6.3772	-1.2485	-1.4522	-1.7725	-1.4101	11.35	25.8745	25.8745	50.279	95.1451	171.431	59.6	-0.5359	-0.5209	-0.688	-0.866	-1.2323
59.7	0.2125	0.3141	0.6713	1.6812	3.8382	11.6	22.9985	23.1584	43.9573	85.822	172.601	59.5	-6.3783	-1.2502	-1.4534	-1.772	-1.417	11.4	25.8825	25.8825	50.2929	95.1653	171.453	59.7	-0.5346	-0.5135	-0.6864	-0.8612	-1.2318
59.8	0.2108	0.3192	0.6712	1.6777	3.833	11.65	23.0073	23.1672	43.9728	85.8482	172.641	59.6	-6.3793	-1.2536	-1.458	-1.7756	-1.4191	11.45	25.8903	25.8903	50.3065	95.185	171.474	59.8	-0.5376	-0.5144	-0.687	-0.8663	-1.2305
59.9	0.2154	0.3182	0.6693	1.674	3.8265	11.7	23.0159	23.1759	43.9881	85.874	172.68	59.7	-6.3767	-1.2537	-1.4567	-1.7796	-1.4267	11.5	25.8981	25.8981	50.3199	95.2043	171.495	59.9	-0.5372	-0.512	-0.6875	-0.8617	-1.2281
60	0.2177	0.3161	0.6711	1.6749	3.8214	11.75	23.0244	23.1844	44.003	85.8993	172.718	59.8	-6.3763	-1.2573	-1.4596	-1.7808	-1.4309	11.55	25.9056	25.9056	50.3331	95.2233	171.515	60	-0.5366	-0.511	-0.6886	-0.8612	-1.2282
60.1	0.2172	0.3146	0.6688	1.6725	3.8156	11.8	23.0327	23.1928	44.0178	85.9242	172.756	59.9	-6.3753	-1.2613	-1.4636	-1.7762	-1.4373	11.6	25.9131	25.9131	50.346	95.2418	171.535	60.1	-0.5332	-0.5074	-0.6903	-0.8596	-1.2257
60.2	0.215	0.3109	0.6629	1.6712	3.8058	11.85	23.0409	23.2011	44.0323	85.9487	172.793	60	-6.3758	-1.2629	-1.4639	-1.7759	-1.4373	11.65	25.9204	25.9204	50.3586	95.2601	171.554	60.2	-0.5307	-0.5064	-0.6855	-0.8539	-1.2221
60.3	0.2202	0.3171	0.6638	1.671	3.8061	11.9	23.049	23.2092	44.0465	85.9727	172.829	60.1	-6.3774	-1.2592	-1.4613	-1.7721	-1.4415	11.7	25.9276	25.9276	50.3711	95.2779	171.573	60.3	-0.5328	-0.5024	-0.6823	-0.8537	-1.2175
60.4	0.2222	0.3196	0.6609	1.6719	3.8032	11.95	23.0569	23.2172	44.0605	85.9963	172.864	60.2	-6.3792	-1.2537	-1.4596	-1.7706	-1.437	11.75	25.9346	25.9346	50.3832	95.2954	171.591	60.4	-0.5363	-0.5015	-0.6797	-0.8489	-1.2162
60.5	0.2302	0.3166	0.6612	1.6685	3.8037	12	23.0647	23.2251	44.0743	86.0195	172.899	60.3	-6.3823	-1.2583	-1.4606	-1.7684	-1.4375	11.8	25.9415	25.9415	50.3952	95.3125	171.609	60.5	-0.5342	-0.5026	-0.6755	-0.8484	-1.22
60.6	0.2305	0.3133	0.66	1.6672	3.7966	12.05	23.0724	23.2328	44.0879	86.0422	172.933	60.4	-6.3785	-1.2487	-1.4535	-1.7684	-1.4333	11.85	25.9484	25.9484	50.407	95.3294	171.627	60.6	-0.5308	-0.4995	-0.6711	-0.8462	-1.2131
60.7	0.2293	0.3145	0.6592	1.6661	3.7913	12.1	23.0799	23.2404	44.1012	86.0646	172.967	60.5	-6.377	-1.2515	-1.456	-1.7645	-1.4356	11.9	25.955	25.955	50.4185	95.3458	171.644	60.7	-0.5274	-0.4977	-0.67	-0.8442	-1.2078
60.8	0.2271	0.3111	0.6545	1.6634	3.7845	12.15	23.0874	23.2479	44.1143	86.0866	173	60.6	-6.3701	-1.2424	-1.4511	-1.7603	-1.443	11.95	25.9616	25.9616	50.4298	95.362	171.661	60.8	-0.5307	-0.4968	-0.6726	-0.8457	-1.2105
60.9	0.23	0.3155	0.6522	1.6633	3.7837	12.2	23.0947	23.2553	44.1272	86.1082	173.032	60.7	-6.3675	-1.2359	-1.4474	-1.7606	-1.4526	12	25.968	25.968	50.4409	95.3778	171.677	60.9	-0.5323	-0.4951	-0.6697	-0.847	-1.2093
61	0.2319	0.3173	0.6531	1.6644	3.7838	12.25	23.1019	23.2625	44.1399	86.1295	173.064	60.8	-6.3667	-1.238	-1.45	-1.7692	-1.4541	12.05	25.9744	25.9744	50.4518	95.3933	171.693	61	-0.5279	-0.493	-0.666	-0.8436	-1.2046
61.1	0.2304	0.3181	0.6528	1.6645	3.7818	12.3	23.1089	23.2697	44.1523	86.1503	173.095	60.9	-6.3703	-1.2464	-1.4575	-1.7719	-1.4551	12.1	25.9806	25.9806	50.4625	95.4085	171.709	61.1	-0.5315	-0.4907	-0.6624	-0.8432	-1.2023
61.2	0.2314	0.3188	0.6522	1.6622	3.7766	12.35	23.1159	23.2767	44.1646	86.1708	173.125	61	-6.3704	-1.2427	-1.4585	-1.7689	-1.4574	12.15	25.9867	25.9867	50.473	95.4234	171.724	61.2	-0.5342	-0.4975	-0.6604	-0.8401	-1.2034
61.3	0.2323	0.3144	0.6493	1.6579	3.7737	12.4	23.1227	23.2836	44.1766	86.191	173.155	61.1	-6.366	-1.2425	-1.4565	-1.7731	-1.4641	12.2	25.9927	25.9927	50.4833	95.438	171.739	61.3	-0.5357	-0.5016	-0.6608	-0.842	-1.2048
61.4	0.2328	0.3138	0.653	1.6551	3.7683	12.45	23.1295	23.2904	44.1885	86.2108	173.184	61.2	-6.3632	-1.245	-1.461	-1.7716	-1.4675	12.25	25.9986	25.9986	50.4935	95.4523	171.754	61.4	-0.5276	-0.5043	-0.6617	-0.843	-1.2022
61.5	0.2364	0.3212	0.6611	1.6579	3.767	12.5	23.1361	23.2971	44.2001	86.2302	173.213	61.3	-6.368	-1.2424	-1.46	-1.7753	-1.4733	12.3	26.0043	26.0043	50.5034	95.4664	171.768	61.5	-0.5274	-0.5021	-0.6598	-0.8433	-1.1992
61.6	0.2397	0.3261	0.6669	1.6625	3.77	12.55	23.1426	23.3036	44.2116	86.2493	173.241	61.4	-6.3665	-1.2426	-1.4625	-1.7797	-1.4747	12.35	26.01	26.01	50.5131	95.4801	171.782	61.6	-0.5363	-0.5095	-0.6626	-0.8483	-1.2031
61.7	0.2406	0.3295	0.6745	1.6681	3.7681	12.6	23.149	23.3101	44.2229	86.2681	173.269	61.5	-6.3661	-1.2447	-1.4633	-1.7793	-1.4738	12.4	26.0156	26.0156	50.5227	95.4936	171.796	61.7	-0.5341	-0.505	-0.6581	-0.8436	-1.1994
61.8	0.2441	0.325	0.6745	1.6622	3.7656	12.65	23.1553	23.3165	44.2339	86.2865	173.296	61.6	-6.3639	-1.2467	-1.4629	-1.776	-1.4791	12.45	26.0211	26.0211	50.5321	95.5068	171.809	61.8	-0.5381	-0.5092	-0.6581	-0.8471	-1.204
61.9	0.2442	0.3246	0.6753	1.6636	3.762	12.7	23.1615	23.3227	44.2448	86.3047	173.322	61.7	-6.3589	-1.2453	-1.4604	-1.7799	-1.4758	12.5	26.0265	26.0265	50.5413	95.5198	171.822	61.9	-0.5395	-0.5047	-0.6557	-0.8467	-1.2006
62	0.2471	0.3267	0.6752	1.6611	3.7622	12.75	23.1677	23.3289	44.2555	86.3225	173.349	61.8	-6.3586	-1.2487	-1.4624	-1.7775	-1.4775	12.55	26.0317	26.0317	50.5503	95.5324	171.835	62	-0.5407	-0.5074	-0.6612	-0.8476	-1.2016
62.1	0.2451	0.3257	0.672	1.6576	3.7578	12.8	23.1737	23.3349	44.2661	86.34	173.374	61.9	-6.3536	-1.2393	-1.455	-1.7803	-1.4766	12.6	26.0369	26.0369	50.5592	95.5449	171.848	62.1	-0.5398	-0.5091	-0.663	-0.8422	-1.2008
62.2	0.2416	0.3229	0.6691	1.6595	3.7514	12.85	23.1796	23.3409	44.2764	86.3572	173.399	62	-6.3525	-1.2384	-1.4521	-1.7803	-1.4815	12.65	26.042	26.042	50.5679	95.5571	171.86	62.2	-0.5398	-0.5043	-0.6629	-0.836	-1.1994
62.3	0.239	0.3225	0.6676	1.6574	3.7488	12.9	23.1854	23.3468	44.2866	86.374	173.424	62.1	-6.3505	-1.238	-1.4545	-1.7796	-1.4807	12.7	26.047	26.047	50.5765	95.569	171.872	62.3	-0.5392	-0.5026	-0.6635	-0.8349	-1.1955
62.4	0.237	0.3261	0.6691	1.6532	3.7468	12.95	23.1911	23.3525	44.2966	86.3906	173.448	62.2	-6.3468	-1.235	-1.4528	-1.777	-1.4854	12.75	26.0519	26.0519	50.5849	95.5808	171.883	62.4	-0.5396	-0.4996	-0.6551	-0.831	-1.1899
62.5	0.2395	0.3305	0.6692	1.649	3.7419	13	23.1967	23.3582	44.3065	86.4069	173.472	62.3	-6.3455	-1.2328	-1.4518	-1.7742	-1.4891	12.8	26.0568	26.0568	50.5931	95.5922	171.895	62.5	-0.5428	-0.4958	-0.6564	-0.8316	-1.1885
62.6	0.2372	0.3304	0.6698	1.6525	3.7401	13.05	23.2023	23.3638	44.3162	86.423	173.495	62.4	-6.3442	-1.2267	-1.4464	-1.7766	-1.4863	12.85	26.0615	26.0615	50.6012	95.6035	171.906	62.6	-0.5427	-0.4989	-0.657	-0.8335	-1.1873
62.7	0.2366	0.3278	0.6619	1.6435	3.7314	13.1	23.2077	23.3693	44.3257	86.4387	173.518	62.5	-6.3442	-1.2277	-1.4509	-1.773	-1.4895	12.9	26.0662	26.0662	50.6091	95.6145	171.917	62.7	-0.5431	-0.5017	-0.6545	-0.8313	-1.1893
62.8	0.2318	0.3262	0.6605	1.6454	3.726	13.15	23.2131	23.3747	44.3351	86.4542	173.54	62.6	-6.3451	-1.2234	-1.4493	-1.7747	-1.4918	12.95	26.0707	26.0707	50.6169	95.6253	171.928	62.8	-0.5426	-0.4994	-0.654	-0.8292	-1.1902
62.9	0.2335	0.3237	0.6609	1.6457	3.7204	13.2	23.2184	23.38	44.3443	86.4694	173.562	62.7	-6.3438	-1.2231	-1.4515	-1.7743	-1.4965	13	26.0752	26.0752	50.6245	95.6359	171.938	62.9	-0.5429	-0.4993	-0.6546	-0.8269	-1.1879
63	0.2308	0.3269	0.6606	1.6431	3.7167	13.25	23.2235	23.3852	44.3533	86.4843	173.584	62.8	-6.3432	-1.2217	-1.4496	-1.7761	-1.5012	13.05	26.0796	26.0796	50.632	95.6463	171.948	63	-0.5388	-0.4937	-0.6473	-0.8233	-1.1801
63.1	0.235	0.3306	0.6608	1.6458	3.7157	13.3	23.2286	23.3904	44.3623	86.499	173.605	62.9	-6.3397	-1.223	-1.4536	-1.7737	-1.5001	13.1	26.084	26.084	50.6394	95.6565	171.958	63.1	-0.5385	-0.492	-0.6495	-0.8224	-1.1806
63.2	0.2332	0.3313	0.6619	1.6436	3.7159	13.35	23.2337	23.3954	44.371	86.5134	173.626	63	-6.3352	-1.2257	-1.4498	-1.7671	-1.5062	13.15	26.0882	26.0882	50.6466	95.6665	171.968	63.2	-0.5374	-0.4962	-0.6492	-0.8216	-1.1817
63.3	0.2287	0.3355	0.6604	1.6438	3.7125	13.4	23.2386	23.4004	44.3796	86.5276	173.646	63.1	-6.3306	-1.2255	-1.4481	-1.7677	-1.5093	13.2	26.0924	26.0924	50.6537	95.6763	171.977	63.3	-0.5419	-0.499	-0.6536	-0.826	-1.1868
63.4	0.223	0.3336	0.6549	1.6407	3.7048	13.45	23.2435	23.4053	44.3881	86.5415	173.666	63.2	-6.3326	-1.2256	-1.4461	-1.7699	-1.5091	13.25	26.0965	26.0965	50.6606	95.6859	171.987	63.4	-0.5416	-0.4966	-0.6491	-0.822	-1.1827
63.5	0.2221	0.3297	0.6512	1.6335	3.6967	13.5	23.2482	23.4101	44.3964	86.5552	173.685	63.3	-6.3265	-1.2189	-1.4438	-1.7712	-1.5109	13.3	26.1005	26.1005	50.6675	95.6953	171.996	63.5	-0.5461	-0.4987	-0.655	-0.8241	-1.1803
63.6	0.2208	0.3326	0.654	1.6309	3.6948	13.55	23.2529	23.4149	44.4046	86.5686	173.705	63.4	-6.3231	-1.2209	-1.4455	-1.7693	-1.5045	13.35	26.1045	26.1045	50.6742	95.7045	172.005	63.6	-0.5486	-0.5009	-0.6534	-0.8231	-1.1818
63.7	0.2209	0.3305	0.6487	1.6293	3.6885	13.6	23.2576	23.4195	44.4127	86.5818	173.724	63.5	-6.3202	-1.2205	-1.4465	-1.7608	-1.5016	13.4	26.1084	26.1084	50.6808	95.7135	172.013	63.7	-0.5464	-0.5027	-0.6537	-0.8233	-1.1809
63.8	0.2167	0.328	0.6492	1.6273	3.6845	13.65	23.2621	23.4241	44.4206	86.5948	173.742	63.6	-6.316	-1.2136	-1.4356	-1.7625	-1.4928	13.45	26.1122	26.1122	50.6872	95.7224	172.022	63.8	-0.5475	-0.5024	-0.649	-0.8214	-1.1775
63.9	0.2186	0.3364	0.6525	1.6238	3.6828	13.7	23.2666	23.4286	44.4284	86.6075	173.76	63.7	-6.3147	-1.2154	-1.435	-1.7533	-1.4916	13.5	26.1159	26.1159	50.6936	95.731	172.03	63.9	-0.546	-0.5015	-0.6485	-0.8234	-1.1751
64	0.2151	0.3334	0.6479	1.6152	3.6754	13.75	23.271	23.4331	44.436	86.62	173.778	63.8	-6.3079	-1.2077	-1.4237	-1.7531	-1.488	13.55	26.1196	26.1196	50.6998	95.7395	172.038	64	-0.5444	-0.5016	-0.649	-0.8229	-1.177
64.1	0.2128	0.3318	0.6505	1.6192	3.6725	13.8	23.2753	23.4374	44.4436	86.6323	173.795	63.9	-6.3031	-1.2055	-1.4234	-1.7515	-1.4858	13.6	26.1232	26.1232	50.7059	95.7479	172.046	64.1	-0.5418	-0.5006	-0.651	-0.8215	-1.1755
64.2	0.2155	0.3319	0.6482	1.6121	3.666	13.85	23.2796	23.4417	44.451	86.6444	173.812	64	-6.304	-1.2109	-1.4217	-1.7493	-1.4819	13.65	26.1268	26.1268	50.7119	95.756	172.054	64.2	-0.5346	-0.4986	-0.6517	-0.8191	-1.1736
64.3	0.2171	0.3342	0.6503	1.6094	3.6585	13.9	23.2838	23.446	44.4582	86.6563	173.829	64.1	-6.3025	-1.2055	-1.4176	-1.7457	-1.4834	13.7	26.1303	26.1303	50.7177	95.764	172.062	64.3	-0.5369	-0.4981	-0.6514	-0.8229	-1.1759
64.4	0.2142	0.3307	0.6495	1.6041	3.6515	13.95	23.2879	23.4501	44.4654	86.668	173.846	64.2	-6.3019	-1.201	-1.4182	-1.7457	-1.4825	13.75	26.1337	26.1337	50.7235	95.7719	172.069	64.4	-0.5343	-0.4942	-0.6491	-0.8159	-1.1748
64.5	0.215	0.3306	0.6529	1.604	3.6471	14	23.292	23.4542	44.4724	86.6794	173.862	64.3	-6.2965	-1.1997	-1.4188	-1.7429	-1.4817	13.8	26.1371	26.1371	50.7292	95.7796	172.076	64.5	-0.5321	-0.4917	-0.6465	-0.8178	-1.1751
64.6	0.2152	0.3259	0.6469	1.5945	3.6438	14.05	23.296	23.4582	44.4794	86.6907	173.878	64.4	-6.2968	-1.1986	-1.4156	-1.7412	-1.485	13.85	26.1404	26.1404	50.7347	95.7871	172.083	64.6	-0.5383	-0.4926	-0.6441	-0.8198	-1.1754
64.7	0.2155	0.3317	0.6481	1.5979	3.6437	14.1	23.2999	23.4622	44.4862	86.7018	173.893	64.5	-6.2944	-1.1953	-1.4102	-1.7406	-1.4819	13.9	26.1436	26.1436	50.7402	95.7945	172.09	64.7	-0.5413	-0.4967	-0.6426	-0.8215	-1.1794
64.8	0.2165	0.3319	0.6489	1.5983	3.6365	14.15	23.3037	23.4661	44.4929	86.7126	173.909	64.6	-6.295	-1.1958	-1.4081	-1.7378	-1.4816	13.95	26.1468	26.1468	50.7455	95.8017	172.097	64.8	-0.5322	-0.4927	-0.6377	-0.8121	-1.1705
64.9	0.2172	0.3348	0.6486	1.5983	3.6328	14.2	23.3075	23.4699	44.4995	86.7233	173.923	64.7	-6.2884	-1.1884	-1.4046	-1.7371	-1.4867	14	26.1499	26.1499	50.7508	95.8088	172.104	64.9	-0.5296	-0.4918	-0.6366	-0.8078	-1.1668
65	0.2159	0.3393	0.6481	1.5978	3.633	14.25	23.3113	23.4737	44.5059	86.7338	173.938	64.8	-6.2868	-1.1897	-1.4058	-1.7354	-1.4896	14.05	26.153	26.153	50.7559	95.8158	172.11	65	-0.5225	-0.4878	-0.6318	-0.8037	-1.1589
65.1	0.2136	0.3322	0.6462	1.5941	3.6241	14.3	23.315	23.4774	44.5123	86.7442	173.953	64.9	-6.2902	-1.1912	-1.4025	-1.7376	-1.4901	14.1	26.156	26.156	50.761	95.8226	172.117	65.1	-0.5213	-0.484	-0.628	-0.8029	-1.1562
65.2	0.2122	0.3335	0.6477	1.5959	3.6274	14.35	23.3186	23.4811	44.5186	86.7543	173.967	65	-6.2907	-1.1946	-1.4102	-1.7358	-1.4928	14.15	26.159	26.159	50.766	95.8293	172.123	65.2	-0.519	-0.4828	-0.6304	-0.8014	-1.154
65.3	0.2067	0.3284	0.6475	1.5922	3.6223	14.4	23.3221	23.4846	44.5247	86.7643	173.981	65.1	-6.2887	-1.1957	-1.414	-1.7372	-1.4957	14.2	26.1619	26.1619	50.7709	95.8358	172.129	65.3	-0.5156	-0.4829	-0.6271	-0.8043	-1.1459
65.4	0.2045	0.3269	0.646	1.5933	3.6175	14.45	23.3256	23.4882	44.5308	86.774	173.994	65.2	-6.2919	-1.1956	-1.4176	-1.737	-1.4987	14.25	26.1648	26.1648	50.7756	95.8423	172.135	65.4	-0.5152	-0.4857	-0.6325	-0.8081	-1.1456
65.5	0.2007	0.3229	0.6425	1.5879	3.6098	14.5	23.3291	23.4917	44.5367	86.7837	174.007	65.3	-6.2946	-1.1952	-1.4165	-1.7375	-1.5039	14.3	26.1676	26.1676	50.7803	95.8486	172.141	65.5	-0.5107	-0.4811	-0.6351	-0.8103	-1.1439
65.6	0.1987	0.3215	0.6401	1.5801	3.603	14.55	23.3325	23.4951	44.5426	86.7931	174.021	65.4	-6.2938	-1.1995	-1.4184	-1.7467	-1.5049	14.35	26.1703	26.1703	50.7849	95.8547	172.146	65.6	-0.5087	-0.4768	-0.6315	-0.8028	-1.1331
65.7	0.1975	0.3148	0.6376	1.5699	3.6	14.6	23.3358	23.4984	44.5483	86.8024	174.033	65.5	-6.3005	-1.2012	-1.4255	-1.7507	-1.5067	14.4	26.173	26.173	50.7895	95.8608	172.152	65.7	-0.5066	-0.4766	-0.6258	-0.8004	-1.129
65.8	0.1939	0.3121	0.6345	1.5609	3.5962	14.65	23.3391	23.5018	44.554	86.8115	174.046	65.6	-6.2987	-1.1992	-1.4222	-1.7465	-1.4983	14.45	26.1757	26.1757	50.7939	95.8667	172.157	65.8	-0.5087	-0.4787	-0.625	-0.8022	-1.1231
65.9	0.1907	0.306	0.631	1.5554	3.5905	14.7	23.3423	23.505	44.5596	86.8205	174.058	65.7	-6.2954	-1.1952	-1.4151	-1.7428	-1.4976	14.5	26.1783	26.1783	50.7983	95.8725	172.162	65.9	-0.5078	-0.4815	-0.6208	-0.7984	-1.1233
66	0.19	0.3048	0.6323	1.5545	3.5904	14.75	23.3455	23.5082	44.565	86.8293	174.071	65.8	-6.2916	-1.1899	-1.4142	-1.742	-1.5001	14.55	26.1809	26.1809	50.8025	95.8782	172.167	66	-0.5033	-0.4783	-0.6177	-0.7999	-1.1234
66.1	0.1862	0.3024	0.6231	1.5469	3.5881	14.8	23.3486	23.5114	44.5704	86.8379	174.082	65.9	-6.2893	-1.1871	-1.4135	-1.7454	-1.4905	14.6	26.1834	26.1834	50.8067	95.8838	172.173	66.1	-0.4976	-0.4739	-0.6106	-0.7947	-1.1177
66.2	0.1915	0.3027	0.6253	1.5488	3.5889	14.85	23.3517	23.5145	44.5757	86.8464	174.094	66	-6.2889	-1.1828	-1.4084	-1.7416	-1.4918	14.65	26.1859	26.1859	50.8109	95.8893	172.178	66.2	-0.499	-0.4783	-0.616	-0.7948	-1.1189
66.3	0.194	0.304	0.6241	1.5443	3.59	14.9	23.3547	23.5175	44.5809	86.8548	174.105	66.1	-6.2777	-1.1826	-1.3979	-1.7437	-1.4979	14.7	26.1883	26.1883	50.8149	95.8946	172.182	66.3	-0.5058	-0.4809	-0.6137	-0.8007	-1.1262
66.4	0.1936	0.3022	0.6228	1.54	3.5836	14.95	23.3577	23.5205	44.586	86.863	174.117	66.2	-6.2762	-1.1861	-1.3972	-1.7498	-1.4954	14.75	26.1907	26.1907	50.8189	95.8999	172.187	66.4	-0.5079	-0.4832	-0.6161	-0.7984	-1.128
66.5	0.189	0.297	0.6177	1.5317	3.5763	15	23.3606	23.5235	44.5911	86.871	174.128	66.3	-6.2762	-1.188	-1.4005	-1.7518	-1.5011	14.8	26.193	26.193	50.8228	95.905	172.192	66.5	-0.506	-0.4809	-0.6116	-0.7999	-1.1268
66.6	0.1857	0.303	0.6165	1.5315	3.5709	15.05	23.3635	23.5264	44.596	86.879	174.138	66.4	-6.2744	-1.1892	-1.4011	-1.751	-1.4996	14.85	26.1953	26.1953	50.8266	95.9101	172.196	66.6	-0.507	-0.4808	-0.6091	-0.7986	-1.1238
66.7	0.1842	0.3071	0.6179	1.5312	3.5664	15.1	23.3663	23.5292	44.6009	86.8868	174.149	66.5	-6.2761	-1.1917	-1.4065	-1.7527	-1.5	14.9	26.1976	26.1976	50.8303	95.915	172.201	66.7	-0.5087	-0.4825	-0.6088	-0.8022	-1.1256
66.8	0.1835	0.3076	0.6177	1.5301	3.5618	15.15	23.3691	23.532	44.6057	86.8944	174.159	66.6	-6.2746	-1.1901	-1.4008	-1.7497	-1.4983	14.95	26.1998	26.1998	50.834	95.9199	172.205	66.8	-0.512	-0.4897	-0.6089	-0.805	-1.1274
66.9	0.178	0.3054	0.6119	1.5225	3.5523	15.2	23.3719	23.5348	44.6104	86.9019	174.17	66.7	-6.2735	-1.1937	-1.3997	-1.7502	-1.498	15	26.202	26.202	50.8376	95.9246	172.209	66.9	-0.5082	-0.4927	-0.6007	-0.802	-1.1231
67	0.1782	0.3062	0.6168	1.5223	3.5472	15.25	23.3746	23.5375	44.615	86.9093	174.18	66.8	-6.2701	-1.1912	-1.4015	-1.7466	-1.4956	15.05	26.2041	26.2041	50.8412	95.9293	172.213	67	-0.5043	-0.4897	-0.5929	-0.7976	-1.1154
67.1	0.1781	0.3086	0.617	1.5185	3.5436	15.3	23.3772	23.5402	44.6195	86.9166	174.189	66.9	-6.2706	-1.1921	-1.4035	-1.7434	-1.4893	15.1	26.2063	26.2063	50.8447	95.9338	172.217	67.1	-0.5053	-0.4878	-0.5975	-0.7955	-1.1129
67.2	0.1776	0.3018	0.6145	1.5135	3.5323	15.35	23.3798	23.5428	44.624	86.9237	174.199	67	-6.2658	-1.1866	-1.4006	-1.7343	-1.4878	15.15	26.2083	26.2083	50.8481	95.9383	172.221	67.2	-0.5064	-0.4894	-0.5999	-0.7965	-1.1092
67.3	0.1738	0.3027	0.6138	1.5122	3.527	15.4	23.3824	23.5454	44.6284	86.9307	174.208	67.1	-6.2591	-1.1782	-1.3939	-1.7342	-1.4872	15.2	26.2103	26.2103	50.8514	95.9427	172.225	67.3	-0.5036	-0.4841	-0.5995	-0.7967	-1.1097
67.4	0.1714	0.3066	0.6143	1.5109	3.5276	15.45	23.3849	23.548	44.6328	86.9376	174.218	67.2	-6.2588	-1.1792	-1.3932	-1.7362	-1.4858	15.25	26.2123	26.2123	50.8547	95.947	172.229	67.4	-0.5027	-0.4816	-0.6006	-0.7931	-1.1116
67.5	0.1668	0.3093	0.6099	1.507	3.5242	15.5	23.3874	23.5505	44.637	86.9443	174.227	67.3	-6.2589	-1.1822	-1.3932	-1.7331	-1.484	15.3	26.2143	26.2143	50.858	95.9512	172.232	67.5	-0.5048	-0.4796	-0.6012	-0.792	-1.1099
67.6	0.1648	0.304	0.604	1.5005	3.5197	15.55	23.3898	23.5529	44.6412	86.951	174.236	67.4	-6.2543	-1.1826	-1.3941	-1.732	-1.4806	15.35	26.2162	26.2162	50.8611	95.9553	172.236	67.6	-0.4989	-0.477	-0.6007	-0.7862	-1.1053
67.7	0.1644	0.3069	0.601	1.4983	3.5145	15.6	23.3923	23.5554	44.6453	86.9575	174.244	67.5	-6.2521	-1.1822	-1.3937	-1.7287	-1.4828	15.4	26.2181	26.2181	50.8642	95.9594	172.239	67.7	-0.4957	-0.4752	-0.601	-0.7859	-1.1007
67.8	0.1592	0.3031	0.5961	1.4889	3.5067	15.65	23.3946	23.5577	44.6494	86.9639	174.253	67.6	-6.2532	-1.1808	-1.3956	-1.7379	-1.4855	15.45	26.22	26.22	50.8673	95.9634	172.243	67.8	-0.4942	-0.476	-0.6037	-0.7855	-1.0967
67.9	0.1581	0.3058	0.5945	1.4883	3.5013	15.7	23.3969	23.5601	44.6533	86.9702	174.262	67.7	-6.2568	-1.1834	-1.3981	-1.738	-1.4836	15.5	26.2218	26.2218	50.8703	95.9673	172.246	67.9	-0.4951	-0.4742	-0.5997	-0.7868	-1.095
68	0.1531	0.3035	0.5909	1.4883	3.4968	15.75	23.3992	23.5624	44.6572	86.9764	174.27	67.8	-6.2547	-1.1803	-1.3984	-1.7407	-1.4858	15.55	26.2236	26.2236	50.8732	95.9711	172.25	68	-0.4995	-0.4727	-0.6032	-0.7894	-1.0958
68.1	0.1527	0.3081	0.5986	1.4918	3.4986	15.8	23.4015	23.5647	44.6611	86.9825	174.278	67.9	-6.2503	-1.1806	-1.4011	-1.7377	-1.4905	15.6	26.2253	26.2253	50.8761	95.9748	172.253	68.1	-0.4958	-0.4708	-0.5972	-0.7867	-1.091
68.2	0.149	0.3029	0.5983	1.4878	3.4908	15.85	23.4037	23.5669	44.6649	86.9885	174.286	68	-6.245	-1.1816	-1.3992	-1.7377	-1.4859	15.65	26.227	26.227	50.8789	95.9785	172.256	68.2	-0.5002	-0.4731	-0.5965	-0.7923	-1.087
68.3	0.1469	0.307	0.597	1.4826	3.4903	15.9	23.4059	23.5691	44.6686	86.9943	174.293	68.1	-6.244	-1.1783	-1.4058	-1.7283	-1.4891	15.7	26.2287	26.2287	50.8817	95.9821	172.259	68.3	-0.499	-0.47	-0.5965	-0.7927	-1.0845
68.4	0.1426	0.3059	0.5972	1.4761	3.4846	15.95	23.408	23.5713	44.6723	87.0001	174.301	68.2	-6.2395	-1.1696	-1.4039	-1.7354	-1.4887	15.75	26.2304	26.2304	50.8845	95.9856	172.262	68.4	-0.5006	-0.4688	-0.5934	-0.7927	-1.0874
68.5	0.1418	0.3033	0.5948	1.4755	3.4804	16	23.4101	23.5734	44.6759	87.0058	174.309	68.3	-6.2458	-1.1743	-1.4116	-1.7374	-1.4895	15.8	26.232	26.232	50.8871	95.989	172.265	68.5	-0.5065	-0.4754	-0.6015	-0.7974	-1.0945
68.6	0.1381	0.299	0.5917	1.4753	3.4771	16.05	23.4122	23.5755	44.6794	87.0114	174.316	68.4	-6.2429	-1.173	-1.4151	-1.7362	-1.4903	15.85	26.2337	26.2337	50.8897	95.9924	172.268	68.6	-0.5108	-0.4764	-0.5976	-0.7944	-1.0937
68.7	0.1417	0.2999	0.5962	1.4737	3.479	16.1	23.4142	23.5775	44.6829	87.0168	174.323	68.5	-6.2405	-1.1775	-1.4154	-1.738	-1.4949	15.9	26.2352	26.2352	50.8923	95.9957	172.27	68.7	-0.5084	-0.4714	-0.5948	-0.7923	-1.0941
68.8	0.1428	0.2992	0.6006	1.4735	3.4773	16.15	23.4163	23.5796	44.6863	87.0222	174.33	68.6	-6.2386	-1.1769	-1.4141	-1.7455	-1.4973	15.95	26.2368	26.2368	50.8949	95.999	172.273	68.8	-0.5078	-0.4649	-0.5968	-0.7938	-1.0924
68.9	0.1434	0.298	0.5961	1.4654	3.4683	16.2	23.4182	23.5816	44.6897	87.0275	174.337	68.7	-6.2435	-1.1839	-1.4185	-1.7431	-1.4959	16	26.2383	26.2383	50.8974	96.0022	172.276	68.9	-0.5108	-0.4683	-0.5976	-0.7944	-1.0929
69	0.1406	0.2982	0.5982	1.4638	3.4629	16.25	23.4202	23.5835	44.693	87.0327	174.344	68.8	-6.2417	-1.1809	-1.421	-1.7475	-1.492	16.05	26.2398	26.2398	50.8998	96.0053	172.278	69	-0.5077	-0.4686	-0.5978	-0.7932	-1.0955
69.1	0.1343	0.2961	0.5976	1.4536	3.4581	16.3	23.4221	23.5855	44.6962	87.0378	174.351	68.9	-6.2356	-1.1827	-1.421	-1.7464	-1.4937	16.1	26.2413	26.2413	50.9022	96.0083	172.281	69.1	-0.5043	-0.4683	-0.6013	-0.7901	-1.0972
69.2	0.1362	0.2937	0.5974	1.4475	3.4535	16.35	23.424	23.5874	44.6994	87.0428	174.357	69	-6.2375	-1.1789	-1.4228	-1.7546	-1.493	16.15	26.2427	26.2427	50.9045	96.0113	172.284	69.2	-0.5021	-0.4705	-0.5953	-0.7914	-1.095
69.3	0.1378	0.2901	0.5967	1.446	3.4478	16.4	23.4258	23.5892	44.7026	87.0477	174.364	69.1	-6.2416	-1.181	-1.4283	-1.7582	-1.4943	16.2	26.2441	26.2441	50.9068	96.0143	172.286	69.3	-0.5031	-0.4737	-0.597	-0.7904	-1.0942
69.4	0.1384	0.2907	0.6032	1.4472	3.4487	16.45	23.4276	23.5911	44.7057	87.0526	174.37	69.2	-6.2409	-1.1818	-1.425	-1.755	-1.4957	16.25	26.2455	26.2455	50.9091	96.0172	172.288	69.4	-0.4992	-0.4711	-0.5922	-0.7862	-1.0935
69.5	0.1437	0.2901	0.6052	1.4473	3.4499	16.5	23.4294	23.5929	44.7087	87.0573	174.376	69.3	-6.2365	-1.1795	-1.4258	-1.7564	-1.4925	16.3	26.2469	26.2469	50.9113	96.02	172.291	69.5	-0.504	-0.4784	-0.5962	-0.7913	-1.1029
69.6	0.1405	0.2852	0.6073	1.4433	3.4464	16.55	23.4312	23.5946	44.7117	87.062	174.382	69.4	-6.2357	-1.1858	-1.4277	-1.7531	-1.4958	16.35	26.2482	26.2482	50.9135	96.0227	172.293	69.6	-0.5029	-0.4745	-0.5956	-0.7874	-1.0998
69.7	0.1398	0.2818	0.6027	1.4435	3.4402	16.6	23.4329	23.5964	44.7146	87.0666	174.388	69.5	-6.2317	-1.1795	-1.4222	-1.754	-1.5019	16.4	26.2495	26.2495	50.9156	96.0255	172.295	69.7	-0.502	-0.4727	-0.5971	-0.7877	-1.1009
69.8	0.1401	0.2826	0.605	1.4423	3.4383	16.65	23.4346	23.5981	44.7175	87.0711	174.394	69.6	-6.2327	-1.1787	-1.4249	-1.7539	-1.5056	16.45	26.2508	26.2508	50.9177	96.0281	172.297	69.8	-0.5	-0.4716	-0.5954	-0.7841	-1.1003
69.9	0.1417	0.2839	0.6059	1.4381	3.4358	16.7	23.4363	23.5998	44.7204	87.0755	174.4	69.7	-6.2313	-1.1814	-1.4267	-1.7562	-1.5117	16.5	26.2521	26.2521	50.9198	96.0307	172.299	69.9	-0.5	-0.4719	-0.5987	-0.7863	-1.1004
70	0.1425	0.2821	0.6085	1.4381	3.4323	16.75	23.438	23.6015	44.7232	87.0799	174.405	69.8	-6.23	-1.1788	-1.4264	-1.7651	-1.5166	16.55	26.2533	26.2533	50.9218	96.0333	172.302	70	-0.4983	-0.4691	-0.5926	-0.7872	-1.0949
70.1	0.1407	0.2794	0.607	1.4371	3.4318	16.8	23.4396	23.6031	44.7259	87.0842	174.411	69.9	-6.229	-1.183	-1.4291	-1.7639	-1.519	16.6	26.2545	26.2545	50.9238	96.0358	172.304	70.1	-0.5024	-0.468	-0.5902	-0.7835	-1.0897
70.2	0.1383	0.2775	0.6062	1.4299	3.4232	16.85	23.4412	23.6047	44.7286	87.0884	174.416	70	-6.2312	-1.1814	-1.4305	-1.7623	-1.523	16.65	26.2557	26.2557	50.9258	96.0382	172.305	70.2	-0.5037	-0.4671	-0.5876	-0.782	-1.0918
70.3	0.1366	0.2747	0.605	1.4308	3.4192	16.9	23.4428	23.6063	44.7313	87.0925	174.422	70.1	-6.2336	-1.1834	-1.4292	-1.7623	-1.5281	16.7	26.2569	26.2569	50.9277	96.0406	172.307	70.3	-0.5032	-0.4725	-0.5877	-0.7858	-1.0928
70.4	0.1352	0.276	0.6077	1.4333	3.4189	16.95	23.4443	23.6079	44.7339	87.0966	174.427	70.2	-6.2287	-1.1875	-1.4309	-1.7623	-1.524	16.75	26.2581	26.2581	50.9295	96.043	172.309	70.4	-0.5022	-0.4742	-0.5928	-0.7893	-1.0969
70.5	0.1358	0.2775	0.6039	1.4355	3.418	17	23.4458	23.6094	44.7365	87.1005	174.432	70.3	-6.2306	-1.1923	-1.43	-1.7603	-1.5283	16.8	26.2592	26.2592	50.9314	96.0453	172.311	70.5	-0.5045	-0.476	-0.5974	-0.791	-1.0952
70.6	0.1386	0.2811	0.6083	1.4343	3.4194	17.05	23.4473	23.6109	44.739	87.1045	174.437	70.4	-6.2313	-1.1869	-1.4257	-1.7601	-1.5257	16.85	26.2603	26.2603	50.9332	96.0476	172.313	70.6	-0.5074	-0.4755	-0.603	-0.7904	-1.0935
70.7	0.1434	0.2841	0.6096	1.4369	3.4151	17.1	23.4488	23.6124	44.7415	87.1083	174.442	70.5	-6.2294	-1.1874	-1.4303	-1.7587	-1.5265	16.9	26.2614	26.2614	50.935	96.0498	172.315	70.7	-0.5065	-0.4729	-0.6039	-0.7852	-1.0916
70.8	0.1449	0.2807	0.6069	1.434	3.409	17.15	23.4503	23.6139	44.7439	87.1121	174.447	70.6	-6.2225	-1.187	-1.432	-1.7618	-1.5348	16.95	26.2625	26.2625	50.9367	96.052	172.316	70.8	-0.5006	-0.4668	-0.6005	-0.7823	-1.0872
70.9	0.1411	0.2789	0.6045	1.4288	3.4068	17.2	23.4517	23.6153	44.7463	87.1158	174.452	70.7	-6.2209	-1.1873	-1.4355	-1.7675	-1.5342	17	26.2636	26.2636	50.9384	96.0541	172.318	70.9	-0.5053	-0.4693	-0.6065	-0.786	-1.088
71	0.1403	0.2695	0.601	1.4248	3.4021	17.25	23.4531	23.6167	44.7487	87.1195	174.456	70.8	-6.2247	-1.1936	-1.4446	-1.7634	-1.5337	17.05	26.2646	26.2646	50.9401	96.0562	172.32	71	-0.5012	-0.4695	-0.6087	-0.7876	-1.0895
71.1	0.1471	0.2708	0.6024	1.4243	3.3968	17.3	23.4545	23.6181	44.751	87.1231	174.461	70.9	-6.2207	-1.1878	-1.4404	-1.7575	-1.5318	17.1	26.2656	26.2656	50.9417	96.0582	172.321	71.1	-0.5039	-0.4737	-0.6084	-0.7882	-1.0924
71.2	0.1397	0.268	0.5969	1.4164	3.3891	17.35	23.4558	23.6195	44.7533	87.1266	174.465	71	-6.2178	-1.1907	-1.4447	-1.7582	-1.5374	17.15	26.2666	26.2666	50.9434	96.0602	172.323	71.2	-0.5056	-0.475	-0.6093	-0.7878	-1.0921
71.3	0.1442	0.2685	0.5943	1.4142	3.3839	17.4	23.4571	23.6208	44.7555	87.13	174.47	71.1	-6.2136	-1.1897	-1.4402	-1.7609	-1.5369	17.2	26.2676	26.2676	50.9449	96.0622	172.325	71.3	-0.5096	-0.4748	-0.6086	-0.785	-1.0956
71.4	0.1465	0.2704	0.5949	1.4162	3.38	17.45	23.4585	23.6222	44.7578	87.1334	174.474	71.2	-6.2108	-1.1918	-1.444	-1.7594	-1.5329	17.25	26.2686	26.2686	50.9465	96.0641	172.326	71.4	-0.5086	-0.4716	-0.6015	-0.7823	-1.0949
71.5	0.1434	0.2644	0.5937	1.4123	3.375	17.5	23.4597	23.6234	44.7599	87.1368	174.478	71.3	-6.2063	-1.1933	-1.4395	-1.7539	-1.5379	17.3	26.2695	26.2695	50.948	96.066	172.328	71.5	-0.5108	-0.4747	-0.6022	-0.7809	-1.0963
71.6	0.1451	0.2677	0.5964	1.4141	3.3773	17.55	23.461	23.6247	44.7621	87.1401	174.482	71.4	-6.1995	-1.1859	-1.4358	-1.7527	-1.5381	17.35	26.2705	26.2705	50.9495	96.0679	172.329	71.6	-0.5117	-0.4762	-0.6004	-0.7794	-1.0993
71.7	0.15	0.2671	0.5954	1.4171	3.3725	17.6	23.4623	23.626	44.7642	87.1433	174.486	71.5	-6.1997	-1.1814	-1.4353	-1.7503	-1.5365	17.4	26.2714	26.2714	50.951	96.0697	172.33	71.7	-0.5202	-0.4798	-0.6053	-0.7818	-1.1005
71.8	0.147	0.2674	0.5947	1.4174	3.3658	17.65	23.4635	23.6272	44.7662	87.1465	174.49	71.6	-6.1971	-1.1773	-1.4335	-1.7522	-1.5349	17.45	26.2723	26.2723	50.9524	96.0715	172.332	71.8	-0.5198	-0.4794	-0.6048	-0.7817	-1.1072
71.9	0.1442	0.2668	0.5919	1.4173	3.3587	17.7	23.4647	23.6285	44.7683	87.1496	174.494	71.7	-6.1976	-1.1762	-1.4333	-1.7462	-1.5371	17.5	26.2732	26.2732	50.9539	96.0732	172.333	71.9	-0.5238	-0.4827	-0.604	-0.782	-1.1062
72	0.1399	0.2662	0.5911	1.4186	3.3544	17.75	23.4659	23.6297	44.7703	87.1526	174.498	71.8	-6.194	-1.1732	-1.4266	-1.7469	-1.5383	17.55	26.274	26.274	50.9553	96.0749	172.334	72	-0.5243	-0.485	-0.6036	-0.783	-1.1061
72.1	0.1363	0.2626	0.5906	1.4133	3.3466	17.8	23.4671	23.6308	44.7722	87.1556	174.502	71.9	-6.1964	-1.1717	-1.4254	-1.7454	-1.5353	17.6	26.2749	26.2749	50.9566	96.0766	172.336	72.1	-0.5268	-0.4926	-0.6055	-0.782	-1.1072
72.2	0.1379	0.2609	0.591	1.4078	3.3378	17.85	23.4682	23.632	44.7742	87.1586	174.505	72	-6.1926	-1.1722	-1.4232	-1.7409	-1.5426	17.65	26.2757	26.2757	50.958	96.0782	172.337	72.2	-0.5279	-0.4952	-0.6115	-0.7871	-1.11
72.3	0.1404	0.2637	0.5953	1.4083	3.3377	17.9	23.4694	23.6331	44.7761	87.1615	174.509	72.1	-6.1898	-1.1696	-1.4241	-1.747	-1.5435	17.7	26.2766	26.2766	50.9593	96.0798	172.338	72.3	-0.5312	-0.495	-0.6118	-0.7882	-1.1091
72.4	0.1392	0.2619	0.5985	1.4096	3.3321	17.95	23.4705	23.6343	44.7779	87.1644	174.512	72.2	-6.197	-1.1738	-1.4343	-1.7457	-1.5464	17.75	26.2774	26.2774	50.9606	96.0814	172.339	72.4	-0.5291	-0.4927	-0.6144	-0.786	-1.1047
72.5	0.1402	0.2581	0.5915	1.4089	3.3266	18	23.4716	23.6354	44.7798	87.1672	174.516	72.3	-6.1964	-1.174	-1.4381	-1.7449	-1.5464	17.8	26.2782	26.2782	50.9618	96.083	172.341	72.5	-0.5282	-0.4966	-0.6122	-0.7902	-1.104
72.6	0.144	0.2562	0.5965	1.4137	3.3244	18.05	23.4727	23.6365	44.7816	87.1699	174.519	72.4	-6.1949	-1.1743	-1.4356	-1.7446	-1.5472	17.85	26.2789	26.2789	50.9631	96.0845	172.342	72.6	-0.5272	-0.4946	-0.6121	-0.7852	-1.0979
72.7	0.1394	0.2466	0.5927	1.4107	3.3129	18.1	23.4737	23.6375	44.7834	87.1726	174.523	72.5	-6.1938	-1.1701	-1.4362	-1.7447	-1.5507	17.9	26.2797	26.2797	50.9643	96.086	172.343	72.7	-0.5272	-0.491	-0.6141	-0.7852	-1.1004
72.8	0.1358	0.2435	0.5913	1.4059	3.3096	18.15	23.4748	23.6386	44.7851	87.1753	174.526	72.6	-6.1884	-1.1651	-1.4326	-1.7487	-1.5541	17.95	26.2805	26.2805	50.9655	96.0874	172.344	72.8	-0.5264	-0.4926	-0.6161	-0.7863	-1.1007
72.9	0.1359	0.2433	0.593	1.4077	3.3052	18.2	23.4758	23.6396	44.7868	87.1779	174.529	72.7	-6.1909	-1.1688	-1.4372	-1.7525	-1.5525	18	26.2812	26.2812	50.9667	96.0888	172.345	72.9	-0.5238	-0.4876	-0.6125	-0.7845	-1.1011
73	0.1436	0.2462	0.5984	1.4134	3.3065	18.25	23.4768	23.6407	44.7885	87.1805	174.532	72.8	-6.1891	-1.1755	-1.441	-1.7542	-1.5541	18.05	26.2819	26.2819	50.9678	96.0902	172.346	73	-0.5239	-0.485	-0.6132	-0.7859	-1.1004
73.1	0.1364	0.2403	0.5932	1.4059	3.303	18.3	23.4778	23.6416	44.7902	87.183	174.536	72.9	-6.1885	-1.1773	-1.4385	-1.7539	-1.5532	18.1	26.2826	26.2826	50.969	96.0916	172.347	73.1	-0.5267	-0.4878	-0.6164	-0.7843	-1.1039
73.2	0.1361	0.2386	0.5942	1.4044	3.2987	18.35	23.4788	23.6426	44.7918	87.1855	174.539	73	-6.1834	-1.1767	-1.438	-1.7541	-1.5624	18.15	26.2833	26.2833	50.9701	96.093	172.348	73.2	-0.5251	-0.488	-0.6195	-0.7851	-1.1025
73.3	0.1394	0.2426	0.5951	1.4073	3.2999	18.4	23.4797	23.6436	44.7934	87.1879	174.542	73.1	-6.1838	-1.1779	-1.4365	-1.7608	-1.5621	18.2	26.284	26.284	50.9712	96.0943	172.349	73.3	-0.5248	-0.4833	-0.6146	-0.7823	-1.0999
73.4	0.1423	0.2413	0.5955	1.4043	3.2939	18.45	23.4807	23.6446	44.795	87.1903	174.544	73.2	-6.1919	-1.1838	-1.4432	-1.7598	-1.5564	18.25	26.2847	26.2847	50.9722	96.0956	172.35	73.4	-0.5268	-0.4874	-0.613	-0.7821	-1.099
73.5	0.1393	0.2417	0.5939	1.4004	3.2885	18.5	23.4816	23.6455	44.7966	87.1927	174.547	73.3	-6.1896	-1.1818	-1.4441	-1.7546	-1.5576	18.3	26.2854	26.2854	50.9733	96.0968	172.351	73.5	-0.5302	-0.4881	-0.6093	-0.7861	-1.1019
73.6	0.1343	0.2333	0.589	1.3964	3.2817	18.55	23.4825	23.6464	44.7981	87.195	174.55	73.4	-6.1859	-1.1804	-1.4384	-1.7575	-1.5527	18.35	26.286	26.286	50.9743	96.0981	172.352	73.6	-0.5286	-0.4885	-0.6052	-0.7882	-1.0994
73.7	0.1344	0.2307	0.5863	1.3967	3.2783	18.6	23.4834	23.6473	44.7996	87.1972	174.553	73.5	-6.1841	-1.1766	-1.4367	-1.7523	-1.5497	18.4	26.2867	26.2867	50.9753	96.0993	172.353	73.7	-0.5349	-0.492	-0.6137	-0.7932	-1.1058
73.8	0.1346	0.2247	0.5829	1.3952	3.2683	18.65	23.4843	23.6482	44.8011	87.1995	174.556	73.6	-6.1827	-1.1741	-1.4299	-1.7471	-1.5468	18.45	26.2873	26.2873	50.9763	96.1005	172.354	73.8	-0.5344	-0.4905	-0.6109	-0.7902	-1.1052
73.9	0.1388	0.2233	0.5816	1.3971	3.2697	18.7	23.4852	23.6491	44.8025	87.2017	174.558	73.7	-6.1775	-1.1726	-1.4243	-1.7425	-1.5434	18.5	26.2879	26.2879	50.9773	96.1017	172.355	73.9	-0.5367	-0.4927	-0.6116	-0.7918	-1.1053
74	0.1387	0.2168	0.5822	1.3932	3.2694	18.75	23.486	23.65	44.804	87.2038	174.561	73.8	-6.1772	-1.1692	-1.4256	-1.7386	-1.5451	18.55	26.2885	26.2885	50.9783	96.1028	172.356	74	-0.5326	-0.4909	-0.6127	-0.7901	-1.1051
74.1	0.1375	0.2158	0.583	1.3913	3.2636	18.8	23.4869	23.6508	44.8054	87.2059	174.564	73.9	-6.1729	-1.1662	-1.4253	-1.7391	-1.5427	18.6	26.2891	26.2891	50.9792	96.1039	172.356	74.1	-0.5273	-0.4908	-0.611	-0.7845	-1.0985
74.2	0.1393	0.215	0.5778	1.3904	3.2528	18.85	23.4877	23.6517	44.8067	87.208	174.566	74	-6.1723	-1.1668	-1.4259	-1.7331	-1.5383	18.65	26.2897	26.2897	50.9801	96.105	172.357	74.2	-0.5265	-0.4867	-0.6086	-0.7812	-1.0948
74.3	0.1428	0.2167	0.5771	1.3933	3.2549	18.9	23.4885	23.6525	44.8081	87.21	174.568	74.1	-6.1689	-1.163	-1.4246	-1.7282	-1.5435	18.7	26.2903	26.2903	50.981	96.1061	172.358	74.3	-0.5253	-0.4858	-0.6084	-0.7824	-1.095
74.4	0.1464	0.2123	0.5774	1.3905	3.2566	18.95	23.4894	23.6533	44.8094	87.2121	174.571	74.2	-6.1638	-1.1603	-1.4168	-1.7291	-1.5412	18.75	26.2908	26.2908	50.9819	96.1072	172.359	74.4	-0.5204	-0.4887	-0.605	-0.7809	-1.0931
74.5	0.1474	0.2087	0.5723	1.3899	3.2543	19	23.4901	23.6541	44.8107	87.214	174.573	74.3	-6.1652	-1.1627	-1.4188	-1.7268	-1.5414	18.8	26.2914	26.2914	50.9828	96.1082	172.359	74.5	-0.5164	-0.4888	-0.5998	-0.7819	-1.0887
74.6	0.1515	0.2117	0.574	1.3917	3.2494	19.05	23.4909	23.6549	44.812	87.216	174.576	74.4	-6.1571	-1.1579	-1.4154	-1.7262	-1.5456	18.85	26.2919	26.2919	50.9836	96.1092	172.36	74.6	-0.5169	-0.4892	-0.5895	-0.7825	-1.0889
74.7	0.15	0.209	0.5733	1.3887	3.2427	19.1	23.4917	23.6557	44.8133	87.2179	174.578	74.5	-6.1551	-1.1564	-1.4141	-1.7305	-1.5417	18.9	26.2924	26.2924	50.9845	96.1102	172.361	74.7	-0.5142	-0.4886	-0.5866	-0.7802	-1.0889
74.8	0.1525	0.2083	0.5672	1.3891	3.2348	19.15	23.4924	23.6564	44.8146	87.2197	174.58	74.6	-6.1583	-1.1577	-1.4172	-1.7263	-1.5386	18.95	26.293	26.293	50.9853	96.1112	172.362	74.8	-0.5187	-0.4881	-0.5895	-0.7792	-1.0881
74.9	0.1513	0.2091	0.5698	1.3916	3.2365	19.2	23.4932	23.6572	44.8158	87.2216	174.582	74.7	-6.1565	-1.1565	-1.4124	-1.7168	-1.5369	19	26.2935	26.2935	50.9861	96.1121	172.362	74.9	-0.5159	-0.4901	-0.5873	-0.7804	-1.0888
75	0.1516	0.206	0.5711	1.3908	3.2376	19.25	23.4939	23.6579	44.817	87.2234	174.584	74.8	-6.1462	-1.1554	-1.4112	-1.7165	-1.5405	19.05	26.294	26.294	50.9869	96.1131	172.363	75	-0.509	-0.4874	-0.5858	-0.7721	-1.0802
75.1	0.1543	0.2072	0.5712	1.3892	3.2385	19.3	23.4946	23.6586	44.8182	87.2251	174.587	74.9	-6.1474	-1.1563	-1.4051	-1.7125	-1.5425	19.1	26.2945	26.2945	50.9877	96.114	172.363	75.1	-0.5091	-0.4851	-0.5817	-0.7697	-1.0755
75.2	0.1531	0.209	0.5736	1.3962	3.237	19.35	23.4953	23.6593	44.8194	87.2269	174.589	75	-6.1534	-1.1575	-1.4085	-1.7138	-1.5397	19.15	26.295	26.295	50.9884	96.1149	172.364	75.2	-0.5061	-0.4836	-0.5756	-0.773	-1.0691
75.3	0.1547	0.2085	0.5736	1.3954	3.2324	19.4	23.496	23.66	44.8205	87.2286	174.591	75.1	-6.1534	-1.1543	-1.4054	-1.7091	-1.5427	19.2	26.2955	26.2955	50.9892	96.1158	172.365	75.3	-0.5102	-0.4868	-0.5809	-0.78	-1.0785
75.4	0.1529	0.2084	0.5707	1.3916	3.2332	19.45	23.4967	23.6607	44.8216	87.2303	174.593	75.2	-6.1509	-1.1511	-1.4043	-1.711	-1.5421	19.25	26.2959	26.2959	50.9899	96.1166	172.365	75.4	-0.5117	-0.4811	-0.5802	-0.7817	-1.0731
75.5	0.1522	0.2044	0.5653	1.3904	3.2258	19.5	23.4974	23.6614	44.8227	87.2319	174.595	75.3	-6.1552	-1.1576	-1.4117	-1.7109	-1.5454	19.3	26.2964	26.2964	50.9907	96.1175	172.366	75.5	-0.508	-0.4801	-0.5817	-0.7809	-1.0667
75.6	0.1473	0.2028	0.5636	1.3877	3.2173	19.55	23.498	23.6621	44.8238	87.2336	174.596	75.4	-6.1546	-1.1571	-1.41	-1.7109	-1.5488	19.35	26.2968	26.2968	50.9914	96.1183	172.367	75.6	-0.5091	-0.4786	-0.5795	-0.7801	-1.0634
75.7	0.1482	0.2065	0.5636	1.3904	3.213	19.6	23.4987	23.6627	44.8249	87.2352	174.598	75.5	-6.1547	-1.1515	-1.4089	-1.7151	-1.5447	19.4	26.2973	26.2973	50.992	96.1191	172.367	75.7	-0.5041	-0.4818	-0.5772	-0.7791	-1.0626
75.8	0.1471	0.2071	0.5591	1.3837	3.2095	19.65	23.4993	23.6634	44.826	87.2367	174.6	75.6	-6.1559	-1.1549	-1.4146	-1.7104	-1.5406	19.45	26.2977	26.2977	50.9927	96.1199	172.368	75.8	-0.5019	-0.4833	-0.578	-0.7789	-1.0579
75.9	0.1438	0.2009	0.5529	1.3815	3.2025	19.7	23.5	23.664	44.827	87.2383	174.602	75.7	-6.1498	-1.153	-1.4109	-1.7091	-1.5402	19.5	26.2981	26.2981	50.9934	96.1207	172.368	75.9	-0.5021	-0.482	-0.573	-0.7794	-1.058
76	0.1401	0.1988	0.5524	1.3797	3.197	19.75	23.5006	23.6646	44.828	87.2398	174.604	75.8	-6.1461	-1.1471	-1.4094	-1.7041	-1.537	19.55	26.2986	26.2986	50.9941	96.1215	172.369	76	-0.5024	-0.4819	-0.5722	-0.7836	-1.0615
76.1	0.1403	0.1966	0.5498	1.3806	3.1932	19.8	23.5012	23.6653	44.829	87.2413	174.606	75.9	-6.1457	-1.1489	-1.4092	-1.6973	-1.5327	19.6	26.299	26.299	50.9947	96.1222	172.369	76.1	-0.5047	-0.4875	-0.5707	-0.786	-1.0642
76.2	0.1442	0.1979	0.5497	1.3824	3.1899	19.85	23.5018	23.6659	44.83	87.2427	174.607	76	-6.1419	-1.148	-1.4071	-1.6929	-1.534	19.65	26.2994	26.2994	50.9953	96.123	172.37	76.2	-0.5057	-0.4841	-0.5657	-0.7838	-1.0648
76.3	0.1427	0.2016	0.5493	1.3822	3.1858	19.9	23.5024	23.6665	44.831	87.2442	174.609	76.1	-6.1379	-1.1415	-1.4024	-1.6953	-1.5341	19.7	26.2998	26.2998	50.996	96.1237	172.37	76.3	-0.5044	-0.4803	-0.5631	-0.7806	-1.0627
76.4	0.1423	0.2017	0.5451	1.3786	3.1807	19.95	23.503	23.667	44.8319	87.2456	174.611	76.2	-6.1339	-1.142	-1.4066	-1.6987	-1.5318	19.75	26.3002	26.3002	50.9966	96.1244	172.371	76.4	-0.5065	-0.4856	-0.5662	-0.7827	-1.0634
76.5	0.1431	0.2049	0.5455	1.3781	3.1815	20	23.5035	23.6676	44.8329	87.247	174.612	76.3	-6.1341	-1.1353	-1.403	-1.6965	-1.5298	19.8	26.3006	26.3006	50.9972	96.1251	172.371	76.5	-0.5109	-0.4886	-0.5628	-0.7813	-1.0629
76.6	0.1417	0.204	0.5473	1.376	3.1748	20.05	23.5041	23.6682	44.8338	87.2483	174.614	76.4	-6.1326	-1.1357	-1.4064	-1.6963	-1.5267	19.85	26.301	26.301	50.9978	96.1258	172.372	76.6	-0.5086	-0.4875	-0.5586	-0.7796	-1.0651
76.7	0.1338	0.1972	0.5409	1.3693	3.1631	20.1	23.5046	23.6687	44.8347	87.2497	174.615	76.5	-6.1285	-1.1352	-1.4053	-1.6954	-1.5229	19.9	26.3013	26.3013	50.9983	96.1264	172.372	76.7	-0.5055	-0.4866	-0.5522	-0.7796	-1.0626
76.8	0.1292	0.194	0.5374	1.3628	3.1568	20.15	23.5052	23.6693	44.8356	87.251	174.617	76.6	-6.1265	-1.1321	-1.4025	-1.692	-1.5196	19.95	26.3017	26.3017	50.9989	96.1271	172.373	76.8	-0.5018	-0.4875	-0.5528	-0.7802	-1.061
76.9	0.128	0.1962	0.5388	1.3637	3.1521	20.2	23.5057	23.6698	44.8365	87.2523	174.618	76.7	-6.1242	-1.1276	-1.3984	-1.6847	-1.5136	20	26.3021	26.3021	50.9995	96.1277	172.373	76.9	-0.503	-0.4892	-0.5539	-0.7816	-1.0609
77	0.1225	0.196	0.5382	1.3623	3.1449	20.25	23.5062	23.6703	44.8374	87.2535	174.62	76.8	-6.1204	-1.1238	-1.3911	-1.6797	-1.5128	20.05	26.3024	26.3024	51	96.1284	172.374	77	-0.5051	-0.4891	-0.5551	-0.7849	-1.0599
77.1	0.1218	0.2008	0.5378	1.3601	3.1418	20.3	23.5068	23.6709	44.8382	87.2548	174.621	76.9	-6.1182	-1.1197	-1.3834	-1.6798	-1.5154	20.1	26.3027	26.3027	51.0005	96.129	172.374	77.1	-0.5066	-0.4886	-0.556	-0.7859	-1.0616
77.2	0.116	0.196	0.5307	1.3561	3.1391	20.35	23.5073	23.6714	44.839	87.256	174.623	77	-6.1222	-1.1192	-1.3856	-1.6879	-1.5129	20.15	26.3031	26.3031	51.0011	96.1296	172.374	77.2	-0.5009	-0.4809	-0.5522	-0.7837	-1.0577
77.3	0.122899	0.203399	0.5381	1.364	3.1432	20.4	23.5078	23.6719	44.8399	87.2572	174.624	77.1	-6.1253	-1.1212	-1.3896	-1.6858	-1.5157	20.2	26.3034	26.3034	51.0016	96.1302	172.375	77.3	-0.5	-0.4805	-0.5546	-0.7833	-1.0607
77.4	0.1193	0.2066	0.5381	1.3637	3.1416	20.45	23.5083	23.6724	44.8407	87.2584	174.625	77.2	-6.1233	-1.1206	-1.3878	-1.6809	-1.5153	20.25	26.3038	26.3038	51.0021	96.1308	172.375	77.4	-0.4969	-0.4822	-0.5516	-0.7868	-1.0616
77.5	0.1174	0.2031	0.5342	1.3557	3.1404	20.5	23.5087	23.6729	44.8415	87.2596	174.627	77.3	-6.1262	-1.1197	-1.3835	-1.6813	-1.5162	20.3	26.3041	26.3041	51.0026	96.1313	172.375	77.5	-0.4994	-0.4837	-0.5569	-0.7875	-1.0654
77.6	0.1177	0.2057	0.5283	1.3532	3.1335	20.55	23.5092	23.6734	44.8422	87.2607	174.628	77.4	-6.1256	-1.1192	-1.3844	-1.6809	-1.5087	20.35	26.3044	26.3044	51.0031	96.1319	172.376	77.6	-0.4994	-0.483	-0.5593	-0.7871	-1.0642
77.7	0.1187	0.2079	0.5274	1.356	3.1299	20.6	23.5097	23.6738	44.843	87.2618	174.629	77.5	-6.1239	-1.1206	-1.3864	-1.6745	-1.5057	20.4	26.3047	26.3047	51.0036	96.1324	172.376	77.7	-0.4993	-0.4814	-0.5612	-0.7881	-1.0645
77.8	0.1116	0.2022	0.5245	1.3505	3.1247	20.65	23.5101	23.6743	44.8438	87.2629	174.631	77.6	-6.1172	-1.1168	-1.3862	-1.676	-1.5061	20.45	26.305	26.305	51.004	96.1329	172.376	77.8	-0.4971	-0.4835	-0.5602	-0.7907	-1.0673
77.9	0.1111	0.2006	0.5262	1.353	3.1248	20.7	23.5106	23.6748	44.8445	87.264	174.632	77.7	-6.1148	-1.1206	-1.3835	-1.6762	-1.5068	20.5	26.3053	26.3053	51.0045	96.1335	172.377	77.9	-0.4991	-0.4832	-0.5676	-0.7931	-1.0682
78	0.1103	0.1993	0.5238	1.353	3.1206	20.75	23.5111	23.6752	44.8452	87.2651	174.633	77.8	-6.1154	-1.1212	-1.3843	-1.6833	-1.5064	20.55	26.3056	26.3056	51.0049	96.134	172.377	78	-0.4975	-0.4768	-0.5694	-0.7913	-1.0685
78.1	0.1093	0.1984	0.5259	1.3509	3.1216	20.8	23.5115	23.6757	44.846	87.2661	174.634	77.9	-6.1189	-1.1253	-1.3923	-1.6822	-1.5058	20.6	26.3059	26.3059	51.0054	96.1345	172.377	78.1	-0.4954	-0.4736	-0.5691	-0.789	-1.0683
78.2	0.1058	0.1987	0.5274	1.3492	3.1178	20.85	23.5119	23.6761	44.8467	87.2672	174.635	78	-6.119	-1.1279	-1.3968	-1.6873	-1.5093	20.65	26.3062	26.3062	51.0058	96.135	172.378	78.2	-0.4915	-0.4717	-0.5707	-0.7904	-1.0683
78.3	0.1073	0.2038	0.5252	1.3527	3.1176	20.9	23.5124	23.6765	44.8473	87.2682	174.637	78.1	-6.1216	-1.1268	-1.3987	-1.6919	-1.5069	20.7	26.3065	26.3065	51.0063	96.1355	172.378	78.3	-0.4924	-0.4762	-0.5722	-0.7908	-1.0696
78.4	0.0999	0.2017	0.5234	1.3524	3.1124	20.95	23.5128	23.6769	44.848	87.2692	174.638	78.2	-6.1245	-1.133	-1.4018	-1.6881	-1.5053	20.75	26.3067	26.3067	51.0067	96.1359	172.379	78.4	-0.4856	-0.4737	-0.5675	-0.7878	-1.0704
78.5	0.0979	0.2012	0.522	1.3487	3.1063	21	23.5132	23.6774	44.8487	87.2701	174.639	78.3	-6.1254	-1.1296	-1.4019	-1.6894	-1.5052	20.8	26.307	26.307	51.0071	96.1364	172.379	78.5	-0.4911	-0.4781	-0.5726	-0.7889	-1.0719
78.6	0.0973	0.2031	0.5254	1.3473	3.1057	21.05	23.5136	23.6778	44.8494	87.2711	174.64	78.4	-6.1286	-1.1325	-1.407	-1.6881	-1.5063	20.85	26.3072	26.3072	51.0075	96.1369	172.379	78.6	-0.4916	-0.4757	-0.574	-0.7922	-1.0764
78.7	0.0997	0.21	0.5256	1.3474	3.1035	21.1	23.514	23.6782	44.85	87.272	174.641	78.5	-6.1242	-1.1307	-1.4084	-1.6875	-1.501	20.9	26.3075	26.3075	51.0079	96.1373	172.379	78.7	-0.4937	-0.4756	-0.5817	-0.7979	-1.0807
78.8	0.1003	0.2173	0.5285	1.351	3.1096	21.15	23.5144	23.6786	44.8507	87.2729	174.642	78.6	-6.1246	-1.1291	-1.407	-1.6839	-1.4955	20.95	26.3078	26.3078	51.0083	96.1377	172.38	78.8	-0.4983	-0.4791	-0.5853	-0.7996	-1.0796
78.9	0.0961	0.2144	0.5261	1.3469	3.1051	21.2	23.5148	23.679	44.8513	87.2739	174.643	78.7	-6.1221	-1.129	-1.4087	-1.6743	-1.4937	21	26.308	26.308	51.0087	96.1382	172.38	78.9	-0.4948	-0.4725	-0.5823	-0.7931	-1.0777
79	0.097	0.2115	0.5206	1.3426	3.1042	21.25	23.5151	23.6793	44.8519	87.2748	174.644	78.8	-6.1154	-1.1253	-1.4046	-1.6698	-1.4913	21.05	26.3083	26.3083	51.009	96.1386	172.38	79	-0.4965	-0.4739	-0.5828	-0.7951	-1.0779
79.1	0.097	0.2121	0.5188	1.3411	3.1034	21.3	23.5155	23.6797	44.8525	87.2756	174.645	78.9	-6.1173	-1.1189	-1.3994	-1.6686	-1.4882	21.1	26.3085	26.3085	51.0094	96.139	172.381	79.1	-0.4963	-0.4766	-0.5816	-0.7927	-1.0774
79.2	0.0952	0.2118	0.5164	1.342	3.0957	21.35	23.5159	23.6801	44.8531	87.2765	174.646	79	-6.1138	-1.1151	-1.3983	-1.6665	-1.4881	21.15	26.3087	26.3087	51.0098	96.1394	172.381	79.2	-0.4947	-0.4783	-0.5813	-0.7944	-1.0759
79.3	0.0959	0.2118	0.5143	1.3436	3.0933	21.4	23.5162	23.6804	44.8537	87.2773	174.647	79.1	-6.1139	-1.1139	-1.3973	-1.6613	-1.4834	21.2	26.309	26.309	51.0101	96.1398	172.381	79.3	-0.4929	-0.4806	-0.5779	-0.7931	-1.0728
79.4	0.0956	0.2151	0.5171	1.3474	3.0962	21.45	23.5166	23.6808	44.8543	87.2782	174.648	79.2	-6.112	-1.1091	-1.3947	-1.6586	-1.4806	21.25	26.3092	26.3092	51.0105	96.1402	172.381	79.4	-0.4867	-0.4766	-0.576	-0.7906	-1.0731
79.5	0.0935	0.217	0.5167	1.3464	3.0946	21.5	23.5169	23.6811	44.8548	87.279	174.649	79.3	-6.1056	-1.1053	-1.3913	-1.6606	-1.4832	21.3	26.3094	26.3094	51.0108	96.1406	172.381	79.5	-0.4866	-0.4746	-0.5797	-0.7962	-1.0725
79.6	0.0953	0.2142	0.5146	1.344	3.0888	21.55	23.5173	23.6815	44.8554	87.2798	174.65	79.4	-6.1039	-1.1044	-1.3868	-1.6631	-1.4815	21.35	26.3096	26.3096	51.0111	96.141	172.382	79.6	-0.4791	-0.4719	-0.576	-0.7905	-1.0691
79.7	0.1014	0.2202	0.5214	1.3466	3.091	21.6	23.5176	23.6818	44.8559	87.2806	174.65	79.5	-6.1009	-1.1	-1.3872	-1.6594	-1.4855	21.4	26.3099	26.3099	51.0115	96.1413	172.382	79.7	-0.481	-0.4741	-0.5806	-0.7893	-1.07
79.8	0.0992	0.2228	0.5231	1.3439	3.0871	21.65	23.518	23.6822	44.8565	87.2814	174.651	79.6	-6.098	-1.1017	-1.3847	-1.6633	-1.4892	21.45	26.3101	26.3101	51.0118	96.1417	172.382	79.8	-0.4799	-0.4746	-0.5799	-0.786	-1.0684
79.9	0.0989	0.2268	0.524	1.3422	3.0891	21.7	23.5183	23.6825	44.857	87.2821	174.652	79.7	-6.0993	-1.102	-1.3874	-1.6631	-1.4852	21.5	26.3103	26.3103	51.0121	96.142	172.382	79.9	-0.4791	-0.4734	-0.5812	-0.7832	-1.0676
80	0.0978	0.2297	0.5228	1.338	3.0843	21.75	23.5186	23.6828	44.8575	87.2829	174.653	79.8	-6.099	-1.1016	-1.3879	-1.661	-1.4838	21.55	26.3105	26.3105	51.0124	96.1424	172.383	80	-0.4798	-0.474	-0.5806	-0.7857	-1.0661
80.1	0.0959	0.2322	0.5179	1.341	3.0817	21.8	23.5189	23.6832	44.858	87.2836	174.654	79.9	-6.0935	-1.0972	-1.381	-1.6651	-1.4827	21.6	26.3107	26.3107	51.0127	96.1427	172.383	80.1	-0.4828	-0.4745	-0.5774	-0.785	-1.068
80.2	0.0989	0.2342	0.5203	1.3414	3.0845	21.85	23.5192	23.6835	44.8586	87.2843	174.655	80	-6.0957	-1.1017	-1.382	-1.6616	-1.4843	21.65	26.3109	26.3109	51.013	96.143	172.383	80.2	-0.482	-0.473	-0.576	-0.7845	-1.0673
80.3	0.099	0.2371	0.5243	1.3379	3.0846	21.9	23.5195	23.6838	44.8591	87.285	174.655	80.1	-6.0973	-1.0928	-1.3804	-1.663	-1.4857	21.7	26.3111	26.3111	51.0133	96.1434	172.383	80.3	-0.4885	-0.4811	-0.5809	-0.7917	-1.0759
80.4	0.0977	0.2381	0.5269	1.3366	3.0803	21.95	23.5198	23.6841	44.8595	87.2857	174.656	80.2	-6.0994	-1.0939	-1.3829	-1.6673	-1.4849	21.75	26.3113	26.3113	51.0136	96.1437	172.383	80.4	-0.4889	-0.4764	-0.5826	-0.7906	-1.0749
80.5	0.0949	0.239	0.5278	1.339	3.0691	22	23.5201	23.6844	44.86	87.2864	174.657	80.3	-6.1043	-1.0963	-1.3824	-1.6657	-1.4839	21.8	26.3115	26.3115	51.0139	96.144	172.384	80.5	-0.4916	-0.4713	-0.5855	-0.7943	-1.076
80.6	0.0951	0.2381	0.5314	1.3384	3.0665	22.05	23.5204	23.6847	44.8605	87.2871	174.658	80.4	-6.1055	-1.0989	-1.3783	-1.6591	-1.4863	21.85	26.3116	26.3116	51.0142	96.1443	172.384	80.6	-0.4913	-0.4698	-0.5875	-0.7919	-1.0712
80.7	0.0893	0.2321	0.5271	1.3293	3.0615	22.1	23.5207	23.685	44.861	87.2878	174.658	80.5	-6.1079	-1.0995	-1.373	-1.6612	-1.4886	21.9	26.3118	26.3118	51.0144	96.1446	172.384	80.7	-0.4865	-0.4704	-0.5878	-0.7885	-1.0681
80.8	0.0894	0.2332	0.5299	1.3297	3.0599	22.15	23.521	23.6852	44.8614	87.2884	174.659	80.6	-6.1089	-1.101	-1.3737	-1.6616	-1.491	21.95	26.312	26.312	51.0147	96.1449	172.384	80.8	-0.4842	-0.4695	-0.5881	-0.7896	-1.0636
80.9	0.0848	0.2336	0.5322	1.3285	3.0591	22.2	23.5213	23.6855	44.8619	87.2891	174.66	80.7	-6.1076	-1.1012	-1.3767	-1.664	-1.4905	22	26.3122	26.3122	51.015	96.1452	172.384	80.9	-0.4816	-0.4652	-0.585	-0.7892	-1.0591
81	0.0868	0.2341	0.5271	1.3248	3.0511	22.25	23.5216	23.6858	44.8623	87.2897	174.66	80.8	-6.1099	-1.1019	-1.381	-1.6663	-1.489	22.05	26.3123	26.3123	51.0152	96.1454	172.385	81	-0.4827	-0.4682	-0.5881	-0.7909	-1.0628
81.1	0.0873	0.24	0.5261	1.3234	3.0466	22.3	23.5218	23.6861	44.8627	87.2903	174.661	80.9	-6.1143	-1.0979	-1.38	-1.6665	-1.4861	22.1	26.3125	26.3125	51.0155	96.1457	172.385	81.1	-0.4872	-0.4717	-0.593	-0.7954	-1.0662
81.2	0.0844	0.2369	0.5217	1.3216	3.0421	22.35	23.5221	23.6863	44.8632	87.2909	174.662	81	-6.1146	-1.0991	-1.3828	-1.6657	-1.4842	22.15	26.3127	26.3127	51.0157	96.146	172.385	81.2	-0.4866	-0.4685	-0.595	-0.7987	-1.0672
81.3	0.0913	0.2382	0.5167	1.3194	3.0393	22.4	23.5223	23.6866	44.8636	87.2915	174.662	81.1	-6.1084	-1.0954	-1.3781	-1.6655	-1.4817	22.2	26.3128	26.3128	51.016	96.1463	172.385	81.3	-0.4878	-0.4693	-0.5995	-0.7956	-1.068
81.4	0.0906	0.2383	0.5163	1.3204	3.0331	22.45	23.5226	23.6869	44.864	87.2921	174.663	81.2	-6.1067	-1.0962	-1.3782	-1.6614	-1.4811	22.25	26.313	26.313	51.0162	96.1465	172.385	81.4	-0.4854	-0.4626	-0.5922	-0.7863	-1.0606
81.5	0.0903	0.2354	0.5131	1.3186	3.0219	22.5	23.5228	23.6871	44.8644	87.2926	174.664	81.3	-6.0997	-1.096	-1.3731	-1.656	-1.4745	22.3	26.3132	26.3132	51.0164	96.1468	172.385	81.5	-0.4846	-0.4623	-0.5911	-0.7831	-1.0624
81.6	0.0893	0.2362	0.5121	1.316	3.021	22.55	23.5231	23.6874	44.8648	87.2932	174.664	81.4	-6.0955	-1.0925	-1.3683	-1.6564	-1.4684	22.35	26.3133	26.3133	51.0167	96.147	172.385	81.6	-0.4835	-0.4618	-0.5883	-0.782	-1.0633
81.7	0.0924	0.2387	0.5143	1.3139	3.0234	22.6	23.5233	23.6876	44.8652	87.2938	174.665	81.5	-6.0961	-1.088	-1.367	-1.6564	-1.4671	22.4	26.3135	26.3135	51.0169	96.1473	172.386	81.7	-0.4767	-0.4512	-0.5817	-0.7718	-1.054
81.8	0.0936	0.2343	0.5112	1.3094	3.0201	22.65	23.5236	23.6879	44.8656	87.2943	174.665	81.6	-6.0924	-1.0871	-1.3638	-1.6526	-1.4642	22.45	26.3136	26.3136	51.0171	96.1475	172.386	81.8	-0.4748	-0.4482	-0.5809	-0.7734	-1.0526
81.9	0.0954	0.2346	0.5133	1.3074	3.0207	22.7	23.5238	23.6881	44.8659	87.2948	174.666	81.7	-6.0918	-1.0861	-1.3578	-1.6525	-1.4697	22.5	26.3137	26.3137	51.0174	96.1478	172.386	81.9	-0.4753	-0.4484	-0.5796	-0.7715	-1.0528
82	0.0983	0.241	0.5152	1.3078	3.0207	22.75	23.524	23.6883	44.8663	87.2954	174.667	81.8	-6.0923	-1.0851	-1.3519	-1.6523	-1.4685	22.55	26.3139	26.3139	51.0176	96.148	172.386	82	-0.4731	-0.4446	-0.5855	-0.7705	-1.0518
82.1	0.0961	0.2443	0.5139	1.3096	3.0177	22.8	23.5243	23.6886	44.8667	87.2959	174.667	81.9	-6.0942	-1.0872	-1.3533	-1.6566	-1.465	22.6	26.314	26.314	51.0178	96.1482	172.386	82.1	-0.4762	-0.4471	-0.5883	-0.7684	-1.0521
82.2	0.097	0.2484	0.5135	1.3109	3.0169	22.85	23.5245	23.6888	44.867	87.2964	174.668	82	-6.0914	-1.0832	-1.3525	-1.6561	-1.4646	22.65	26.3142	26.3142	51.018	96.1484	172.386	82.2	-0.4744	-0.4428	-0.589	-0.7649	-1.0506
82.3	0.0937	0.2404	0.5065	1.3035	3.0096	22.9	23.5247	23.689	44.8674	87.2969	174.668	82.1	-6.0888	-1.0784	-1.3495	-1.6561	-1.4594	22.7	26.3143	26.3143	51.0182	96.1486	172.386	82.3	-0.4711	-0.4474	-0.5879	-0.767	-1.0493
82.4	0.0961	0.24	0.5061	1.3063	3.0128	22.95	23.5249	23.6892	44.8678	87.2974	174.669	82.2	-6.0845	-1.0813	-1.3485	-1.6561	-1.4555	22.75	26.3144	26.3144	51.0184	96.1488	172.387	82.4	-0.4699	-0.4485	-0.5899	-0.7708	-1.0444
82.5	0.0943	0.2371	0.5069	1.3041	3.006	23	23.5252	23.6894	44.8681	87.2979	174.669	82.3	-6.0825	-1.0809	-1.3431	-1.65	-1.4502	22.8	26.3146	26.3146	51.0186	96.1491	172.387	82.5	-0.468	-0.4428	-0.5851	-0.7663	-1.0407
82.6	0.0946	0.2345	0.5055	1.3059	2.9986	23.05	23.5254	23.6897	44.8684	87.2983	174.67	82.4	-6.081	-1.0801	-1.3445	-1.6516	-1.4507	22.85	26.3147	26.3147	51.0188	96.1493	172.387	82.6	-0.4646	-0.4379	-0.5816	-0.7607	-1.037
82.7	0.0945	0.2359	0.5049	1.3072	2.9973	23.1	23.5256	23.6899	44.8688	87.2988	174.67	82.5	-6.0785	-1.0778	-1.3425	-1.6477	-1.4497	22.9	26.3148	26.3148	51.0189	96.1495	172.387	82.7	-0.4647	-0.4365	-0.5807	-0.7624	-1.0327
82.8	0.0967	0.2381	0.5035	1.312	3.0006	23.15	23.5258	23.6901	44.8691	87.2993	174.671	82.6	-6.0789	-1.0742	-1.3402	-1.6435	-1.4567	22.95	26.3149	26.3149	51.0191	96.1497	172.387	82.8	-0.4667	-0.4391	-0.5811	-0.7603	-1.0276
82.9	0.102	0.239	0.5015	1.3163	3.0036	23.2	23.526	23.6903	44.8694	87.2997	174.671	82.7	-6.0725	-1.075	-1.3383	-1.6468	-1.4569	23	26.3151	26.3151	51.0193	96.1499	172.387	82.9	-0.4677	-0.4376	-0.5796	-0.7614	-1.0278
83	0.0985	0.2344	0.501	1.3085	2.9985	23.25	23.5262	23.6905	44.8697	87.3002	174.672	82.8	-6.0844	-1.0822	-1.3456	-1.6488	-1.452	23.05	26.3152	26.3152	51.0195	96.15	172.387	83	-0.4653	-0.4375	-0.5755	-0.7591	-1.0257
83.1	0.1011	0.2335	0.501	1.308	2.995	23.3	23.5264	23.6907	44.87	87.3006	174.672	82.9	-6.0834	-1.0807	-1.3504	-1.6436	-1.4537	23.1	26.3153	26.3153	51.0197	96.1502	172.387	83.1	-0.4606	-0.4393	-0.5721	-0.7529	-1.0287
83.2	0.101	0.2363	0.5038	1.3083	2.9924	23.35	23.5266	23.6909	44.8703	87.301	174.673	83	-6.0795	-1.0764	-1.3458	-1.6463	-1.4451	23.15	26.3154	26.3154	51.0198	96.1504	172.387	83.2	-0.4625	-0.4376	-0.5701	-0.7516	-1.0256
83.3	0.1014	0.2372	0.5055	1.3088	2.9909	23.4	23.5267	23.6911	44.8706	87.3014	174.673	83.1	-6.0763	-1.0792	-1.3447	-1.6411	-1.4456	23.2	26.3155	26.3155	51.02	96.1506	172.387	83.3	-0.4644	-0.4351	-0.572	-0.7508	-1.0288
83.4	0.0997	0.2346	0.4979	1.3062	2.9853	23.45	23.5269	23.6912	44.8709	87.3019	174.673	83.2	-6.074	-1.0689	-1.3398	-1.6434	-1.4386	23.25	26.3157	26.3157	51.0202	96.1508	172.388	83.4	-0.4692	-0.438	-0.5672	-0.7495	-1.0282
83.5	0.101	0.2373	0.4996	1.3115	2.9828	23.5	23.5271	23.6914	44.8712	87.3023	174.674	83.3	-6.0756	-1.0715	-1.3423	-1.6449	-1.4395	23.3	26.3158	26.3158	51.0203	96.1509	172.388	83.5	-0.4656	-0.4317	-0.5661	-0.7433	-1.0244
83.6	0.106	0.2404	0.5019	1.3155	2.9819	23.55	23.5273	23.6916	44.8715	87.3027	174.674	83.4	-6.0745	-1.0698	-1.3446	-1.643	-1.4354	23.35	26.3159	26.3159	51.0205	96.1511	172.388	83.6	-0.4652	-0.4308	-0.5633	-0.7411	-1.016
83.7	0.1065	0.2418	0.5052	1.3169	2.9807	23.6	23.5275	23.6918	44.8718	87.303	174.675	83.5	-6.0728	-1.0668	-1.3428	-1.6392	-1.4386	23.4	26.316	26.316	51.0207	96.1513	172.388	83.7	-0.4683	-0.4253	-0.5608	-0.7404	-1.0135
83.8	0.1092	0.2392	0.5029	1.3146	2.9766	23.65	23.5276	23.6919	44.8721	87.3034	174.675	83.6	-6.0727	-1.0631	-1.3426	-1.6426	-1.4419	23.45	26.3161	26.3161	51.0208	96.1514	172.388	83.8	-0.4701	-0.4269	-0.5576	-0.7394	-1.0151
83.9	0.1143	0.2435	0.5041	1.312	2.9764	23.7	23.5278	23.6921	44.8723	87.3038	174.675	83.7	-6.0744	-1.0625	-1.3413	-1.6422	-1.4428	23.5	26.3162	26.3162	51.0209	96.1516	172.388	83.9	-0.4665	-0.4239	-0.5554	-0.7394	-1.014
84	0.1202	0.2484	0.5041	1.3157	2.9728	23.75	23.528	23.6923	44.8726	87.3042	174.676	83.8	-6.0772	-1.0615	-1.3393	-1.6379	-1.4412	23.55	26.3163	26.3163	51.0211	96.1517	172.388	84	-0.464	-0.4273	-0.5516	-0.7348	-1.0126
84.1	0.123	0.2489	0.5081	1.3129	2.9724	23.8	23.5281	23.6925	44.8729	87.3045	174.676	83.9	-6.0747	-1.0525	-1.3389	-1.6306	-1.4402	23.6	26.3164	26.3164	51.0212	96.1519	172.388	84.1	-0.4621	-0.4333	-0.5521	-0.7364	-1.01
84.2	0.1237	0.2534	0.5076	1.3126	2.9698	23.85	23.5283	23.6926	44.8731	87.3049	174.677	84	-6.0741	-1.0482	-1.3374	-1.6301	-1.4391	23.65	26.3165	26.3165	51.0214	96.152	172.388	84.2	-0.4639	-0.434	-0.5545	-0.7378	-1.0089
84.3	0.1248	0.2563	0.5048	1.315	2.9669	23.9	23.5285	23.6928	44.8734	87.3053	174.677	84.1	-6.0718	-1.0497	-1.3353	-1.6298	-1.4343	23.7	26.3166	26.3166	51.0215	96.1522	172.388	84.3	-0.4657	-0.4317	-0.5494	-0.7338	-1.006
84.4	0.1257	0.2539	0.5094	1.3166	2.9642	23.95	23.5286	23.6929	44.8736	87.3056	174.677	84.2	-6.0698	-1.0526	-1.333	-1.6221	-1.4291	23.75	26.3166	26.3166	51.0217	96.1523	172.388	84.4	-0.4634	-0.4308	-0.5489	-0.7332	-1.0019
84.5	0.1248	0.2531	0.5086	1.3098	2.9621	24	23.5288	23.6931	44.8739	87.3059	174.678	84.3	-6.0646	-1.0419	-1.3287	-1.62	-1.4233	23.8	26.3167	26.3167	51.0218	96.1525	172.389	84.5	-0.4654	-0.4309	-0.5531	-0.7328	-0.9999
84.6	0.1231	0.2548	0.5085	1.3079	2.9604	24.05	23.5289	23.6932	44.8741	87.3063	174.678	84.4	-6.0566	-1.0409	-1.3256	-1.6171	-1.4193	23.85	26.3168	26.3168	51.0219	96.1526	172.389	84.6	-0.4598	-0.4217	-0.5433	-0.7274	-0.9985
84.7	0.129	0.2553	0.5085	1.3066	2.9557	24.1	23.5291	23.6934	44.8743	87.3066	174.678	84.5	-6.0519	-1.042	-1.3177	-1.615	-1.4121	23.9	26.3169	26.3169	51.0221	96.1527	172.389	84.7	-0.4599	-0.4245	-0.5449	-0.7253	-0.9961
84.8	0.1269	0.2495	0.5048	1.3041	2.9533	24.15	23.5292	23.6935	44.8746	87.3069	174.679	84.6	-6.049	-1.0372	-1.3135	-1.6121	-1.4137	23.95	26.317	26.317	51.0222	96.1529	172.389	84.8	-0.4616	-0.4307	-0.5453	-0.7239	-1.0003
84.9	0.1246	0.2476	0.5042	1.2968	2.9453	24.2	23.5294	23.6937	44.8748	87.3072	174.679	84.7	-6.0424	-1.0361	-1.3107	-1.6166	-1.4167	24	26.3171	26.3171	51.0223	96.153	172.389	84.9	-0.4598	-0.4313	-0.5443	-0.7233	-0.9968
85	0.1308	0.254	0.5081	1.301	2.9453	24.25	23.5295	23.6938	44.875	87.3075	174.679	84.8	-6.0467	-1.0377	-1.3098	-1.6242	-1.4152	24.05	26.3172	26.3172	51.0224	96.1531	172.389	85	-0.4584	-0.4341	-0.5427	-0.7215	-0.9922
85.1	0.1344	0.2588	0.5121	1.3039	2.941	24.3	23.5297	23.694	44.8753	87.3079	174.679	84.9	-6.0518	-1.0411	-1.3122	-1.6287	-1.4175	24.1	26.3173	26.3173	51.0226	96.1532	172.389	85.1	-0.4586	-0.4352	-0.544	-0.7202	-0.992
85.2	0.1316	0.2539	0.51	1.2997	2.9364	24.35	23.5298	23.6941	44.8755	87.3081	174.68	85	-6.0506	-1.0429	-1.3184	-1.6308	-1.4173	24.15	26.3173	26.3173	51.0227	96.1534	172.389	85.2	-0.4598	-0.4347	-0.5426	-0.7215	-0.9932
85.3	0.1372	0.2578	0.5155	1.3039	2.9417	24.4	23.5299	23.6943	44.8757	87.3084	174.68	85.1	-6.0519	-1.0447	-1.3168	-1.6323	-1.4186	24.2	26.3174	26.3174	51.0228	96.1535	172.389	85.3	-0.461	-0.4328	-0.5437	-0.7216	-0.9931
85.4	0.1344	0.2522	0.5123	1.2966	2.9388	24.45	23.5301	23.6944	44.8759	87.3087	174.68	85.2	-6.0551	-1.0483	-1.3164	-1.6337	-1.4179	24.25	26.3175	26.3175	51.0229	96.1536	172.389	85.4	-0.4635	-0.4311	-0.5439	-0.7181	-0.993
85.5	0.1313	0.2462	0.5109	1.2909	2.93	24.5	23.5302	23.6945	44.8761	87.309	174.681	85.3	-6.0539	-1.0522	-1.3168	-1.6365	-1.4205	24.3	26.3176	26.3176	51.023	96.1537	172.389	85.5	-0.4626	-0.4333	-0.5433	-0.7142	-0.9917
85.6	0.1298	0.2422	0.5107	1.2914	2.9245	24.55	23.5303	23.6946	44.8763	87.3093	174.681	85.4	-6.059	-1.0499	-1.3129	-1.6354	-1.4224	24.35	26.3176	26.3176	51.0231	96.1538	172.389	85.6	-0.4629	-0.4361	-0.5458	-0.7086	-0.9936
85.7	0.1291	0.2418	0.5112	1.2908	2.9228	24.6	23.5304	23.6948	44.8765	87.3096	174.681	85.5	-6.0608	-1.0484	-1.3164	-1.635	-1.4203	24.4	26.3177	26.3177	51.0232	96.1539	172.389	85.7	-0.4619	-0.4381	-0.545	-0.7099	-0.9944
85.8	0.1256	0.2416	0.5074	1.2899	2.9174	24.65	23.5306	23.6949	44.8767	87.3098	174.681	85.6	-6.0613	-1.0513	-1.3171	-1.6325	-1.4176	24.45	26.3178	26.3178	51.0233	96.154	172.389	85.8	-0.4594	-0.4385	-0.5406	-0.7107	-0.9895
85.9	0.1277	0.2393	0.5069	1.2849	2.9114	24.7	23.5307	23.695	44.8769	87.3101	174.682	85.7	-6.0603	-1.0471	-1.3157	-1.6301	-1.4177	24.5	26.3179	26.3179	51.0234	96.1541	172.389	85.9	-0.4572	-0.442	-0.5359	-0.7124	-0.9885
86	0.1308	0.24	0.5095	1.2847	2.91	24.75	23.5308	23.6952	44.8771	87.3104	174.682	85.8	-6.0571	-1.0427	-1.3167	-1.6339	-1.4173	24.55	26.3179	26.3179	51.0235	96.1543	172.389	86	-0.4529	-0.4349	-0.5286	-0.7121	-0.9864
86.1	0.1349	0.2413	0.5154	1.2855	2.9091	24.8	23.5309	23.6953	44.8773	87.3106	174.682	85.9	-6.0592	-1.043	-1.3196	-1.6306	-1.4157	24.6	26.318	26.318	51.0236	96.1543	172.39	86.1	-0.4516	-0.431	-0.5268	-0.7094	-0.9865
86.2	0.137	0.2407	0.5194	1.2846	2.9037	24.85	23.5311	23.6954	44.8775	87.3109	174.683	86	-6.0563	-1.0436	-1.3191	-1.6268	-1.4117	24.65	26.3181	26.3181	51.0237	96.1544	172.39	86.2	-0.4519	-0.4331	-0.5318	-0.7119	-0.9913
86.3	0.1363	0.2395	0.5188	1.2833	2.8953	24.9	23.5312	23.6955	44.8777	87.3111	174.683	86.1	-6.0544	-1.0385	-1.3193	-1.6237	-1.4106	24.7	26.3181	26.3181	51.0238	96.1545	172.39	86.3	-0.4481	-0.4315	-0.5324	-0.7091	-0.9895
86.4	0.1344	0.2371	0.5193	1.2838	2.8964	24.95	23.5313	23.6956	44.8778	87.3114	174.683	86.2	-6.0512	-1.0396	-1.3139	-1.6243	-1.4103	24.75	26.3182	26.3182	51.0239	96.1546	172.39	86.4	-0.4467	-0.4292	-0.5382	-0.7072	-0.9896
86.5	0.1365	0.2353	0.5143	1.2787	2.8913	25	23.5314	23.6957	44.878	87.3116	174.683	86.3	-6.0483	-1.0349	-1.3097	-1.6243	-1.4073	24.8	26.3182	26.3182	51.024	96.1547	172.39	86.5	-0.4476	-0.4341	-0.5354	-0.7075	-0.9892
86.6	0.1364	0.2344	0.5139	1.2751	2.8918	25.05	23.5315	23.6958	44.8782	87.3118	174.684	86.4	-6.0478	-1.0371	-1.3123	-1.6272	-1.4031	24.85	26.3183	26.3183	51.0241	96.1548	172.39	86.6	-0.4431	-0.435	-0.5316	-0.7012	-0.9852
86.7	0.1375	0.2382	0.5153	1.2735	2.8894	25.1	23.5316	23.6959	44.8783	87.3121	174.684	86.5	-6.044	-1.0371	-1.3143	-1.6314	-1.3982	24.9	26.3184	26.3184	51.0242	96.1549	172.39	86.7	-0.447	-0.4374	-0.5366	-0.703	-0.9898
86.8	0.138	0.2417	0.5138	1.2774	2.8875	25.15	23.5317	23.6961	44.8785	87.3123	174.684	86.6	-6.0384	-1.0317	-1.3131	-1.6281	-1.3882	24.95	26.3184	26.3184	51.0243	96.155	172.39	86.8	-0.4469	-0.4304	-0.5305	-0.7004	-0.9857
86.9	0.1373	0.2383	0.5065	1.2714	2.8817	25.2	23.5318	23.6962	44.8787	87.3125	174.684	86.7	-6.0396	-1.0307	-1.3127	-1.6202	-1.3856	25	26.3185	26.3185	51.0244	96.1551	172.39	86.9	-0.4484	-0.4261	-0.5251	-0.6967	-0.9846
87	0.1412	0.2403	0.506	1.271	2.8813	25.25	23.5319	23.6963	44.8788	87.3127	174.684	86.8	-6.0341	-1.0244	-1.3094	-1.6163	-1.3897	25.05	26.3186	26.3186	51.0245	96.1552	172.39	87	-0.4502	-0.4288	-0.5272	-0.6973	-0.9872
87.1	0.1448	0.2423	0.5113	1.2752	2.8822	25.3	23.532	23.6964	44.879	87.3129	174.685	86.9	-6.0303	-1.0198	-1.308	-1.6171	-1.3928	25.1	26.3186	26.3186	51.0245	96.1553	172.39	87.1	-0.4473	-0.4293	-0.5224	-0.6902	-0.9833
87.2	0.1448	0.2436	0.5161	1.2773	2.8828	25.35	23.5321	23.6965	44.8792	87.3131	174.685	87	-6.0285	-1.0224	-1.3097	-1.6193	-1.39	25.15	26.3187	26.3187	51.0246	96.1553	172.39	87.2	-0.448	-0.4248	-0.5199	-0.6931	-0.9812
87.3	0.1454	0.2455	0.5201	1.2754	2.8829	25.4	23.5322	23.6966	44.8793	87.3134	174.685	87.1	-6.0247	-1.0234	-1.3101	-1.6185	-1.3831	25.2	26.3187	26.3187	51.0247	96.1554	172.39	87.3	-0.4504	-0.4265	-0.5188	-0.6906	-0.982
87.4	0.1425	0.2454	0.5235	1.2725	2.8793	25.45	23.5323	23.6967	44.8795	87.3136	174.685	87.2	-6.023	-1.0243	-1.3065	-1.6147	-1.3851	25.25	26.3188	26.3188	51.0248	96.1555	172.39	87.4	-0.4527	-0.4282	-0.5216	-0.6944	-0.9857
87.5	0.1398	0.2439	0.5256	1.2687	2.8789	25.5	23.5324	23.6968	44.8796	87.3138	174.685	87.3	-6.0165	-1.0192	-1.2998	-1.6158	-1.3852	25.3	26.3188	26.3188	51.0248	96.1556	172.39	87.5	-0.4508	-0.4308	-0.5231	-0.6933	-0.986
87.6	0.1431	0.2493	0.533	1.2738	2.8829	25.55	23.5325	23.6969	44.8798	87.314	174.686	87.4	-6.0215	-1.0192	-1.3009	-1.6207	-1.3818	25.35	26.3189	26.3189	51.0249	96.1556	172.39	87.6	-0.4509	-0.4353	-0.5263	-0.695	-0.9869
87.7	0.1438	0.2499	0.5325	1.2728	2.8793	25.6	23.5326	23.697	44.8799	87.3141	174.686	87.5	-6.0227	-1.0233	-1.3048	-1.6167	-1.3818	25.4	26.3189	26.3189	51.025	96.1557	172.39	87.7	-0.4498	-0.4351	-0.5283	-0.6927	-0.9899
87.8	0.1421	0.2496	0.5307	1.2724	2.8707	25.65	23.5327	23.697	44.88	87.3143	174.686	87.6	-6.0171	-1.0258	-1.308	-1.6137	-1.3816	25.45	26.319	26.319	51.0251	96.1558	172.39	87.8	-0.4504	-0.4368	-0.5347	-0.6975	-0.9904
87.9	0.1407	0.2493	0.5312	1.2704	2.8683	25.7	23.5328	23.6971	44.8802	87.3145	174.686	87.7	-6.015	-1.0245	-1.3102	-1.6154	-1.3813	25.5	26.319	26.319	51.0251	96.1559	172.39	87.9	-0.4548	-0.4403	-0.5388	-0.6965	-0.9941
88	0.1435	0.2541	0.5317	1.2814	2.8668	25.75	23.5328	23.6972	44.8803	87.3147	174.686	87.8	-6.0158	-1.0231	-1.3116	-1.6156	-1.3766	25.55	26.3191	26.3191	51.0252	96.1559	172.39	88	-0.4539	-0.4355	-0.5409	-0.6945	-0.9911
88.1	0.141	0.2502	0.5297	1.279	2.8643	25.8	23.5329	23.6973	44.8804	87.3149	174.686	87.9	-6.0162	-1.0248	-1.3112	-1.614	-1.3775	25.6	26.3191	26.3191	51.0253	96.156	172.39	88.1	-0.4576	-0.4412	-0.5367	-0.6946	-0.994
88.2	0.1402	0.2466	0.532	1.2755	2.8619	25.85	23.533	23.6974	44.8806	87.3151	174.687	88	-6.0151	-1.0243	-1.3123	-1.6146	-1.3744	25.65	26.3192	26.3192	51.0253	96.1561	172.391	88.2	-0.4544	-0.4404	-0.5371	-0.694	-0.9876
88.3	0.1411	0.2499	0.5348	1.2765	2.8586	25.9	23.5331	23.6975	44.8807	87.3152	174.687	88.1	-6.0158	-1.0283	-1.3134	-1.6128	-1.3725	25.7	26.3192	26.3192	51.0254	96.1561	172.391	88.3	-0.4512	-0.4402	-0.5329	-0.6926	-0.9839
88.4	0.1454	0.2632	0.541999	1.2836	2.8626	25.95	23.5332	23.6975	44.8808	87.3154	174.687	88.2	-6.0162	-1.0276	-1.3137	-1.6132	-1.3712	25.75	26.3193	26.3193	51.0255	96.1562	172.391	88.4	-0.4489	-0.4384	-0.5296	-0.6929	-0.9819
88.5	0.1437	0.2636	0.5419	1.2779	2.8575	26	23.5333	23.6976	44.881	87.3156	174.687	88.3	-6.0153	-1.0265	-1.3134	-1.6127	-1.3716	25.8	26.3193	26.3193	51.0255	96.1563	172.391	88.5	-0.4501	-0.4416	-0.5372	-0.6907	-0.9863
88.6	0.1485	0.2689	0.5448	1.2814	2.8596	26.05	23.5333	23.6977	44.8811	87.3157	174.687	88.4	-6.012	-1.022	-1.3143	-1.6171	-1.3743	25.85	26.3194	26.3194	51.0256	96.1563	172.391	88.6	-0.4465	-0.4397	-0.5407	-0.6859	-0.9846
88.7	0.1444	0.2649	0.5415	1.2736	2.8599	26.1	23.5334	23.6978	44.8812	87.3159	174.688	88.5	-6.0125	-1.025	-1.3153	-1.6154	-1.3706	25.9	26.3194	26.3194	51.0257	96.1564	172.391	88.7	-0.4414	-0.4414	-0.5415	-0.6843	-0.985
88.8	0.1401	0.2641	0.5394	1.2711	2.8595	26.15	23.5335	23.6979	44.8813	87.3161	174.688	88.6	-6.0109	-1.024	-1.3152	-1.6158	-1.3712	25.95	26.3194	26.3194	51.0257	96.1564	172.391	88.8	-0.4425	-0.4434	-0.5418	-0.684	-0.9882
88.9	0.1365	0.2624	0.5401	1.2659	2.8505	26.2	23.5336	23.6979	44.8814	87.3162	174.688	88.7	-6.0111	-1.0241	-1.3152	-1.619	-1.3649	26	26.3195	26.3195	51.0258	96.1565	172.391	88.9	-0.4443	-0.4441	-0.5471	-0.683	-0.9927
89	0.1319	0.2612	0.5427	1.2625	2.8442	26.25	23.5337	23.698	44.8815	87.3164	174.688	88.8	-6.0135	-1.0208	-1.312	-1.6184	-1.3659	26.05	26.3195	26.3195	51.0258	96.1565	172.391	89	-0.4487	-0.4481	-0.5556	-0.6813	-0.9971
89.1	0.1339	0.2638	0.5396	1.2697	2.8461	26.3	23.5337	23.6981	44.8817	87.3165	174.688	88.9	-6.0054	-1.016	-1.3097	-1.6224	-1.3662	26.1	26.3196	26.3196	51.0259	96.1566	172.391	89.1	-0.4553	-0.4538	-0.5656	-0.6908	-1.003
89.2	0.1289	0.2654	0.5385	1.2659	2.8434	26.35	23.5338	23.6982	44.8818	87.3167	174.688	89	-6.0067	-1.015	-1.3025	-1.6254	-1.3593	26.15	26.3196	26.3196	51.0259	96.1567	172.391	89.2	-0.4568	-0.449	-0.5632	-0.6976	-0.9981
89.3	0.1274	0.2603	0.5359	1.2625	2.8371	26.4	23.5339	23.6982	44.8819	87.3168	174.688	89.1	-6.0044	-1.0146	-1.3053	-1.6192	-1.3607	26.2	26.3196	26.3196	51.026	96.1567	172.391	89.3	-0.4539	-0.4513	-0.5657	-0.6959	-0.9947
89.4	0.1311	0.2639	0.5392	1.2636	2.8352	26.45	23.5339	23.6983	44.882	87.317	174.689	89.2	-6.0004	-1.0072	-1.2998	-1.6176	-1.3636	26.25	26.3197	26.3197	51.026	96.1568	172.391	89.4	-0.4557	-0.4606	-0.5676	-0.7002	-0.9925
89.5	0.1355	0.2666	0.5428	1.2625	2.8364	26.5	23.534	23.6984	44.8821	87.3171	174.689	89.3	-5.9994	-1.0093	-1.2988	-1.6177	-1.3615	26.3	26.3197	26.3197	51.0261	96.1568	172.391	89.5	-0.4523	-0.4594	-0.5681	-0.6976	-0.9851
89.6	0.1367	0.2608	0.5401	1.259	2.8308	26.55	23.5341	23.6984	44.8822	87.3172	174.689	89.4	-6.0013	-1.0081	-1.298	-1.6174	-1.3589	26.35	26.3197	26.3197	51.0262	96.1569	172.391	89.6	-0.4532	-0.4623	-0.5696	-0.7014	-0.9856
89.7	0.1276	0.2564	0.5326	1.2504	2.8243	26.6	23.5341	23.6985	44.8823	87.3174	174.689	89.5	-5.9964	-1.0081	-1.293	-1.6159	-1.36	26.4	26.3198	26.3198	51.0262	96.1569	172.391	89.7	-0.4509	-0.4621	-0.5674	-0.7016	-0.9875
89.8	0.1286	0.2538	0.5328	1.2461	2.824	26.65	23.5342	23.6986	44.8824	87.3175	174.689	89.6	-5.993	-1.0091	-1.2945	-1.6177	-1.3567	26.45	26.3198	26.3198	51.0263	96.157	172.391	89.8	-0.4514	-0.4686	-0.5737	-0.7053	-0.9892
89.9	0.1238	0.2504	0.534	1.244	2.8199	26.7	23.5343	23.6986	44.8825	87.3176	174.689	89.7	-5.9917	-1.0111	-1.2969	-1.6124	-1.3562	26.5	26.3198	26.3198	51.0263	96.157	172.391	89.9	-0.4512	-0.4667	-0.5767	-0.7043	-0.9886
90	0.1207	0.2518	0.5337	1.2432	2.8195	26.75	23.5343	23.6987	44.8826	87.3178	174.689	89.8	-5.9901	-1.0145	-1.2947	-1.6126	-1.3543	26.55	26.3199	26.3199	51.0264	96.1571	172.391	90	-0.453	-0.4671	-0.5783	-0.7048	-0.9855
90.1	0.118	0.2481	0.5324	1.2368	2.8167	26.8	23.5344	23.6988	44.8827	87.3179	174.689	89.9	-5.9909	-1.0146	-1.2989	-1.6121	-1.3549	26.6	26.3199	26.3199	51.0264	96.1571	172.391	90.1	-0.4519	-0.4622	-0.5773	-0.7019	-0.9843
90.2	0.1155	0.2488	0.532	1.2391	2.8135	26.85	23.5344	23.6988	44.8828	87.318	174.69	90	-5.9873	-1.0202	-1.3006	-1.6184	-1.3558	26.65	26.3199	26.3199	51.0264	96.1572	172.391	90.2	-0.4545	-0.4611	-0.5781	-0.6996	-0.9912
90.3	0.1169	0.2482	0.5328	1.2393	2.809	26.9	23.5345	23.6989	44.8829	87.3181	174.69	90.1	-5.988	-1.0222	-1.3005	-1.6211	-1.35	26.7	26.32	26.32	51.0265	96.1572	172.391	90.3	-0.4522	-0.4582	-0.5774	-0.6994	-0.9902
90.4	0.1174	0.2458	0.5336	1.2376	2.8073	26.95	23.5346	23.6989	44.883	87.3183	174.69	90.2	-5.9869	-1.0206	-1.2993	-1.6142	-1.3537	26.75	26.32	26.32	51.0265	96.1572	172.391	90.4	-0.4508	-0.4568	-0.5761	-0.7044	-0.9899
90.5	0.1131	0.241	0.5302	1.2315	2.8014	27	23.5346	23.699	44.8831	87.3184	174.69	90.3	-5.983	-1.0162	-1.2999	-1.6177	-1.3565	26.8	26.32	26.32	51.0266	96.1573	172.391	90.5	-0.4542	-0.4561	-0.5719	-0.7024	-0.9937
90.6	0.1171	0.2444	0.5313	1.2372	2.7976	27.05	23.5347	23.6991	44.8832	87.3185	174.69	90.4	-5.9834	-1.0163	-1.2985	-1.6177	-1.3542	26.85	26.3201	26.3201	51.0266	96.1573	172.391	90.6	-0.4595	-0.4609	-0.5745	-0.7065	-0.9955
90.7	0.1153	0.24	0.5258	1.2382	2.7948	27.1	23.5347	23.6991	44.8832	87.3186	174.69	90.5	-5.9827	-1.0091	-1.2982	-1.6141	-1.3523	26.9	26.3201	26.3201	51.0267	96.1574	172.391	90.7	-0.4575	-0.4618	-0.575	-0.7065	-0.9939
90.8	0.1118	0.2389	0.5248	1.2385	2.7941	27.15	23.5348	23.6992	44.8833	87.3187	174.69	90.6	-5.9813	-0.9985	-1.2947	-1.6156	-1.3556	26.95	26.3201	26.3201	51.0267	96.1574	172.391	90.8	-0.4543	-0.4562	-0.5649	-0.7016	-0.9913
90.9	0.112	0.241	0.5254	1.2342	2.7894	27.2	23.5348	23.6992	44.8834	87.3188	174.69	90.7	-5.9828	-1.002	-1.2943	-1.6171	-1.3536	27	26.3202	26.3202	51.0267	96.1574	172.391	90.9	-0.4473	-0.4463	-0.5585	-0.6961	-0.9862
91	0.1125	0.239	0.5196	1.2338	2.7891	27.25	23.5349	23.6993	44.8835	87.3189	174.69	90.8	-5.9847	-1.0043	-1.2945	-1.6096	-1.3497	27.05	26.3202	26.3202	51.0268	96.1575	172.391	91	-0.4453	-0.4458	-0.5637	-0.695	-0.9891
91.1	0.1109	0.2369	0.519	1.2307	2.7842	27.3	23.5349	23.6993	44.8836	87.319	174.69	90.9	-5.9789	-1.0018	-1.2888	-1.603	-1.3501	27.1	26.3202	26.3202	51.0268	96.1575	172.391	91.1	-0.4475	-0.4427	-0.5631	-0.6946	-0.9899
91.2	0.1098	0.2344	0.5229	1.2298	2.786	27.35	23.535	23.6994	44.8837	87.3191	174.691	91	-5.9675	-0.9956	-1.2831	-1.5995	-1.3514	27.15	26.3202	26.3202	51.0269	96.1576	172.391	91.2	-0.4473	-0.4379	-0.5588	-0.6939	-0.9873
91.3	0.111	0.2392	0.5263	1.2318	2.7874	27.4	23.535	23.6994	44.8837	87.3192	174.691	91.1	-5.9627	-0.992	-1.2812	-1.5954	-1.3506	27.2	26.3203	26.3203	51.0269	96.1576	172.391	91.3	-0.4464	-0.4371	-0.5584	-0.6914	-0.9834
91.4	0.112	0.239	0.5281	1.23	2.7802	27.45	23.5351	23.6995	44.8838	87.3194	174.691	91.2	-5.9647	-0.9902	-1.2866	-1.6005	-1.3471	27.25	26.3203	26.3203	51.0269	96.1576	172.391	91.4	-0.448	-0.4365	-0.5581	-0.6929	-0.9851
91.5	0.114499	0.247599	0.531	1.2334	2.7771	27.5	23.5352	23.6995	44.8839	87.3195	174.691	91.3	-5.9644	-0.9861	-1.2824	-1.6004	-1.3467	27.3	26.3203	26.3203	51.027	96.1577	172.391	91.5	-0.4444	-0.4321	-0.5529	-0.693	-0.9797
91.6	0.1107	0.2486	0.5263	1.2272	2.7737	27.55	23.5352	23.6996	44.884	87.3196	174.691	91.4	-5.9584	-0.9841	-1.2784	-1.5978	-1.3437	27.35	26.3204	26.3204	51.027	96.1577	172.391	91.6	-0.4484	-0.4351	-0.558	-0.6977	-0.9827
91.7	0.1132	0.2489	0.5266	1.2287	2.7755	27.6	23.5353	23.6996	44.884	87.3196	174.691	91.5	-5.949	-0.9856	-1.2839	-1.5917	-1.3374	27.4	26.3204	26.3204	51.027	96.1577	172.391	91.7	-0.4435	-0.4228	-0.5511	-0.6915	-0.9742
91.8	0.1109	0.2502	0.5268	1.2304	2.7732	27.65	23.5353	23.6997	44.8841	87.3197	174.691	91.6	-5.948	-0.9834	-1.282	-1.5917	-1.3405	27.45	26.3204	26.3204	51.0271	96.1577	172.391	91.8	-0.446	-0.4252	-0.5501	-0.6922	-0.9755
91.9	0.1086	0.2459	0.5236	1.2238	2.7672	27.7	23.5353	23.6997	44.8842	87.3198	174.691	91.7	-5.9487	-0.9848	-1.28	-1.5949	-1.3424	27.5	26.3204	26.3204	51.0271	96.1578	172.391	91.9	-0.4473	-0.4238	-0.552	-0.6915	-0.9779
92	0.1051	0.2469	0.52	1.2252	2.7643	27.75	23.5354	23.6998	44.8843	87.3199	174.691	91.8	-5.9472	-0.9859	-1.2849	-1.5955	-1.3392	27.55	26.3205	26.3205	51.0271	96.1578	172.391	92	-0.4449	-0.4185	-0.5508	-0.6868	-0.9753
92.1	0.0971	0.2423	0.5165	1.2226	2.76	27.8	23.5354	23.6998	44.8843	87.32	174.691	91.9	-5.9508	-0.9894	-1.2824	-1.5938	-1.3399	27.6	26.3205	26.3205	51.0272	96.1578	172.391	92.1	-0.4493	-0.4276	-0.5549	-0.6859	-0.9758
92.2	0.1	0.2432	0.517	1.2271	2.7571	27.85	23.5355	23.6999	44.8844	87.3201	174.691	92	-5.9497	-0.9864	-1.2824	-1.5975	-1.3395	27.65	26.3205	26.3205	51.0272	96.1579	172.391	92.2	-0.4535	-0.429	-0.5557	-0.6875	-0.9763
92.3	0.0975	0.247	0.5165	1.2239	2.7545	27.9	23.5355	23.6999	44.8845	87.3202	174.691	92.1	-5.9572	-0.9863	-1.2865	-1.598	-1.3442	27.7	26.3205	26.3205	51.0272	96.1579	172.391	92.3	-0.4512	-0.4247	-0.5523	-0.6858	-0.9713
92.4	0.0968	0.25	0.5173	1.2254	2.7516	27.95	23.5356	23.7	44.8845	87.3203	174.692	92.2	-5.9548	-0.988	-1.2831	-1.5998	-1.3446	27.75	26.3205	26.3205	51.0273	96.1579	172.391	92.4	-0.4571	-0.4318	-0.5563	-0.6909	-0.9737
92.5	0.1	0.2482	0.514	1.2254	2.7439	28	23.5356	23.7	44.8846	87.3204	174.692	92.3	-5.957	-0.9896	-1.2881	-1.6049	-1.3418	27.8	26.3206	26.3206	51.0273	96.158	172.391	92.5	-0.4548	-0.4329	-0.5492	-0.6888	-0.9731
92.6	0.0988	0.2496	0.5158	1.2235	2.7419	28.05	23.5356	23.7	44.8846	87.3204	174.692	92.4	-5.9597	-0.9964	-1.2941	-1.6053	-1.3447	27.85	26.3206	26.3206	51.0273	96.158	172.391	92.6	-0.454	-0.436	-0.5491	-0.6893	-0.9734
92.7	0.0983	0.2445	0.5124	1.2211	2.7354	28.1	23.5357	23.7001	44.8847	87.3205	174.692	92.5	-5.9573	-0.9972	-1.2951	-1.6019	-1.3466	27.9	26.3206	26.3206	51.0274	96.158	172.391	92.7	-0.4632	-0.4399	-0.5571	-0.6929	-0.975
92.8	0.0964	0.2435	0.5151	1.2225	2.7338	28.15	23.5357	23.7001	44.8848	87.3206	174.692	92.6	-5.9546	-0.9951	-1.2952	-1.5992	-1.3466	27.95	26.3206	26.3206	51.0274	96.158	172.391	92.8	-0.4605	-0.4381	-0.5551	-0.6897	-0.9735
92.9	0.0957	0.2398	0.518	1.2232	2.7321	28.2	23.5358	23.7002	44.8848	87.3207	174.692	92.7	-5.959	-0.9972	-1.2956	-1.5987	-1.3479	28	26.3206	26.3206	51.0274	96.1581	172.391	92.9	-0.4631	-0.4439	-0.5581	-0.6918	-0.9773
93	0.093399	0.242399	0.5254	1.2294	2.7342	28.25	23.5358	23.7002	44.8849	87.3207	174.692	92.8	-5.9537	-0.997	-1.2917	-1.601	-1.3409	28.05	26.3207	26.3207	51.0274	96.1581	172.391	93	-0.4651	-0.4473	-0.5633	-0.6946	-0.9775
93.1	0.0885	0.2423	0.5231	1.23	2.7301	28.3	23.5358	23.7002	44.8849	87.3208	174.692	92.9	-5.9541	-0.9997	-1.2919	-1.5956	-1.3387	28.1	26.3207	26.3207	51.0275	96.1581	172.391	93.1	-0.4618	-0.4477	-0.5604	-0.6905	-0.9764
93.2	0.0854	0.2402	0.5206	1.2259	2.7239	28.35	23.5359	23.7003	44.885	87.3209	174.692	93	-5.9514	-0.9946	-1.2853	-1.5974	-1.3356	28.15	26.3207	26.3207	51.0275	96.1581	172.391	93.2	-0.4629	-0.448	-0.5641	-0.6971	-0.9802
93.3	0.0865	0.2364	0.5183	1.226	2.7209	28.4	23.5359	23.7003	44.885	87.321	174.692	93.1	-5.9501	-0.9898	-1.2832	-1.5953	-1.3341	28.2	26.3207	26.3207	51.0275	96.1582	172.392	93.3	-0.4642	-0.449	-0.5651	-0.6967	-0.9814
93.4	0.0904	0.239	0.5198	1.2323	2.7175	28.45	23.5359	23.7003	44.8851	87.321	174.692	93.2	-5.9505	-0.9859	-1.2823	-1.5954	-1.3402	28.25	26.3207	26.3207	51.0275	96.1582	172.392	93.4	-0.4628	-0.4463	-0.5671	-0.695	-0.9787
93.5	0.085	0.2322	0.51	1.2297	2.7141	28.5	23.536	23.7004	44.8852	87.3211	174.692	93.3	-5.9529	-0.9854	-1.2868	-1.5963	-1.3333	28.3	26.3208	26.3208	51.0276	96.1582	172.392	93.5	-0.4617	-0.4432	-0.5621	-0.6928	-0.9743
93.6	0.0865	0.233	0.5091	1.2333	2.7142	28.55	23.536	23.7004	44.8852	87.3212	174.692	93.4	-5.9546	-0.9858	-1.2935	-1.5967	-1.3258	28.35	26.3208	26.3208	51.0276	96.1582	172.392	93.6	-0.4674	-0.4466	-0.5641	-0.6963	-0.9777
93.7	0.0855	0.2283	0.5023	1.2275	2.7107	28.6	23.536	23.7005	44.8853	87.3212	174.692	93.5	-5.9463	-0.9812	-1.2897	-1.5921	-1.3308	28.4	26.3208	26.3208	51.0276	96.1583	172.392	93.7	-0.4648	-0.4476	-0.5562	-0.6957	-0.9756
93.8	0.0873	0.2272	0.5036	1.2293	2.7084	28.65	23.5361	23.7005	44.8853	87.3213	174.692	93.6	-5.9413	-0.9715	-1.2823	-1.5946	-1.3319	28.45	26.3208	26.3208	51.0276	96.1583	172.392	93.8	-0.4685	-0.4499	-0.5568	-0.6983	-0.9736
93.9	0.0865	0.228	0.5054	1.2314	2.7112	28.7	23.5361	23.7005	44.8854	87.3214	174.693	93.7	-5.946	-0.9732	-1.2811	-1.5986	-1.3273	28.5	26.3208	26.3208	51.0277	96.1583	172.392	93.9	-0.4722	-0.4513	-0.5605	-0.6985	-0.9742
94	0.09	0.2281	0.5006	1.2314	2.7065	28.75	23.5361	23.7005	44.8854	87.3214	174.693	93.8	-5.9481	-0.9748	-1.2795	-1.5939	-1.3285	28.55	26.3208	26.3208	51.0277	96.1583	172.392	94	-0.4692	-0.4481	-0.5611	-0.6933	-0.9683
94.1	0.0836	0.2229	0.4997	1.2222	2.7007	28.8	23.5362	23.7006	44.8855	87.3215	174.693	93.9	-5.9442	-0.9706	-1.2799	-1.5951	-1.3278	28.6	26.3209	26.3209	51.0277	96.1583	172.392	94.1	-0.4679	-0.4475	-0.5598	-0.6923	-0.9651
94.2	0.0815	0.2215	0.5004	1.2206	2.696	28.85	23.5362	23.7006	44.8855	87.3216	174.693	94	-5.9435	-0.9722	-1.284	-1.5948	-1.3269	28.65	26.3209	26.3209	51.0277	96.1584	172.392	94.2	-0.4693	-0.4445	-0.5593	-0.6944	-0.9663
94.3	0.0832	0.2243	0.4944	1.2213	2.6936	28.9	23.5362	23.7006	44.8856	87.3216	174.693	94.1	-5.9445	-0.9735	-1.2849	-1.5951	-1.3291	28.7	26.3209	26.3209	51.0278	96.1584	172.392	94.3	-0.4675	-0.4386	-0.5573	-0.6892	-0.9656
94.4	0.0797	0.2178	0.493	1.2166	2.6935	28.95	23.5363	23.7007	44.8856	87.3217	174.693	94.2	-5.9437	-0.9702	-1.2853	-1.5969	-1.3243	28.75	26.3209	26.3209	51.0278	96.1584	172.392	94.4	-0.4707	-0.4382	-0.5637	-0.6924	-0.9709
94.5	0.0779	0.2142	0.4923	1.2144	2.691	29	23.5363	23.7007	44.8856	87.3217	174.693	94.3	-5.9409	-0.9711	-1.2901	-1.5981	-1.3225	28.8	26.3209	26.3209	51.0278	96.1584	172.392	94.5	-0.4712	-0.4359	-0.5604	-0.6889	-0.9704
94.6	0.0761	0.2094	0.4905	1.2111	2.6855	29.05	23.5363	23.7007	44.8857	87.3218	174.693	94.4	-5.9415	-0.971	-1.2926	-1.5962	-1.3232	28.85	26.3209	26.3209	51.0278	96.1584	172.392	94.6	-0.4749	-0.4404	-0.5607	-0.695	-0.9725
94.7	0.0721	0.2119	0.4893	1.2114	2.6842	29.1	23.5364	23.7008	44.8857	87.3218	174.693	94.5	-5.9399	-0.9716	-1.2942	-1.5972	-1.3255	28.9	26.3209	26.3209	51.0278	96.1585	172.392	94.7	-0.4777	-0.4378	-0.5558	-0.6983	-0.9717
94.8	0.0708	0.2137	0.4886	1.2087	2.6806	29.15	23.5364	23.7008	44.8858	87.3219	174.693	94.6	-5.9433	-0.9739	-1.2927	-1.6018	-1.3249	28.95	26.321	26.321	51.0279	96.1585	172.392	94.8	-0.48	-0.4355	-0.5494	-0.7019	-0.9687
94.9	0.0713	0.2094	0.4893	1.2077	2.6763	29.2	23.5364	23.7008	44.8858	87.322	174.693	94.7	-5.9483	-0.9774	-1.2919	-1.6013	-1.3303	29	26.321	26.321	51.0279	96.1585	172.392	94.9	-0.4825	-0.4366	-0.5508	-0.7022	-0.9664
95	0.072999	0.209599	0.4904	1.2087	2.6795	29.25	23.5364	23.7008	44.8859	87.322	174.693	94.8	-5.9469	-0.9757	-1.2921	-1.6044	-1.3343	29.05	26.321	26.321	51.0279	96.1585	172.392	95	-0.4798	-0.4357	-0.5477	-0.7025	-0.9696
95.1	0.071	0.2089	0.4909	1.2093	2.6782	29.3	23.5365	23.7009	44.8859	87.3221	174.693	94.9	-5.95	-0.9801	-1.2981	-1.6019	-1.3343	29.1	26.321	26.321	51.0279	96.1585	172.392	95.1	-0.4773	-0.4345	-0.544	-0.706	-0.9663
95.2	0.0693	0.2118	0.4956	1.2053	2.6751	29.35	23.5365	23.7009	44.886	87.3221	174.693	95	-5.9498	-0.9844	-1.3001	-1.5979	-1.3345	29.15	26.321	26.321	51.0279	96.1585	172.392	95.2	-0.474	-0.4323	-0.5384	-0.6985	-0.9662
95.3	0.0697	0.2097	0.4954	1.2077	2.6737	29.4	23.5365	23.7009	44.886	87.3222	174.693	95.1	-5.9501	-0.9838	-1.3033	-1.5974	-1.3339	29.2	26.321	26.321	51.0279	96.1586	172.392	95.3	-0.4687	-0.432	-0.5354	-0.69	-0.9618
95.4	0.0732	0.2153	0.498	1.2132	2.6817	29.45	23.5366	23.701	44.886	87.3222	174.693	95.2	-5.9527	-0.9842	-1.3026	-1.5982	-1.335	29.25	26.321	26.321	51.028	96.1586	172.392	95.4	-0.4703	-0.4321	-0.535	-0.6903	-0.9604
95.5	0.0735	0.2114	0.496	1.2089	2.6766	29.5	23.5366	23.701	44.8861	87.3223	174.693	95.3	-5.9539	-0.9887	-1.3069	-1.6004	-1.3321	29.3	26.321	26.321	51.028	96.1586	172.392	95.5	-0.4687	-0.4238	-0.5292	-0.6856	-0.9562
95.6	0.0706	0.2115	0.4977	1.2066	2.6724	29.55	23.5366	23.701	44.8861	87.3223	174.693	95.4	-5.9526	-0.9885	-1.3041	-1.5995	-1.3317	29.35	26.3211	26.3211	51.028	96.1586	172.392	95.6	-0.4652	-0.4226	-0.5295	-0.6847	-0.9575
95.7	0.0708	0.2132	0.4969	1.2052	2.6713	29.6	23.5366	23.701	44.8862	87.3224	174.693	95.5	-5.95	-0.9879	-1.3043	-1.5989	-1.3338	29.4	26.3211	26.3211	51.028	96.1586	172.392	95.7	-0.4655	-0.4259	-0.5311	-0.6865	-0.9556
95.8	0.0786	0.2186	0.504	1.2121	2.6741	29.65	23.5367	23.7011	44.8862	87.3224	174.694	95.6	-5.9545	-0.9857	-1.3056	-1.6015	-1.335	29.45	26.3211	26.3211	51.028	96.1586	172.392	95.8	-0.4647	-0.4222	-0.5322	-0.6838	-0.9567
95.9	0.0759	0.2195	0.504	1.2138	2.6718	29.7	23.5367	23.7011	44.8862	87.3225	174.694	95.7	-5.9595	-0.9862	-1.3097	-1.6072	-1.3341	29.5	26.3211	26.3211	51.0281	96.1586	172.392	95.9	-0.4602	-0.422	-0.5281	-0.679	-0.9535
96	0.078	0.2207	0.5016	1.2133	2.6704	29.75	23.5367	23.7011	44.8863	87.3225	174.694	95.8	-5.9629	-0.9894	-1.3095	-1.6139	-1.3314	29.55	26.3211	26.3211	51.0281	96.1587	172.392	96	-0.4559	-0.4237	-0.5227	-0.6766	-0.9477
96.1	0.0822	0.2228	0.5076	1.2173	2.6712	29.8	23.5367	23.7011	44.8863	87.3225	174.694	95.9	-5.9644	-0.9848	-1.3117	-1.6095	-1.3315	29.6	26.3211	26.3211	51.0281	96.1587	172.392	96.1	-0.4549	-0.4227	-0.5266	-0.6709	-0.9455
96.2	0.0815	0.2266	0.5088	1.2189	2.6703	29.85	23.5368	23.7011	44.8863	87.3226	174.694	96	-5.9624	-0.9861	-1.3129	-1.6095	-1.3308	29.65	26.3211	26.3211	51.0281	96.1587	172.392	96.2	-0.4582	-0.4278	-0.5313	-0.6774	-0.9503
96.3	0.0809	0.2276	0.5071	1.2196	2.6704	29.9	23.5368	23.7011	44.8864	87.3226	174.694	96.1	-5.9643	-0.9875	-1.3117	-1.6112	-1.328	29.7	26.3211	26.3211	51.0281	96.1587	172.392	96.3	-0.455	-0.4243	-0.529	-0.6725	-0.9413
96.4	0.0781	0.2282	0.5038	1.2162	2.6708	29.95	23.1642	23.3261	44.8864	87.3226	174.694	96.2	-5.9587	-0.9889	-1.3121	-1.6133	-1.3314	29.75	26.3211	26.3211	51.0281	96.1587	169.315	96.4	-0.4564	-0.4221	-0.5306	-0.6704	-0.9452
96.5	0.0772	0.2279	0.5026	1.2152	2.6659	30	22.7976	22.9571	44.1741	85.9351	171.918	96.3	-5.9581	-0.9874	-1.3141	-1.6137	-1.3271	29.8	26.3212	26.3212	51.0281	96.1587	166.296	96.5	-0.4596	-0.4247	-0.5332	-0.6685	-0.9462
96.6	0.0823	0.236	0.507	1.2168	2.6644	30.05	22.4367	22.5939	43.4732	84.5696	169.186	96.4	-5.9563	-0.9872	-1.3161	-1.6157	-1.3244	29.85	26.3212	26.3212	51.0281	96.1587	163.332	96.6	-0.4581	-0.4228	-0.5298	-0.6671	-0.9413
96.7	0.0817	0.2351	0.5052	1.2121	2.6646	30.1	22.0817	22.2364	42.7834	83.226	166.499	96.5	-5.9553	-0.9892	-1.3225	-1.6145	-1.3273	29.9	26.3212	26.3212	51.0282	94.4691	160.423	96.7	-0.4559	-0.4192	-0.5301	-0.6679	-0.9445
96.8	0.085	0.2365	0.5091	1.2132	2.665	30.15	21.7322	21.8846	42.1046	81.9037	163.855	96.6	-5.9581	-1.0001	-1.3228	-1.617	-1.3308	29.95	26.3212	26.3212	51.0282	92.8095	157.567	96.8	-0.4605	-0.4247	-0.5303	-0.6662	-0.9422
96.9	0.0823	0.2372	0.5128	1.2106	2.665	30.2	21.3882	21.5384	41.4365	80.6025	161.252	96.7	-5.9592	-1.0053	-1.3275	-1.6212	-1.3253	30	25.865	25.865	50.1394	91.1796	154.763	96.9	-0.4641	-0.4283	-0.5337	-0.6687	-0.9405
97	0.0829	0.2389	0.513	1.2134	2.6655	30.25	21.0497	21.1977	40.7792	79.3222	158.692	96.8	-5.9648	-1.0084	-1.3337	-1.6195	-1.3204	30.05	25.4168	25.4168	49.2665	89.579	152.011	97	-0.4647	-0.4295	-0.5312	-0.6686	-0.9345
97.1	0.0841	0.2447	0.5156	1.2145	2.667	30.3	20.7166	20.8623	40.1322	78.0623	156.173	96.9	-5.9596	-1.0038	-1.3318	-1.6187	-1.3222	30.1	24.9764	24.9764	48.4087	88.0069	149.31	97.1	-0.4633	-0.4287	-0.5317	-0.6718	-0.932
97.2	0.082	0.2414	0.516	1.2158	2.6655	30.35	20.3888	20.5323	39.4956	76.8226	153.694	97	-5.9577	-1.0022	-1.3329	-1.6216	-1.3181	30.15	24.5437	24.5437	47.5662	86.463	146.658	97.2	-0.4625	-0.431	-0.5339	-0.6719	-0.9353
97.3	0.0802	0.2413	0.5117	1.2142	2.659	30.4	20.0661	20.2075	38.869	75.6024	151.255	97.1	-5.961	-1.0005	-1.333	-1.6213	-1.3145	30.2	24.1185	24.1185	46.7384	84.9465	144.054	97.3	-0.4635	-0.4312	-0.5312	-0.6681	-0.9352
97.4	0.08	0.2402	0.5051	1.21	2.6533	30.45	19.7485	19.8878	38.2524	74.4018	148.854	97.2	-5.9648	-0.9995	-1.3275	-1.6215	-1.3068	30.25	23.7007	23.7007	45.925	83.457	141.498	97.4	-0.4647	-0.4314	-0.5308	-0.6724	-0.9375
97.5	0.0754	0.2414	0.5014	1.2067	2.6519	30.5	19.436	19.5732	37.6456	73.2204	146.493	97.3	-5.9612	-1.001	-1.3252	-1.6113	-1.305	30.3	23.2902	23.2902	45.1261	81.9943	138.989	97.5	-0.4599	-0.4324	-0.5276	-0.6685	-0.9339
97.6	0.0736	0.2369	0.4985	1.2068	2.6485	30.55	19.1285	19.2636	37.0485	72.0578	144.169	97.4	-5.951	-0.9961	-1.3205	-1.6102	-1.3032	30.35	22.8868	22.8868	44.3411	80.5574	136.525	97.6	-0.4607	-0.4381	-0.53	-0.6702	-0.9388
97.7	0.0759	0.2362	0.5016	1.207	2.6461	30.6	18.8258	18.9589	36.4609	70.9138	141.882	97.5	-5.9525	-0.9974	-1.3205	-1.6101	-1.3058	30.4	22.4905	22.4905	43.57	79.1463	134.107	97.7	-0.4583	-0.4304	-0.5303	-0.668	-0.9334
97.8	0.0746	0.2438	0.5036	1.2049	2.6421	30.65	18.5279	18.659	35.8826	69.7879	139.632	97.6	-5.9511	-0.9961	-1.3163	-1.6125	-1.3071	30.45	22.101	22.101	42.8123	77.7602	131.732	97.8	-0.4632	-0.4392	-0.5394	-0.6764	-0.937
97.9	0.0765	0.2428	0.5013	1.2073	2.6383	30.7	18.2347	18.3639	35.3134	68.68	137.417	97.7	-5.9534	-0.9973	-1.3178	-1.6122	-1.3062	30.5	21.7183	21.7183	42.0679	76.3986	129.4	97.9	-0.4633	-0.4348	-0.5349	-0.6727	-0.9321
98	0.0776	0.2427	0.5016	1.2123	2.6413	30.75	17.9462	18.0734	34.7534	67.5899	135.238	97.8	-5.9532	-0.9952	-1.3217	-1.6075	-1.3026	30.55	21.3423	21.3423	41.3366	75.0615	127.111	98	-0.4604	-0.4321	-0.5355	-0.6713	-0.9321
98.1	0.0769	0.2405	0.5017	1.2144	2.6411	30.8	17.6622	17.7875	34.2022	66.517	133.094	97.9	-5.9558	-0.9956	-1.3181	-1.6069	-1.3016	30.6	20.9727	20.9727	40.6181	73.748	124.864	98.1	-0.4637	-0.4325	-0.5397	-0.6764	-0.934
98.2	0.0826	0.246	0.5028	1.2159	2.641	30.85	17.3828	17.5062	33.6599	65.4613	130.985	98	-5.9492	-0.992	-1.3183	-1.6066	-1.2981	30.65	20.6097	20.6097	39.9123	72.4579	122.657	98.2	-0.4646	-0.4313	-0.5425	-0.6787	-0.9352
98.3	0.0749	0.2448	0.5006	1.2092	2.6381	30.9	17.1077	17.2293	33.126	64.4223	128.908	98.1	-5.9484	-0.9929	-1.3185	-1.6023	-1.2957	30.7	20.2529	20.2529	39.2187	71.1906	120.49	98.3	-0.4593	-0.4332	-0.5386	-0.6748	-0.9269
98.4	0.0747	0.2447	0.4986	1.2062	2.6351	30.95	16.837	16.9568	32.6007	63.3999	126.865	98.2	-5.9406	-0.9896	-1.3152	-1.5985	-1.2907	30.75	19.9023	19.9023	38.5372	69.9457	118.362	98.4	-0.462	-0.4355	-0.5396	-0.6695	-0.9253
98.5	0.075	0.2432	0.4965	1.2021	2.6364	31	16.5706	16.6886	32.0838	62.3939	124.855	98.3	-5.9421	-0.9844	-1.3142	-1.5979	-1.2893	30.8	19.5579	19.5579	37.8678	68.7231	116.273	98.5	-0.4605	-0.4309	-0.5351	-0.6681	-0.9259
98.6	0.0737	0.2444	0.4996	1.2003	2.6379	31.05	16.3084	16.4247	31.575	61.4037	122.877	98.4	-5.9377	-0.983	-1.3126	-1.5916	-1.2857	30.85	19.2194	19.2194	37.21	67.522	114.221	98.6	-0.4609	-0.4264	-0.533	-0.6695	-0.9202
98.7	0.074	0.2435	0.5005	1.203	2.6363	31.1	16.0504	16.1649	31.0744	60.4295	120.93	98.5	-5.9367	-0.979	-1.3139	-1.5867	-1.2824	30.9	18.8868	18.8868	36.5638	66.3423	112.207	98.7	-0.4596	-0.4189	-0.5233	-0.6652	-0.9187
98.8	0.0741	0.2462	0.5006	1.2037	2.6376	31.15	15.7965	15.9093	30.5817	59.4706	119.014	98.6	-5.9342	-0.973	-1.31	-1.5851	-1.284	30.95	18.5599	18.5599	35.9288	65.1834	110.229	98.8	-0.4567	-0.4178	-0.5215	-0.6644	-0.9186
98.9	0.0769	0.2445	0.4977	1.2014	2.6336	31.2	15.5465	15.6577	30.0968	58.5271	117.129	98.7	-5.9334	-0.9733	-1.3071	-1.5841	-1.2812	31	18.2388	18.2388	35.305	64.0449	108.286	98.9	-0.4602	-0.4228	-0.5245	-0.6674	-0.9211
99	0.0768	0.2471	0.495	1.1964	2.6316	31.25	15.3006	15.4101	29.6196	57.5986	115.274	98.8	-5.9312	-0.9758	-1.3113	-1.5816	-1.2814	31.05	17.9232	17.9232	34.6921	62.9268	106.379	99	-0.4635	-0.4219	-0.5272	-0.667	-0.9179
99.1	0.0804	0.25	0.4901	1.197	2.6318	31.3	15.0585	15.1663	29.15	56.6848	113.449	98.9	-5.933	-0.9763	-1.3104	-1.5829	-1.2842	31.1	17.6131	17.6131	34.0898	61.8282	104.505	99.1	-0.4596	-0.4234	-0.5297	-0.6672	-0.9195
99.2	0.0803	0.2454	0.4898	1.1936	2.625	31.35	14.8203	14.9265	28.6879	55.7857	111.653	99	-5.9309	-0.976	-1.3082	-1.5847	-1.2833	31.15	17.3084	17.3084	33.4982	60.7493	102.666	99.2	-0.4598	-0.422	-0.5317	-0.6667	-0.9189
99.3	0.0772	0.2442	0.4912	1.1896	2.6213	31.4	14.5858	14.6905	28.233	54.9008	109.885	99.1	-5.9302	-0.9786	-1.3099	-1.5804	-1.2797	31.2	17.009	17.009	32.9168	59.6892	100.86	99.3	-0.4586	-0.4168	-0.5287	-0.6591	-0.9144
99.4	0.0742	0.2404	0.4835	1.1838	2.6126	31.45	14.3551	14.4581	27.7854	54.0299	108.145	99.2	-5.9303	-0.9828	-1.3079	-1.5809	-1.2793	31.25	16.7147	16.7147	32.3456	58.6478	99.0854	99.4	-0.4598	-0.4174	-0.5266	-0.6569	-0.9148
99.5	0.0672	0.2375	0.4796	1.1769	2.6077	31.5	14.128	14.2295	27.345	53.1731	106.433	99.3	-5.9269	-0.9813	-1.3034	-1.5787	-1.275	31.3	16.4256	16.4256	31.7844	57.625	97.3433	99.5	-0.4606	-0.4207	-0.5271	-0.6584	-0.9151
99.6	0.0694	0.2448	0.4892	1.1813	2.609	31.55	13.9045	14.0045	26.9115	52.3297	104.749	99.4	-5.9236	-0.9757	-1.2988	-1.5754	-1.277	31.35	16.1415	16.1415	31.233	56.6201	95.6322	99.6	-0.4619	-0.4251	-0.5294	-0.6614	-0.9191
99.7	0.0665	0.2441	0.4868	1.1735	2.6051	31.6	13.6845	13.783	26.4849	51.4999	103.091	99.5	-5.9202	-0.9738	-1.2948	-1.5802	-1.2832	31.4	15.8624	15.8624	30.6912	55.633	93.952	99.7	-0.4573	-0.424	-0.5281	-0.66	-0.9167
99.8	0.0652	0.2456	0.4932	1.1723	2.6018	31.65	13.4681	13.5651	26.065	50.6832	101.459	99.6	-5.9245	-0.9779	-1.2963	-1.583	-1.2805	31.45	15.588	15.588	30.1589	54.6632	92.3017	99.8	-0.4643	-0.423	-0.5322	-0.6615	-0.918
99.9	0.0599	0.2454	0.4921	1.1685	2.6032	31.7	13.255	13.3506	25.6519	49.8794	99.8539	99.7	-5.9285	-0.9815	-1.3027	-1.5841	-1.2778	31.5	15.3185	15.3185	29.6358	53.7105	90.6809	99.9	-0.4622	-0.4217	-0.5299	-0.662	-0.9156
100	0.0594	0.2442	0.4903	1.1688	2.5984	31.75	13.0453	13.1395	25.2453	49.0885	98.2741	99.8	-5.9235	-0.9762	-1.3025	-1.5809	-1.2807	31.55	15.0536	15.0536	29.1219	52.7747	89.0892	100	-0.4632	-0.4255	-0.5273	-0.662	-0.9188
100.1	0.0566	0.2494	0.4959	1.1688	2.598	31.8	12.839	12.9317	24.8451	48.3102	96.7193	99.9	-5.9211	-0.9776	-1.3007	-1.5805	-1.28	31.6	14.7933	14.7933	28.6169	51.8553	87.5258	100.1	-0.4653	-0.4231	-0.5274	-0.6646	-0.9219
100.2	0.062	0.2516	0.4995	1.173	2.5997	31.85	12.6359	12.7272	24.4514	47.5442	95.1894	100	-5.922	-0.9823	-1.2984	-1.5777	-1.2787	31.65	14.5375	14.5375	28.1208	50.9521	85.9905	100.2	-0.4695	-0.4256	-0.5315	-0.6676	-0.9245
100.3	0.0636	0.2535	0.5004	1.173	2.5988	31.9	12.436	12.526	24.0638	46.7904	93.6837	100.1	-5.9204	-0.978	-1.296	-1.5723	-1.2738	31.7	14.2861	14.2861	27.6332	50.0647	84.4824	100.3	-0.4695	-0.4281	-0.5323	-0.6691	-0.9221
100.4	0.0626	0.2505	0.5017	1.1713	2.5984	31.95	12.2393	12.3279	23.6824	46.0485	92.2018	100.2	-5.9212	-0.977	-1.2922	-1.5679	-1.2731	31.75	14.0391	14.0391	27.1542	49.193	83.0012	100.4	-0.4698	-0.4354	-0.5357	-0.6698	-0.9248
100.5	0.0631	0.2525	0.501	1.1687	2.5911	32	12.0457	12.133	23.3071	45.3186	90.7438	100.3	-5.9194	-0.9743	-1.2861	-1.565	-1.2779	31.8	13.7964	13.7964	26.6836	48.3367	81.5466	100.5	-0.4702	-0.4357	-0.534	-0.667	-0.9247
100.6	0.0668	0.2545	0.5028	1.1677	2.5876	32.05	11.8552	11.9411	22.9376	44.6001	89.3087	100.4	-5.9199	-0.9731	-1.2804	-1.5648	-1.2795	31.85	13.5579	13.5579	26.2211	47.4953	80.1177	100.6	-0.4708	-0.433	-0.5364	-0.6668	-0.9212
100.7	0.067	0.2569	0.5006	1.1695	2.588	32.1	11.6677	11.7523	22.5741	43.8932	87.8967	100.5	-5.9207	-0.9749	-1.277	-1.56	-1.2777	31.9	13.3236	13.3236	25.7667	46.6688	78.7145	100.7	-0.4652	-0.4273	-0.5314	-0.6586	-0.9156
100.8	0.0707	0.2547	0.5009	1.1725	2.5861	32.15	11.4831	11.5665	22.2164	43.1974	86.5069	100.6	-5.9219	-0.9723	-1.2715	-1.5576	-1.2741	31.95	13.0932	13.0932	25.3202	45.8567	77.336	100.8	-0.4638	-0.4296	-0.5332	-0.6589	-0.9156
100.9	0.0734	0.2558	0.5045	1.1739	2.5867	32.2	11.3015	11.3836	21.8643	42.5127	85.1391	100.7	-5.9173	-0.9656	-1.2728	-1.5515	-1.2742	32	12.8669	12.8669	24.8815	45.0589	75.982	100.9	-0.4711	-0.4316	-0.5421	-0.6574	-0.918
101	0.0735	0.2595	0.501	1.1794	2.5843	32.25	11.1227	11.2037	21.5178	41.8389	83.7933	100.8	-5.9103	-0.9617	-1.2723	-1.5527	-1.2647	32.05	12.6446	12.6446	24.4504	44.2752	74.6523	101	-0.467	-0.4293	-0.5402	-0.6542	-0.9164
101.1	0.0799	0.261	0.5038	1.1801	2.5815	32.3	10.9468	11.0265	21.1768	41.1757	82.4687	100.9	-5.9059	-0.9633	-1.2719	-1.5463	-1.262	32.1	12.426	12.426	24.0268	43.5051	73.346	101.1	-0.47	-0.4287	-0.5441	-0.6566	-0.913
101.2	0.0822	0.2617	0.5011	1.1809	2.5785	32.35	10.7736	10.8522	20.8412	40.5232	81.1653	101	-5.8985	-0.9576	-1.2675	-1.5447	-1.2579	32.15	12.2113	12.2113	23.6107	42.7486	72.0631	101.2	-0.4665	-0.429	-0.5436	-0.6536	-0.9114
101.3	0.0821	0.2588	0.4975	1.1818	2.5733	32.4	10.6032	10.6806	20.511	39.8809	79.8824	101.1	-5.8962	-0.9527	-1.2633	-1.5422	-1.257	32.2	12.0002	12.0002	23.2017	42.0053	70.8028	101.3	-0.4666	-0.4283	-0.5448	-0.6556	-0.9097
101.4	0.0859	0.2576	0.4948	1.1799	2.5712	32.45	10.4355	10.5117	20.1859	39.2489	78.6199	101.2	-5.8964	-0.9554	-1.2647	-1.5422	-1.2587	32.25	11.7928	11.7928	22.7998	41.2751	69.5648	101.4	-0.467	-0.4294	-0.545	-0.6553	-0.9137
101.5	0.0893	0.2596	0.4979	1.1802	2.566	32.5	10.2705	10.3456	19.8661	38.627	77.3776	101.3	-5.8951	-0.9551	-1.2643	-1.5397	-1.2552	32.3	11.5891	11.5891	22.405	40.5577	68.3489	101.5	-0.4692	-0.428	-0.5496	-0.658	-0.9189
101.6	0.0817	0.2592	0.4958	1.1788	2.5599	32.55	10.108	10.182	19.5513	38.0148	76.1548	101.4	-5.8947	-0.954	-1.2642	-1.5349	-1.2573	32.35	11.3888	11.3888	22.017	39.8528	67.1544	101.6	-0.4706	-0.4348	-0.5561	-0.658	-0.9214
101.7	0.0772	0.2552	0.4921	1.1756	2.5556	32.6	9.94818	10.021	19.2415	37.4125	74.9517	101.5	-5.8913	-0.9508	-1.267	-1.5355	-1.2593	32.4	11.192	11.192	21.6358	39.1604	65.9813	101.7	-0.4748	-0.4347	-0.558	-0.6618	-0.9238
101.8	0.0692	0.2483	0.4908	1.1685	2.5495	32.65	9.79083	9.86259	18.9366	36.8196	73.7674	101.6	-5.8907	-0.9546	-1.2714	-1.5334	-1.2593	32.45	10.9986	10.9986	21.2612	38.48	64.8287	101.8	-0.4751	-0.4287	-0.554	-0.6576	-0.9234
101.9	0.0649	0.2472	0.4902	1.1641	2.5467	32.7	9.63598	9.70666	18.6365	36.2362	72.6019	101.7	-5.8868	-0.9534	-1.2693	-1.5301	-1.2532	32.5	10.8086	10.8086	20.8931	37.8114	63.6966	101.9	-0.4759	-0.4288	-0.5521	-0.6576	-0.9223
102	0.071799	0.252599	0.4925	1.1665	2.5479	32.75	9.48359	9.55322	18.3413	35.6621	71.4551	101.8	-5.8854	-0.9571	-1.2702	-1.5244	-1.252	32.55	10.6219	10.6219	20.5314	37.1547	62.5846	102	-0.4735	-0.4257	-0.5532	-0.6583	-0.9218
102.1	0.0711	0.2524	0.4935	1.1664	2.5488	32.8	9.3336	9.40218	18.0506	35.0971	70.3264	101.9	-5.8832	-0.9524	-1.2665	-1.5231	-1.2506	32.6	10.4383	10.4383	20.176	36.5094	61.4921	102.1	-0.4745	-0.4244	-0.5543	-0.6578	-0.9224
102.2	0.0658	0.2443	0.4854	1.1554	2.539	32.85	9.186	9.25355	17.7647	34.5411	69.2156	102	-5.8826	-0.9537	-1.2649	-1.5238	-1.2426	32.65	10.258	10.258	19.8268	35.8755	60.419	102.2	-0.4741	-0.4268	-0.5509	-0.6624	-0.9234
102.3	0.064	0.2383	0.4809	1.1474	2.5375	32.9	9.04071	9.10725	17.4832	33.9938	68.1224	102.1	-5.8749	-0.9497	-1.2585	-1.5168	-1.238	32.7	10.0808	10.0808	19.4836	35.2525	59.3648	102.3	-0.4713	-0.4287	-0.5512	-0.662	-0.9212
102.4	0.0664	0.2381	0.4766	1.1465	2.5328	32.95	8.89772	8.96327	17.2062	33.4552	67.0464	102.2	-5.8689	-0.9423	-1.2498	-1.5103	-1.2377	32.75	9.90665	9.90665	19.1464	34.6405	58.3292	102.4	-0.4715	-0.4334	-0.5516	-0.6663	-0.9223
102.5	0.070199	0.238699	0.4806	1.1484	2.5391	33	8.75702	8.82159	16.9336	32.9253	65.9877	102.3	-5.8688	-0.9387	-1.247	-1.5071	-1.2316	32.8	9.73554	9.73554	18.8151	34.0392	57.312	102.5	-0.4682	-0.4347	-0.5501	-0.6659	-0.919
102.6	0.0679	0.2392	0.4802	1.1464	2.5371	33.05	8.61852	8.68212	16.6653	32.4037	64.9456	102.4	-5.8692	-0.9415	-1.2453	-1.5029	-1.23	32.85	9.56736	9.56736	18.4895	33.4484	56.3126	102.6	-0.4644	-0.4314	-0.5478	-0.6624	-0.9176
102.7	0.0653	0.2333	0.4745	1.143	2.5357	33.1	8.48224	8.54488	16.4013	31.8904	63.9202	102.5	-5.8679	-0.9388	-1.2418	-1.4992	-1.2319	32.9	9.40212	9.40212	18.1696	32.868	55.3309	102.7	-0.4621	-0.4304	-0.5489	-0.6611	-0.9182
102.8	0.0629	0.2331	0.4709	1.1428	2.5266	33.15	8.34809	8.4098	16.1415	31.3852	62.9109	102.6	-5.867	-0.9403	-1.2351	-1.4997	-1.2352	32.95	9.23971	9.23971	17.8552	32.2976	54.3665	102.8	-0.4561	-0.4254	-0.5425	-0.6551	-0.911
102.9	0.0586	0.2325	0.4653	1.1402	2.5205	33.2	8.21606	8.27684	15.8857	30.8881	61.9176	102.7	-5.8619	-0.9344	-1.2277	-1.5012	-1.231	33	9.08011	9.08011	17.5462	31.7372	53.419	102.9	-0.4539	-0.4212	-0.5439	-0.6575	-0.9129
103	0.0569	0.2294	0.466	1.1397	2.5121	33.25	8.08614	8.14602	15.6341	30.3989	60.9401	102.8	-5.8647	-0.9363	-1.2295	-1.4949	-1.2373	33.05	8.9233	8.9233	17.2427	31.1866	52.4883	103	-0.4515	-0.4193	-0.542	-0.66	-0.9115
103.1	0.0548	0.2295	0.4622	1.1399	2.5105	33.3	7.95826	8.01724	15.3864	29.9173	59.978	102.9	-5.8611	-0.9343	-1.2271	-1.4928	-1.2406	33.1	8.76918	8.76918	16.9444	30.6456	51.5739	103.1	-0.4538	-0.4239	-0.5446	-0.6611	-0.9139
103.2	0.0571	0.2253	0.4605	1.1389	2.5055	33.35	7.83242	7.89051	15.1427	29.4435	59.0313	103	-5.8606	-0.9344	-1.2218	-1.4929	-1.2379	33.15	8.61775	8.61775	16.6513	30.1141	50.6757	103.2	-0.4513	-0.4242	-0.5417	-0.6557	-0.9146
103.3	0.0622	0.2295	0.4583	1.1374	2.5057	33.4	7.70855	7.76577	14.9028	28.9772	58.0994	103.1	-5.862	-0.9394	-1.2207	-1.4927	-1.2431	33.2	8.46892	8.46892	16.3633	29.5918	49.7932	103.3	-0.4489	-0.42	-0.5388	-0.6546	-0.9113
103.4	0.0654	0.2306	0.459	1.1353	2.5038	33.45	7.58664	7.64301	14.6667	28.5182	57.1823	103.2	-5.8636	-0.9446	-1.2228	-1.494	-1.2423	33.25	8.32266	8.32266	16.0803	29.0786	48.9262	103.4	-0.4497	-0.4278	-0.5388	-0.6601	-0.9103
103.5	0.0593	0.2295	0.4632	1.1342	2.5004	33.5	7.46668	7.5222	14.4344	28.0666	56.2799	103.3	-5.8611	-0.948	-1.2262	-1.4907	-1.2505	33.3	8.17895	8.17895	15.8022	28.5744	48.0746	103.5	-0.4483	-0.426	-0.538	-0.6578	-0.9099
103.6	0.0577	0.2262	0.4609	1.1328	2.4948	33.55	7.3486	7.40329	14.2057	27.6221	55.3916	103.4	-5.859	-0.9435	-1.2239	-1.4945	-1.2537	33.35	8.03771	8.03771	15.5289	28.079	47.2378	103.6	-0.4499	-0.4254	-0.5411	-0.6577	-0.9099
103.7	0.0602	0.2279	0.4622	1.1357	2.4922	33.6	7.2324	7.28627	13.9807	27.1847	54.5175	103.5	-5.865	-0.9491	-1.2305	-1.4922	-1.2571	33.4	7.89893	7.89893	15.2604	27.5923	46.4158	103.7	-0.4564	-0.427	-0.5469	-0.6612	-0.9147
103.8	0.0653	0.2317	0.4631	1.1376	2.4914	33.65	7.11803	7.17109	13.7592	26.7542	53.6571	103.6	-5.8657	-0.9432	-1.2363	-1.4931	-1.253	33.45	7.76252	7.76252	14.9965	27.1139	45.6082	103.8	-0.454	-0.4334	-0.5499	-0.6602	-0.9157
103.9	0.0655	0.2276	0.4596	1.1352	2.4917	33.7	7.00546	7.05773	13.5413	26.3305	52.8104	103.7	-5.8687	-0.9458	-1.2347	-1.4916	-1.2526	33.5	7.62848	7.62848	14.7371	26.6439	44.8147	103.9	-0.449	-0.43	-0.5422	-0.6548	-0.9141
104	0.0616	0.2277	0.4583	1.1356	2.4873	33.75	6.89469	6.94618	13.3268	25.9136	51.9771	103.8	-5.8626	-0.9431	-1.2286	-1.4931	-1.2496	33.55	7.49678	7.49678	14.4823	26.1822	44.0353	104	-0.4498	-0.4312	-0.5458	-0.6595	-0.9165
104.1	0.0589	0.2276	0.4613	1.1305	2.48	33.8	6.78566	6.83638	13.1157	25.5032	51.157	103.9	-5.8599	-0.9411	-1.2237	-1.4928	-1.2472	33.6	7.36733	7.36733	14.2319	25.7284	43.2694	104.1	-0.4513	-0.4326	-0.5436	-0.6572	-0.9146
104.2	0.0589	0.2249	0.4599	1.1266	2.4786	33.85	6.67837	6.72832	12.908	25.0994	50.3499	104	-5.8575	-0.9387	-1.2225	-1.4916	-1.2511	33.65	7.24014	7.24014	13.9859	25.2827	42.5171	104.2	-0.4486	-0.4309	-0.5377	-0.6538	-0.9127
104.3	0.0572	0.2209	0.4612	1.1259	2.471	33.9	6.57276	6.62197	12.7035	24.702	49.5555	104.1	-5.8563	-0.9344	-1.2248	-1.4922	-1.2554	33.7	7.11514	7.11514	13.7441	24.8446	41.7779	104.3	-0.4429	-0.4275	-0.537	-0.6511	-0.9119
104.4	0.0604	0.2201	0.4616	1.1296	2.4733	33.95	6.46882	6.51729	12.5023	24.3108	48.7736	104.2	-5.8564	-0.9335	-1.2226	-1.4914	-1.2566	33.75	6.99229	6.99229	13.5065	24.4141	41.0516	104.4	-0.4437	-0.4279	-0.5423	-0.6532	-0.9165
104.5	0.0578	0.2201	0.4594	1.1304	2.4708	34	6.36654	6.41428	12.3043	23.9259	48.0042	104.3	-5.8555	-0.936	-1.2234	-1.4904	-1.2657	33.8	6.87158	6.87158	13.273	23.9912	40.3381	104.5	-0.4402	-0.4253	-0.5427	-0.6552	-0.9147
104.6	0.0578	0.2162	0.4593	1.1321	2.4667	34.05	6.26586	6.31289	12.1094	23.5471	47.2469	104.4	-5.8536	-0.938	-1.2236	-1.4958	-1.2614	33.85	6.75295	6.75295	13.0436	23.5756	39.6371	104.6	-0.4409	-0.4285	-0.5474	-0.6564	-0.9115
104.7	0.058	0.2184	0.4591	1.1325	2.4663	34.1	6.16679	6.21312	11.9176	23.1743	46.5017	104.5	-5.8569	-0.9432	-1.2238	-1.4972	-1.2612	33.9	6.63638	6.63638	12.8181	23.1673	38.9484	104.7	-0.4409	-0.4321	-0.5481	-0.6552	-0.9095
104.8	0.0562	0.2184	0.4546	1.133	2.4636	34.15	6.06928	6.11491	11.7288	22.8074	45.7682	104.6	-5.8576	-0.9431	-1.22	-1.4967	-1.2612	33.95	6.52181	6.52181	12.5966	22.766	38.2717	104.8	-0.4417	-0.4369	-0.5544	-0.6572	-0.9121
104.9	0.0592	0.2212	0.4561	1.1339	2.4663	34.2	5.9733	6.01825	11.5431	22.4462	45.0462	104.7	-5.8581	-0.9452	-1.2213	-1.4978	-1.2558	34	6.40922	6.40922	12.3789	22.3718	37.6069	104.9	-0.4368	-0.4355	-0.5524	-0.6553	-0.9086
105	0.0518	0.2219	0.4519	1.1311	2.4636	34.25	5.87886	5.92313	11.3603	22.0909	44.3358	104.8	-5.8595	-0.9513	-1.2233	-1.4908	-1.26	34.05	6.29859	6.29859	12.1649	21.9844	36.9537	105	-0.4365	-0.4335	-0.5498	-0.6557	-0.908
105.1	0.0553	0.2264	0.4559	1.13	2.4647	34.3	5.7859	5.82951	11.1803	21.7412	43.6365	104.9	-5.8539	-0.9473	-1.2172	-1.4909	-1.2597	34.1	6.18986	6.18986	11.9547	21.6037	36.3119	105.1	-0.4355	-0.4372	-0.549	-0.6571	-0.9091
105.2	0.0553	0.2223	0.4559	1.1257	2.46	34.35	5.69442	5.73737	11.0033	21.397	42.9484	105	-5.8537	-0.9447	-1.2204	-1.4928	-1.2614	34.15	6.08303	6.08303	11.7481	21.2297	35.6814	105.2	-0.4359	-0.4383	-0.547	-0.6558	-0.9088
105.3	0.0563	0.2256	0.4565	1.125	2.4627	34.4	5.60437	5.64668	10.829	21.0583	42.271	105.1	-5.859	-0.9443	-1.218	-1.4906	-1.2644	34.2	5.97802	5.97802	11.5451	20.8621	35.0619	105.3	-0.4404	-0.4405	-0.5497	-0.6609	-0.9099
105.4	0.0558	0.227	0.4556	1.1254	2.4615	34.45	5.51575	5.55743	10.6575	20.7249	41.6044	105.2	-5.8557	-0.9445	-1.214	-1.4891	-1.2679	34.25	5.87483	5.87483	11.3456	20.5009	34.4532	105.4	-0.4392	-0.4449	-0.5518	-0.6676	-0.9098
105.5	0.060099	0.233499	0.461299	1.1317	2.4629	34.5	5.42855	5.4696	10.4887	20.3968	40.9484	105.3	-5.8594	-0.9426	-1.2177	-1.4934	-1.2702	34.3	5.77344	5.77344	11.1496	20.1461	33.8552	105.5	-0.4398	-0.4468	-0.5491	-0.6654	-0.9067
105.6	0.0617	0.2334	0.4608	1.1301	2.4614	34.55	5.34271	5.38314	10.3226	20.0739	40.3026	105.4	-5.8624	-0.9458	-1.2217	-1.4937	-1.2724	34.35	5.67378	5.67378	10.9569	19.7974	33.2676	105.6	-0.4396	-0.4471	-0.5484	-0.6646	-0.906
105.7	0.0567	0.2319	0.456	1.1262	2.4557	34.6	5.25824	5.29807	10.1591	19.7562	39.6672	105.5	-5.8675	-0.9538	-1.2271	-1.4958	-1.2709	34.4	5.57586	5.57586	10.7676	19.4548	32.6903	105.7	-0.4388	-0.4469	-0.5458	-0.6598	-0.9027
105.8	0.0625	0.2323	0.4554	1.1287	2.4551	34.65	5.17509	5.21433	9.99822	19.4434	39.0417	105.6	-5.8709	-0.9555	-1.2312	-1.4888	-1.2678	34.45	5.47962	5.47962	10.5816	19.118	32.123	105.8	-0.4418	-0.4471	-0.5487	-0.6618	-0.9013
105.9	0.0552	0.2269	0.447	1.1265	2.4466	34.7	5.09326	5.13191	9.83987	19.1356	38.4261	105.7	-5.8686	-0.9515	-1.2312	-1.4834	-1.272	34.5	5.38504	5.38504	10.3988	18.7872	31.5657	105.9	-0.437	-0.4453	-0.5502	-0.6591	-0.8989
106	0.0561	0.2314	0.4455	1.1278	2.4443	34.75	5.01274	5.0508	9.68406	18.8328	37.8203	105.8	-5.8634	-0.9467	-1.2283	-1.4785	-1.277	34.55	5.29211	5.29211	10.2191	18.4621	31.0181	106	-0.4394	-0.4438	-0.5505	-0.6589	-0.9023
106.1	0.0571	0.2288	0.4441	1.1269	2.4429	34.8	4.93347	4.97097	9.53069	18.5347	37.224	105.9	-5.8669	-0.9481	-1.2283	-1.4802	-1.271	34.6	5.20077	5.20077	10.0426	18.1426	30.48	106.1	-0.4408	-0.4408	-0.5505	-0.6565	-0.9001
106.2	0.0566	0.2268	0.442	1.1241	2.4422	34.85	4.85548	4.89241	9.37977	18.2413	36.6372	106	-5.869	-0.9491	-1.2321	-1.4773	-1.2714	34.65	5.11103	5.11103	9.86912	17.8287	29.9514	106.2	-0.4435	-0.4433	-0.5488	-0.656	-0.9001
106.3	0.0521	0.2258	0.4392	1.1155	2.4388	34.9	4.7787	4.81508	9.23122	17.9526	36.0596	106.1	-5.8629	-0.9454	-1.2305	-1.4778	-1.2744	34.7	5.02282	5.02282	9.69863	17.5203	29.4319	106.3	-0.4435	-0.4463	-0.5486	-0.6574	-0.9005
106.4	0.0534	0.2266	0.4394	1.1195	2.4335	34.95	4.70314	4.73897	9.08503	17.6684	35.4911	106.2	-5.8624	-0.9474	-1.2274	-1.4796	-1.277	34.75	4.93613	4.93613	9.5311	17.2172	28.9215	106.4	-0.4433	-0.4493	-0.5516	-0.6577	-0.9044
106.5	0.0542	0.2246	0.4366	1.1134	2.434	35	4.62879	4.66408	8.94117	17.3888	34.9317	106.3	-5.8632	-0.9497	-1.2314	-1.4809	-1.2751	34.8	4.85095	4.85095	9.36648	16.9194	28.4201	106.5	-0.4443	-0.4479	-0.5535	-0.6621	-0.9042
106.6	0.0527	0.2234	0.4311	1.1069	2.4308	35.05	4.5556	4.59036	8.79958	17.1136	34.381	106.4	-5.861	-0.9502	-1.2328	-1.4821	-1.2725	34.85	4.76724	4.76724	9.20469	16.6267	27.9274	106.6	-0.445	-0.4491	-0.5535	-0.6649	-0.9045
106.7	0.0492	0.2193	0.427	1.1058	2.4308	35.1	4.48358	4.51782	8.66024	16.8427	33.8391	106.5	-5.8618	-0.9555	-1.2342	-1.4785	-1.2731	34.9	4.68498	4.68498	9.04573	16.3391	27.4433	106.7	-0.4428	-0.4523	-0.5553	-0.6674	-0.9067
106.8	0.0491	0.2128	0.429	1.1001	2.4279	35.15	4.41268	4.44641	8.52309	16.5762	33.3057	106.6	-5.8612	-0.9502	-1.2381	-1.4749	-1.2718	34.95	4.60413	4.60413	8.88949	16.0565	26.9675	106.8	-0.4449	-0.449	-0.5538	-0.6661	-0.9035
106.9	0.0484	0.2113	0.4347	1.1005	2.4252	35.2	4.34291	4.37614	8.38812	16.3138	32.7807	106.7	-5.8633	-0.955	-1.2419	-1.4733	-1.2716	35	4.52467	4.52467	8.73595	15.7788	26.5001	106.9	-0.445	-0.4471	-0.5551	-0.6675	-0.9088
107	0.0511	0.2138	0.4383	1.0977	2.4219	35.25	4.27425	4.30698	8.2553	16.0556	32.2641	106.8	-5.8631	-0.9565	-1.2406	-1.4741	-1.2751	35.05	4.4466	4.4466	8.5851	15.5059	26.0409	107	-0.4422	-0.4474	-0.5526	-0.6715	-0.9104
107.1	0.0507	0.2114	0.4378	1.0926	2.422	35.3	4.20667	4.23891	8.12457	15.8015	31.7556	106.9	-5.8652	-0.96	-1.2431	-1.4724	-1.2747	35.1	4.36987	4.36987	8.43683	15.2378	25.5896	107.1	-0.4448	-0.4481	-0.5532	-0.6749	-0.9099
107.2	0.0437	0.2117	0.4334	1.0866	2.4211	35.35	4.14016	4.17192	7.99593	15.5515	31.2551	107	-5.8659	-0.9589	-1.2406	-1.4764	-1.275	35.15	4.29448	4.29448	8.29114	14.9743	25.1462	107.2	-0.4373	-0.4509	-0.5499	-0.6734	-0.9085
107.3	0.0455	0.2129	0.4355	1.0887	2.421	35.4	4.0747	4.10598	7.86931	15.3054	30.7625	107.1	-5.8668	-0.9631	-1.2413	-1.4748	-1.279	35.2	4.22037	4.22037	8.14796	14.7153	24.7105	107.3	-0.4376	-0.4481	-0.5514	-0.6697	-0.9054
107.4	0.0476	0.2189	0.4392	1.0907	2.4283	35.45	4.01028	4.04108	7.74469	15.0631	30.2777	107.2	-5.868	-0.9626	-1.2433	-1.4736	-1.2791	35.25	4.14754	4.14754	8.00725	14.4609	24.2824	107.4	-0.4395	-0.4495	-0.5507	-0.6703	-0.907
107.5	0.048	0.2184	0.4413	1.0889	2.4255	35.5	3.94688	3.97722	7.62207	14.8248	29.8006	107.3	-5.8668	-0.9603	-1.2424	-1.4737	-1.2736	35.3	4.07599	4.07599	7.869	14.2109	23.8618	107.5	-0.4423	-0.4508	-0.5516	-0.6729	-0.9057
107.6	0.0404	0.2102	0.4295	1.0826	2.4176	35.55	3.88447	3.91436	7.50137	14.5902	29.331	107.4	-5.8675	-0.9602	-1.2438	-1.4739	-1.2734	35.35	4.00565	4.00565	7.73311	13.9652	23.4484	107.6	-0.4435	-0.4565	-0.5501	-0.6727	-0.9055
107.7	0.041	0.2076	0.4271	1.08	2.4151	35.6	3.82306	3.85251	7.3826	14.3593	28.8688	107.5	-5.8641	-0.959	-1.2356	-1.4739	-1.2703	35.4	3.93655	3.93655	7.5996	13.7238	23.0423	107.7	-0.4428	-0.4541	-0.5471	-0.6765	-0.9072
107.8	0.0437	0.2044	0.424601	1.0802	2.4141	35.65	3.76262	3.79162	7.2657	14.1321	28.4139	107.6	-5.8642	-0.9575	-1.2311	-1.4712	-1.2704	35.45	3.86862	3.86862	7.46838	13.4865	22.6432	107.8	-0.4424	-0.4556	-0.5454	-0.6773	-0.9069
107.9	0.048	0.2094	0.4223	1.0822	2.4164	35.7	3.70313	3.73169	7.15064	13.9084	27.9661	107.7	-5.8612	-0.9506	-1.2229	-1.4752	-1.271	35.5	3.80187	3.80187	7.33942	13.2534	22.2511	107.9	-0.4405	-0.4578	-0.5444	-0.6747	-0.9005
108	0.048	0.2066	0.4256	1.0845	2.412	35.75	3.64458	3.67272	7.03743	13.6883	27.5255	107.8	-5.8624	-0.9502	-1.2231	-1.4673	-1.2751	35.55	3.73628	3.73628	7.21272	13.0243	21.8658	108	-0.4405	-0.459	-0.5433	-0.6778	-0.901
108.1	0.0413	0.1979	0.4208	1.0787	2.4068	35.8	3.58696	3.61468	6.92599	13.4717	27.0918	107.9	-5.8571	-0.9466	-1.2187	-1.4685	-1.275	35.6	3.67182	3.67182	7.08818	12.7992	21.4872	108.1	-0.4436	-0.4583	-0.5435	-0.6768	-0.9046
108.2	0.042	0.2025	0.4212	1.0808	2.4059	35.85	3.53025	3.55755	6.81634	13.2586	26.6649	108	-5.8553	-0.9489	-1.2188	-1.4672	-1.2732	35.65	3.60847	3.60847	6.96582	12.578	21.1152	108.2	-0.447	-0.4587	-0.545	-0.68	-0.905
108.3	0.0415	0.2076	0.4243	1.0834	2.4048	35.9	3.47444	3.50133	6.7084	13.0488	26.2448	108.1	-5.8516	-0.9471	-1.217	-1.4671	-1.2732	35.7	3.54621	3.54621	6.84555	12.3606	20.7496	108.3	-0.4483	-0.4607	-0.5481	-0.6799	-0.9094
108.4	0.0387	0.2099	0.4258	1.0858	2.4002	35.95	3.4195	3.44599	6.60218	12.8423	25.8313	108.2	-5.8555	-0.9462	-1.2214	-1.4674	-1.2726	35.75	3.48503	3.48503	6.72737	12.1469	20.3904	108.4	-0.4524	-0.4568	-0.5481	-0.6802	-0.9123
108.5	0.0371	0.2077	0.427	1.085	2.3978	36	3.36545	3.39154	6.49765	12.6391	25.4243	108.3	-5.8529	-0.9456	-1.2225	-1.4666	-1.2756	35.8	3.42491	3.42491	6.61124	11.937	20.0375	108.5	-0.4555	-0.4525	-0.5481	-0.6817	-0.9114
108.6	0.0353	0.2113	0.4264	1.083	2.3958	36.05	3.31224	3.33793	6.39476	12.4391	25.0237	108.4	-5.8497	-0.9483	-1.2212	-1.4635	-1.2772	35.85	3.36582	3.36582	6.49711	11.7307	19.6906	108.6	-0.4535	-0.4513	-0.5491	-0.6793	-0.9107
108.7	0.038	0.2144	0.4306	1.0893	2.3948	36.1	3.25988	3.28519	6.29352	12.2423	24.6295	108.5	-5.8485	-0.9444	-1.2216	-1.4643	-1.2779	35.9	3.30776	3.30776	6.38496	11.5281	19.3499	108.7	-0.4528	-0.4514	-0.5488	-0.679	-0.9082
108.8	0.0354	0.2136	0.431	1.0872	2.3908	36.15	3.20833	3.23327	6.19387	12.0486	24.2415	108.6	-5.8491	-0.9456	-1.2207	-1.4609	-1.2786	35.95	3.25069	3.25069	6.27474	11.3288	19.015	108.8	-0.4567	-0.4521	-0.5504	-0.6786	-0.9092
108.9	0.0349	0.2127	0.431	1.0868	2.3915	36.2	3.15761	3.18217	6.09579	11.8579	23.8596	108.7	-5.849	-0.944	-1.2234	-1.4619	-1.2707	36	3.19461	3.19461	6.16642	11.1331	18.6859	108.9	-0.458	-0.4543	-0.5521	-0.6809	-0.9116
109	0.039999	0.217699	0.4399	1.0886	2.3919	36.25	3.10769	3.13188	5.99929	11.6703	23.4838	108.8	-5.8541	-0.9486	-1.2299	-1.4576	-1.2714	36.05	3.1395	3.1395	6.05999	10.9407	18.3626	109	-0.4594	-0.4555	-0.5543	-0.6844	-0.913
109.1	0.0438	0.2162	0.4335	1.0866	2.3891	36.3	3.05856	3.08238	5.90429	11.4857	23.1138	108.9	-5.848	-0.9439	-1.2255	-1.4535	-1.2689	36.1	3.08534	3.08534	5.95538	10.7517	18.0449	109.1	-0.4642	-0.4553	-0.5533	-0.6824	-0.9177
109.2	0.0455	0.2152	0.4369	1.0813	2.3873	36.35	3.01021	3.03368	5.81082	11.304	22.7497	109	-5.8426	-0.9409	-1.2188	-1.4571	-1.2696	36.15	3.03212	3.03212	5.85259	10.566	17.7327	109.2	-0.4634	-0.4532	-0.5521	-0.6796	-0.9173
109.3	0.0442	0.2158	0.4382	1.0775	2.3828	36.4	2.96262	2.98573	5.71881	11.1251	22.3913	109.1	-5.8477	-0.9422	-1.2236	-1.4547	-1.2697	36.2	2.97981	2.97981	5.75157	10.3834	17.4259	109.3	-0.4636	-0.4521	-0.5532	-0.6793	-0.9148
109.4	0.0423	0.2143	0.4375	1.0746	2.3823	36.45	2.91578	2.93854	5.62826	10.9491	22.0386	109.2	-5.845	-0.9384	-1.2241	-1.454	-1.2649	36.25	2.9284	2.9284	5.65229	10.204	17.1244	109.4	-0.4662	-0.4615	-0.5531	-0.6855	-0.9148
109.5	0.0381	0.2129	0.4377	1.0711	2.3802	36.5	2.86968	2.89211	5.53916	10.7759	21.6915	109.3	-5.8446	-0.9334	-1.2228	-1.4508	-1.259	36.3	2.87789	2.87789	5.55475	10.0277	16.8282	109.5	-0.4578	-0.4515	-0.5506	-0.6795	-0.9103
109.6	0.0473	0.2124	0.4397	1.0741	2.3796	36.55	2.82431	2.8464	5.45146	10.6054	21.3498	109.4	-5.8437	-0.9327	-1.22	-1.4464	-1.2554	36.35	2.82825	2.82825	5.45887	9.85451	16.5371	109.6	-0.454	-0.4483	-0.5496	-0.672	-0.9043
109.7	0.0475	0.2117	0.4409	1.0667	2.3794	36.6	2.77967	2.80143	5.36515	10.4376	21.0136	109.5	-5.8393	-0.9292	-1.2179	-1.4427	-1.2521	36.4	2.77946	2.77946	5.36466	9.6843	16.2511	109.7	-0.4569	-0.4481	-0.55	-0.6715	-0.9081
109.8	0.043	0.206	0.4408	1.0644	2.3817	36.65	2.73572	2.75715	5.2802	10.2724	20.6826	109.6	-5.8361	-0.9234	-1.215	-1.4466	-1.2432	36.45	2.73151	2.73151	5.27207	9.51701	15.97	109.8	-0.4549	-0.4467	-0.548	-0.6679	-0.9081
109.9	0.0393	0.2031	0.4359	1.0603	2.3769	36.7	2.69247	2.71358	5.1966	10.1099	20.3568	109.7	-5.8387	-0.9287	-1.2095	-1.4421	-1.2431	36.5	2.68439	2.68439	5.18108	9.35262	15.6938	109.9	-0.4586	-0.4447	-0.5452	-0.668	-0.907
110	0.0436	0.2055	0.4397	1.0569	2.3785	36.75	2.64991	2.6707	5.11433	9.95	20.0362	109.8	-5.8381	-0.9227	-1.2077	-1.4395	-1.2403	36.55	2.63809	2.63809	5.09167	9.19109	15.4224	110	-0.4615	-0.4455	-0.5465	-0.6662	-0.9034
110.1	0.0498	0.211	0.4458	1.0596	2.3798	36.8	2.60801	2.62849	5.03336	9.79257	19.7206	109.9	-5.8383	-0.9256	-1.2099	-1.4344	-1.2422	36.6	2.59259	2.59259	5.0038	9.03234	15.1557	110.1	-0.4611	-0.441	-0.5426	-0.66	-0.8992
110.2	0.0508	0.2127	0.44	1.0598	2.3799	36.85	2.56678	2.58696	4.95367	9.63767	19.4101	110	-5.8391	-0.925	-1.2098	-1.4353	-1.2464	36.65	2.54787	2.54787	4.91745	8.87636	14.8936	110.2	-0.4573	-0.4412	-0.5414	-0.6621	-0.8974
110.3	0.0547	0.2153	0.4428	1.0619	2.3827	36.9	2.5262	2.54607	4.87524	9.48519	19.1043	110.1	-5.841	-0.924	-1.215	-1.439	-1.2429	36.7	2.50392	2.50392	4.83259	8.72305	14.6361	110.3	-0.4617	-0.4434	-0.5466	-0.6618	-0.9018
110.4	0.0511	0.2156	0.4357	1.0602	2.3843	36.95	2.48626	2.50584	4.79805	9.33512	18.8035	110.2	-5.8455	-0.9309	-1.2141	-1.4393	-1.2398	36.75	2.46073	2.46073	4.74919	8.57239	14.383	110.4	-0.4694	-0.4496	-0.5485	-0.6665	-0.9036
110.5	0.0478	0.2147	0.4331	1.0524	2.3764	37	2.44696	2.46624	4.7221	9.18745	18.5073	110.3	-5.8421	-0.9312	-1.2112	-1.4422	-1.239	36.8	2.41829	2.41829	4.66724	8.42436	14.1343	110.5	-0.4642	-0.4456	-0.5435	-0.6626	-0.9017
110.6	0.0552	0.2153	0.4351	1.053	2.3775	37.05	2.40828	2.42726	4.64733	9.0421	18.2159	110.4	-5.8426	-0.9307	-1.2108	-1.4428	-1.2309	36.85	2.37657	2.37657	4.58669	8.27887	13.89	110.6	-0.4645	-0.4456	-0.5418	-0.6616	-0.9052
110.7	0.0547	0.2205	0.4363	1.0482	2.3754	37.1	2.37021	2.38891	4.57376	8.89907	17.929	110.5	-5.8412	-0.9259	-1.2099	-1.4357	-1.235	36.9	2.33558	2.33558	4.50755	8.13592	13.6499	110.7	-0.4615	-0.4429	-0.5352	-0.6543	-0.904
110.8	0.0514	0.2142	0.4288	1.0446	2.372	37.15	2.33273	2.35116	4.50135	8.75829	17.6467	110.6	-5.8387	-0.9216	-1.2088	-1.4334	-1.2359	36.95	2.29529	2.29529	4.42977	7.99542	13.4139	110.8	-0.4575	-0.4387	-0.53	-0.6525	-0.9068
110.9	0.0488	0.2137	0.4302	1.0415	2.3714	37.2	2.29585	2.314	4.43008	8.61973	17.3687	110.7	-5.8363	-0.9205	-1.2079	-1.4354	-1.2342	37	2.2557	2.2557	4.35333	7.85735	13.182	110.9	-0.455	-0.436	-0.5315	-0.6528	-0.9038
111	0.0416	0.2126	0.4281	1.0371	2.3665	37.25	2.25956	2.27744	4.35995	8.48338	17.0953	110.8	-5.8373	-0.9206	-1.2072	-1.4325	-1.2361	37.05	2.2168	2.2168	4.27822	7.72169	12.9542	111	-0.4558	-0.4348	-0.5372	-0.6489	-0.9097
111.1	0.0461	0.2101	0.431	1.035	2.3694	37.3	2.22384	2.24144	4.29092	8.34918	16.826	110.9	-5.8334	-0.9133	-1.2063	-1.4292	-1.2342	37.1	2.17856	2.17856	4.20439	7.58836	12.7303	111.1	-0.4543	-0.4355	-0.5388	-0.6481	-0.9083
111.2	0.0429	0.2073	0.4307	1.0356	2.3674	37.35	2.18869	2.20603	4.223	8.21711	16.5611	111	-5.8315	-0.9105	-1.205	-1.4275	-1.2331	37.15	2.14099	2.14099	4.13185	7.45735	12.5102	111.2	-0.4535	-0.431	-0.5383	-0.6475	-0.9077
111.3	0.0369	0.2082	0.4293	1.0323	2.3644	37.4	2.15408	2.17116	4.15614	8.08712	16.3003	111.1	-5.8298	-0.9087	-1.2029	-1.4263	-1.2298	37.2	2.10406	2.10406	4.06056	7.32858	12.294	111.3	-0.4563	-0.431	-0.5361	-0.647	-0.9075
111.4	0.0388	0.2059	0.4276	1.0324	2.3653	37.45	2.12003	2.13685	4.09034	7.95918	16.0436	111.2	-5.824	-0.9051	-1.2052	-1.4258	-1.2268	37.25	2.06777	2.06777	3.99049	7.20204	12.0816	111.4	-0.4519	-0.4296	-0.5296	-0.6408	-0.9069
111.5	0.0412	0.2068	0.4293	1.0313	2.3653	37.5	2.08652	2.10309	4.02559	7.83329	15.791	111.3	-5.8256	-0.9069	-1.2111	-1.4243	-1.2265	37.3	2.03211	2.03211	3.92164	7.07771	11.8728	111.5	-0.446	-0.4231	-0.5249	-0.6337	-0.9023
111.6	0.0372	0.2036	0.4258	1.0287	2.3617	37.55	2.05353	2.06985	3.96185	7.70937	15.5424	111.4	-5.8244	-0.9061	-1.2122	-1.4214	-1.2268	37.35	1.99706	1.99706	3.85398	6.95551	11.6676	111.6	-0.4445	-0.4209	-0.5249	-0.636	-0.9044
111.7	0.0395	0.2046	0.4286	1.0318	2.3604	37.6	2.02107	2.03715	3.89914	7.58743	15.2977	111.5	-5.8223	-0.9068	-1.2144	-1.4213	-1.2234	37.4	1.96262	1.96262	3.78749	6.83544	11.466	111.7	-0.4455	-0.4224	-0.5259	-0.6363	-0.9091
111.8	0.0434	0.2042	0.4328	1.0324	2.3596	37.65	1.98912	2.00495	3.83741	7.46741	15.0568	111.6	-5.8202	-0.9007	-1.2139	-1.4171	-1.2252	37.45	1.92877	1.92877	3.72214	6.71743	11.2679	111.8	-0.4448	-0.4176	-0.5274	-0.6345	-0.912
111.9	0.0386	0.2031	0.4335	1.0286	2.3585	37.7	1.95767	1.97327	3.77665	7.34928	14.8197	111.7	-5.8143	-0.8994	-1.2058	-1.4175	-1.2227	37.5	1.8955	1.8955	3.65792	6.60146	11.0732	111.9	-0.4403	-0.4134	-0.5236	-0.6309	-0.9107
112	0.0436	0.2044	0.4357	1.0286	2.3584	37.75	1.92673	1.94209	3.71687	7.23304	14.5864	111.8	-5.8153	-0.9016	-1.2012	-1.418	-1.2234	37.55	1.86281	1.86281	3.59481	6.48751	10.8819	112	-0.442	-0.4113	-0.5208	-0.632	-0.913
112.1	0.0431	0.2023	0.4375	1.0266	2.3582	37.8	1.89626	1.9114	3.65802	7.11862	14.3567	111.9	-5.8142	-0.9057	-1.1982	-1.4206	-1.2165	37.6	1.83068	1.83068	3.53279	6.37552	10.6938	112.1	-0.4391	-0.4087	-0.5181	-0.6301	-0.9068
112.2	0.0425	0.2056	0.4376	1.0245	2.3558	37.85	1.86629	1.88119	3.60012	7.00603	14.1307	112	-5.8122	-0.9068	-1.199	-1.4183	-1.2212	37.65	1.79911	1.79911	3.47185	6.26547	10.5091	112.2	-0.4338	-0.4053	-0.5131	-0.6333	-0.9047
112.3	0.0438	0.2099	0.4393	1.0263	2.3539	37.9	1.83678	1.85147	3.54312	6.8952	13.9082	112.1	-5.8106	-0.9025	-1.1939	-1.4225	-1.2179	37.7	1.76808	1.76808	3.41195	6.15731	10.3275	112.3	-0.43	-0.4035	-0.5108	-0.6324	-0.9042
112.4	0.043	0.2084	0.4374	1.0264	2.3501	37.95	1.80775	1.82221	3.48703	6.78613	13.6892	112.2	-5.8141	-0.9055	-1.1963	-1.4195	-1.2112	37.75	1.73759	1.73759	3.35308	6.05102	10.1491	112.4	-0.4286	-0.4044	-0.506	-0.6298	-0.9016
112.5	0.0434	0.2113	0.4375	1.0242	2.3499	38	1.77917	1.79341	3.43183	6.6788	13.4737	112.3	-5.8105	-0.9016	-1.2004	-1.42	-1.209	37.8	1.70762	1.70762	3.29524	5.94658	9.97379	112.5	-0.4262	-0.396	-0.4985	-0.6239	-0.8928
112.6	0.0442	0.2166	0.440599	1.0294	2.3509	38.05	1.75104	1.76507	3.3775	6.57315	13.2615	112.4	-5.8061	-0.8956	-1.1939	-1.4145	-1.2124	37.85	1.67817	1.67817	3.23839	5.84394	9.80149	112.6	-0.4263	-0.3954	-0.4931	-0.6215	-0.8917
112.7	0.046	0.2186	0.4484	1.0321	2.3542	38.1	1.72337	1.73718	3.32404	6.46919	13.0528	112.5	-5.8054	-0.8908	-1.1938	-1.4157	-1.2127	37.9	1.64923	1.64923	3.18253	5.74308	9.6322	112.7	-0.4274	-0.3961	-0.4897	-0.6203	-0.8915
112.8	0.0456	0.2185	0.447	1.0323	2.3526	38.15	1.69612	1.70973	3.27141	6.36686	12.8473	112.6	-5.8069	-0.886	-1.1958	-1.4197	-1.2094	37.95	1.62079	1.62079	3.12762	5.64395	9.46581	112.8	-0.43	-0.3967	-0.4856	-0.6194	-0.8913
112.9	0.0453	0.2239	0.4459	1.0342	2.3486	38.2	1.66931	1.68271	3.21962	6.26615	12.645	112.7	-5.8049	-0.8893	-1.1937	-1.4165	-1.2098	38	1.59283	1.59283	3.07366	5.54653	9.3023	112.9	-0.4335	-0.3988	-0.4922	-0.6202	-0.8943
113	0.0426	0.2197	0.4382	1.0251	2.3434	38.25	1.64292	1.65612	3.16866	6.16704	12.4459	112.8	-5.7974	-0.8835	-1.1888	-1.4174	-1.2103	38.05	1.56537	1.56537	3.02064	5.45081	9.14165	113	-0.4329	-0.4027	-0.4906	-0.6185	-0.8891
113.1	0.0388	0.217	0.4334	1.0211	2.3378	38.3	1.61695	1.62995	3.11849	6.06949	12.25	112.9	-5.7952	-0.8826	-1.186	-1.4146	-1.2061	38.1	1.53837	1.53837	2.96853	5.35673	8.98375	113.1	-0.4281	-0.4005	-0.4843	-0.613	-0.8826
113.2	0.0391	0.2182	0.4358	1.0229	2.3386	38.35	1.59139	1.6042	3.06913	5.9735	12.0572	113	-5.7935	-0.8814	-1.1849	-1.4179	-1.203	38.15	1.51184	1.51184	2.91733	5.26429	8.8286	113.2	-0.4302	-0.3998	-0.4854	-0.6126	-0.8822
113.3	0.0382	0.2189	0.433	1.0199	2.3334	38.4	1.56623	1.57885	3.02054	5.87901	11.8673	113.1	-5.7969	-0.8833	-1.1893	-1.4154	-1.2029	38.2	1.48577	1.48577	2.867	5.17343	8.67612	113.3	-0.4343	-0.4016	-0.4845	-0.6116	-0.882
113.4	0.0353	0.2219	0.432	1.0161	2.3292	38.45	1.54147	1.5539	2.97272	5.78602	11.6805	113.2	-5.7986	-0.8801	-1.1877	-1.4188	-1.1945	38.25	1.46014	1.46014	2.81754	5.08414	8.52628	113.4	-0.4343	-0.4027	-0.4838	-0.6107	-0.8801
113.5	0.0327	0.2175	0.4281	1.0117	2.3231	38.5	1.5171	1.52934	2.92567	5.69451	11.4966	113.3	-5.7957	-0.8793	-1.1861	-1.4123	-1.196	38.3	1.43496	1.43496	2.76894	4.99641	8.37905	113.5	-0.4305	-0.397	-0.479	-0.6041	-0.8736
113.6	0.028	0.2159	0.4266	1.0111	2.3218	38.55	1.49312	1.50518	2.87935	5.60444	11.3156	113.4	-5.7904	-0.8783	-1.1848	-1.414	-1.201	38.35	1.41022	1.41022	2.72118	4.91018	8.23434	113.6	-0.4314	-0.3943	-0.4791	-0.6044	-0.8724
113.7	0.0298	0.2221	0.4354	1.0158	2.3273	38.6	1.46952	1.48139	2.83377	5.51581	11.1375	113.5	-5.7848	-0.8803	-1.1861	-1.4211	-1.2008	38.4	1.3859	1.3859	2.67424	4.82545	8.09216	113.7	-0.429	-0.3899	-0.4759	-0.6053	-0.8676
113.8	0.0342	0.2242	0.4358	1.0185	2.3307	38.65	1.44629	1.45798	2.78891	5.42856	10.9622	113.6	-5.7836	-0.8829	-1.1961	-1.4223	-1.1925	38.45	1.362	1.362	2.62811	4.74217	7.95242	113.8	-0.4293	-0.3892	-0.4731	-0.6026	-0.8659
113.9	0.0337	0.2268	0.4372	1.0174	2.3298	38.7	1.42342	1.43494	2.74476	5.34269	10.7896	113.7	-5.7853	-0.8801	-1.1997	-1.4215	-1.1875	38.5	1.33851	1.33851	2.58277	4.66034	7.81509	113.9	-0.4303	-0.3873	-0.476	-0.6047	-0.8668
114	0.0297	0.224	0.4376	1.0153	2.3234	38.75	1.40092	1.41227	2.70132	5.2582	10.6198	113.8	-5.7825	-0.881	-1.1986	-1.4186	-1.1851	38.55	1.31543	1.31543	2.53823	4.57992	7.68016	114	-0.4286	-0.3882	-0.4766	-0.6063	-0.8722
114.1	0.0307	0.2252	0.4334	1.0169	2.3195	38.8	1.37878	1.38995	2.65855	5.17503	10.4526	113.9	-5.7779	-0.8789	-1.1958	-1.4211	-1.1848	38.6	1.29274	1.29274	2.49444	4.50089	7.54754	114.1	-0.4308	-0.3927	-0.4787	-0.6064	-0.8706
114.2	0.032	0.2289	0.4343	1.0191	2.3129	38.85	1.35698	1.36799	2.61647	5.09319	10.2881	114	-5.7809	-0.8749	-1.1943	-1.4201	-1.1854	38.65	1.27045	1.27045	2.45142	4.42323	7.41724	114.2	-0.4319	-0.3915	-0.4755	-0.6057	-0.8674
114.3	0.0261	0.224	0.432	1.0155	2.3053	38.9	1.33553	1.34637	2.57505	5.01263	10.1261	114.1	-5.7813	-0.8724	-1.197	-1.4214	-1.1867	38.7	1.24854	1.24854	2.40913	4.3469	7.28917	114.3	-0.4295	-0.3928	-0.4758	-0.6054	-0.8658
114.4	0.0245	0.2182	0.4286	1.0167	2.2997	38.95	1.31441	1.3251	2.53428	4.93335	9.96674	114.2	-5.7806	-0.8717	-1.2003	-1.4187	-1.1901	38.75	1.22701	1.22701	2.36758	4.27189	7.16331	114.4	-0.421	-0.3831	-0.4702	-0.599	-0.8582
114.5	0.0283	0.2171	0.4255	1.0153	2.2961	39	1.29364	1.30416	2.49417	4.85533	9.80987	114.3	-5.7788	-0.8718	-1.1977	-1.4168	-1.193	38.8	1.20585	1.20585	2.32674	4.19819	7.03965	114.5	-0.4179	-0.3808	-0.4667	-0.5971	-0.855
114.6	0.0259	0.2179	0.4303	1.0131	2.2919	39.05	1.27319	1.28355	2.45468	4.77853	9.65544	114.4	-5.7779	-0.876	-1.2011	-1.4186	-1.1892	38.85	1.18506	1.18506	2.28661	4.12574	6.91811	114.6	-0.4195	-0.3847	-0.4671	-0.5956	-0.8549
114.7	0.0222	0.2087	0.4275	1.0035	2.2835	39.1	1.25306	1.26327	2.41583	4.70296	9.50348	114.5	-5.7805	-0.876	-1.1984	-1.4214	-1.1887	38.9	1.16462	1.16462	2.24717	4.05456	6.79869	114.7	-0.4229	-0.3848	-0.4644	-0.6007	-0.8508
114.8	0.0219	0.2053	0.4253	0.9977	2.2782	39.15	1.23325	1.24331	2.37759	4.62858	9.35388	114.6	-5.7839	-0.8768	-1.2006	-1.424	-1.1902	38.95	1.14454	1.14454	2.20841	3.9846	6.68131	114.8	-0.4233	-0.3879	-0.4632	-0.6004	-0.8503
114.9	0.0256	0.2072	0.4253	0.9953	2.2777	39.2	1.21376	1.22366	2.33995	4.55537	9.20664	114.7	-5.7855	-0.8773	-1.1974	-1.4248	-1.1905	39	1.1248	1.1248	2.17032	3.91585	6.56596	114.9	-0.4221	-0.39	-0.4638	-0.6004	-0.8504
115	0.0271	0.207	0.4261	0.9937	2.2787	39.25	1.19457	1.20433	2.30291	4.48333	9.06174	114.8	-5.7873	-0.88	-1.1961	-1.4272	-1.194	39.05	1.10541	1.10541	2.13289	3.84829	6.45263	115	-0.421	-0.3886	-0.4636	-0.6013	-0.8496
115.1	0.0258	0.2041	0.422	0.9899	2.2748	39.3	1.17569	1.18529	2.26645	4.41242	8.9191	114.9	-5.7864	-0.8815	-1.1995	-1.4275	-1.1945	39.1	1.08634	1.08634	2.0961	3.78189	6.34123	115.1	-0.4207	-0.3877	-0.4636	-0.6006	-0.8476
115.2	0.0238	0.2047	0.4204	0.9885	2.271	39.35	1.1571	1.16657	2.23058	4.34264	8.77873	115	-5.7853	-0.883	-1.1975	-1.4302	-1.1947	39.15	1.06761	1.06761	2.05995	3.71665	6.23178	115.2	-0.4133	-0.3875	-0.4597	-0.5978	-0.8416
115.3	0.019	0.2039	0.4208	0.9919	2.2676	39.4	1.13881	1.14813	2.19527	4.27396	8.64054	115.1	-5.7831	-0.8786	-1.1983	-1.4303	-1.1935	39.2	1.0492	1.0492	2.02442	3.65252	6.1242	115.3	-0.4119	-0.3885	-0.4583	-0.5981	-0.8406
115.4	0.0164	0.202	0.4146	0.988	2.2595	39.45	1.12081	1.12999	2.16052	4.20636	8.50454	115.2	-5.7793	-0.8801	-1.2003	-1.4297	-1.1966	39.25	1.03111	1.03111	1.9895	3.5895	6.01849	115.4	-0.4184	-0.3905	-0.4584	-0.5989	-0.8436
115.5	0.018	0.201	0.4178	0.9943	2.2598	39.5	1.10309	1.11213	2.12632	4.13984	8.37069	115.3	-5.7816	-0.8818	-1.1994	-1.4302	-1.1953	39.3	1.01333	1.01333	1.95519	3.52758	5.91461	115.5	-0.418	-0.3891	-0.4602	-0.5947	-0.8436
115.6	0.0218	0.2022	0.4171	0.9967	2.2607	39.55	1.08565	1.09456	2.09266	4.07437	8.23893	115.4	-5.7819	-0.8827	-1.1978	-1.4288	-1.1999	39.35	0.995854	0.995854	1.92147	3.46671	5.81252	115.6	-0.4237	-0.392	-0.4644	-0.5996	-0.8465
115.7	0.0196	0.2015	0.418	0.9981	2.2575	39.6	1.06849	1.07726	2.05953	4.00993	8.10927	115.5	-5.7774	-0.8765	-1.1985	-1.4351	-1.2034	39.4	0.978683	0.978683	1.88833	3.40691	5.7122	115.7	-0.4252	-0.3959	-0.4668	-0.6035	-0.8481
115.8	0.0178	0.2018	0.4161	1.0031	2.2575	39.65	1.0516	1.06024	2.02693	3.94651	7.98163	115.6	-5.7832	-0.8802	-1.2002	-1.4385	-1.2047	39.45	0.961806	0.961806	1.85576	3.34813	5.6136	115.8	-0.4231	-0.3961	-0.4649	-0.6033	-0.847
115.9	0.0206	0.2039	0.4119	1.0054	2.2552	39.7	1.03498	1.04349	1.99484	3.8841	7.856	115.7	-5.7847	-0.8842	-1.2021	-1.4358	-1.2083	39.5	0.94522	0.94522	1.82375	3.29037	5.51671	115.9	-0.4216	-0.395	-0.4612	-0.6046	-0.8435
116	0.0202	0.204	0.4145	1.0068	2.2545	39.75	1.01862	1.027	1.96327	3.82267	7.73237	115.8	-5.7821	-0.8857	-1.2069	-1.4391	-1.2101	39.55	0.928923	0.928923	1.7923	3.23361	5.42151	116	-0.418	-0.3949	-0.4629	-0.604	-0.8448
116.1	0.0126	0.1946	0.4059	1.0021	2.2483	39.8	1.00252	1.01077	1.93219	3.76222	7.61066	115.9	-5.7812	-0.89	-1.2094	-1.4419	-1.2119	39.6	0.912904	0.912904	1.76139	3.17782	5.32793	116.1	-0.4187	-0.4001	-0.4676	-0.6063	-0.8499
116.2	0.0054	0.1913	0.402	0.9965	2.2435	39.85	0.98667	0.994801	1.90161	3.70272	7.49089	116	-5.783	-0.8899	-1.2126	-1.443	-1.2126	39.65	0.897164	0.897164	1.73102	3.123	5.23599	116.2	-0.416	-0.4029	-0.4686	-0.6058	-0.8478
116.3	0.0044	0.1864	0.4021	0.9966	2.2443	39.9	0.971072	0.97908	1.87151	3.64416	7.37299	116.1	-5.7833	-0.8913	-1.2148	-1.4425	-1.2094	39.7	0.881692	0.881692	1.70116	3.06913	5.14562	116.3	-0.4176	-0.4023	-0.4695	-0.6029	-0.8492
116.4	-0.001	0.1855	0.3972	0.9918	2.2416	39.95	0.955721	0.963608	1.84188	3.58653	7.25694	116.2	-5.7796	-0.8922	-1.2117	-1.4433	-1.2116	39.75	0.866488	0.866488	1.67182	3.01618	5.05681	116.4	-0.4134	-0.4025	-0.4648	-0.6017	-0.8465
116.5	0.001799	0.186699	0.4043	0.9952	2.242	40	0.940615	0.948383	1.81273	3.52981	7.14274	116.3	-5.7749	-0.8882	-1.2102	-1.4442	-1.2115	39.8	0.851548	0.851548	1.64299	2.96415	4.96955	116.5	-0.4118	-0.4001	-0.4595	-0.5946	-0.8429
116.6	0.0011	0.1868	0.4019	0.9952	2.2395	40.05	0.925745	0.933397	1.78403	3.47399	7.03032	116.4	-5.7727	-0.8905	-1.212	-1.4449	-1.2126	39.85	0.836864	0.836864	1.61465	2.91302	4.88378	116.6	-0.4153	-0.4057	-0.461	-0.5956	-0.8449
116.7	-0.0042	0.1822	0.4003	0.9939	2.2278	40.1	0.911112	0.918649	1.75579	3.41905	6.91969	116.5	-5.7742	-0.8881	-1.2079	-1.4473	-1.209	39.9	0.822435	0.822435	1.58681	2.86277	4.79951	116.7	-0.4147	-0.4072	-0.4607	-0.5933	-0.8398
116.8	-0.0052	0.178	0.3985	0.9969	2.2262	40.15	0.896709	0.904132	1.728	3.36498	6.81078	116.6	-5.7775	-0.8932	-1.2107	-1.4479	-1.2058	39.95	0.808253	0.808253	1.55944	2.81338	4.71669	116.8	-0.416	-0.4079	-0.4669	-0.5993	-0.8426
116.9	-0.0047	0.1797	0.4012	0.9997	2.2221	40.2	0.882533	0.889845	1.70064	3.31176	6.70358	116.7	-5.7744	-0.8881	-1.2093	-1.4448	-1.2051	40	0.794315	0.794315	1.53255	2.76485	4.63529	116.9	-0.4177	-0.4043	-0.4663	-0.5971	-0.8379
117	0.001699	0.181199	0.4042	1.0018	2.2158	40.25	0.868584	0.875785	1.67373	3.25939	6.59809	116.8	-5.7718	-0.8847	-1.2104	-1.4449	-1.2074	40.05	0.78062	0.78062	1.50612	2.71716	4.55531	117	-0.42	-0.4032	-0.4605	-0.5925	-0.8376
117.1	0.0063	0.1771	0.4046	1.0075	2.2171	40.3	0.854853	0.861946	1.64723	3.20784	6.49425	116.9	-5.7714	-0.8824	-1.2112	-1.4463	-1.2079	40.1	0.767159	0.767159	1.48015	2.67029	4.4767	117.1	-0.4202	-0.4039	-0.4561	-0.5976	-0.8335
117.2	0.009	0.1783	0.405	1.0083	2.2156	40.35	0.841341	0.848327	1.62116	3.15712	6.39205	117	-5.7706	-0.8836	-1.2084	-1.4509	-1.2075	40.15	0.753932	0.753932	1.45462	2.62423	4.39945	117.2	-0.4192	-0.401	-0.4555	-0.5944	-0.8337
117.3	0.0109	0.1716	0.4002	1.0021	2.2124	40.4	0.828041	0.834922	1.5955	3.10719	6.29145	117.1	-5.7733	-0.8856	-1.2087	-1.4522	-1.2055	40.2	0.740931	0.740931	1.42954	2.57896	4.32354	117.3	-0.4166	-0.4018	-0.4553	-0.5932	-0.8335
117.4	0.0165	0.1748	0.4029	1.0029	2.2082	40.45	0.814951	0.821728	1.57024	3.05804	6.19243	117.2	-5.7728	-0.8876	-1.2051	-1.4518	-1.2048	40.25	0.728155	0.728155	1.40488	2.53448	4.24893	117.4	-0.4154	-0.3991	-0.4542	-0.5946	-0.8355
117.5	0.0141	0.1736	0.404	1.0035	2.2057	40.5	0.80207	0.808745	1.54539	3.00969	6.09499	117.3	-5.7735	-0.8904	-1.2018	-1.4505	-1.1997	40.3	0.7156	0.7156	1.38065	2.49076	4.17562	117.5	-0.4148	-0.3992	-0.4565	-0.5978	-0.8308
117.6	0.0147	0.1739	0.4067	1.0039	2.2037	40.55	0.78939	0.795965	1.52092	2.96209	5.99906	117.4	-5.7762	-0.8848	-1.1975	-1.4485	-1.196	40.35	0.703261	0.703261	1.35685	2.4478	4.10357	117.6	-0.418	-0.3998	-0.4554	-0.5973	-0.8328
117.7	0.0179	0.1732	0.4059	1.0009	2.1998	40.6	0.776913	0.783389	1.49685	2.91525	5.90466	117.5	-5.7719	-0.8832	-1.1922	-1.4439	-1.1935	40.4	0.691135	0.691135	1.33345	2.40558	4.03277	117.7	-0.4129	-0.3991	-0.4539	-0.5969	-0.833
117.8	0.0161	0.1716	0.4017	1.0013	2.1968	40.65	0.764631	0.77101	1.47316	2.86915	5.81174	117.6	-5.7685	-0.8778	-1.1881	-1.4443	-1.1912	40.45	0.679218	0.679218	1.31045	2.36408	3.96319	117.8	-0.4132	-0.3938	-0.4502	-0.5953	-0.8312
117.9	0.0138	0.1663	0.4005	1.0025	2.1923	40.7	0.752544	0.758826	1.44984	2.82377	5.72027	117.7	-5.7647	-0.8807	-1.1857	-1.4432	-1.1898	40.5	0.667505	0.667505	1.28785	2.3233	3.8948	117.9	-0.4151	-0.3947	-0.4504	-0.5964	-0.8267
118	0.0135	0.1674	0.4028	1.0012	2.1941	40.75	0.740649	0.746837	1.42689	2.77912	5.63026	117.8	-5.7628	-0.8807	-1.1888	-1.4442	-1.1873	40.55	0.655997	0.655997	1.26564	2.28323	3.82761	118	-0.4181	-0.3953	-0.4446	-0.5996	-0.8263
118.1	0.0149	0.169	0.4023	1.0019	2.1917	40.8	0.72894	0.735035	1.4043	2.73517	5.54165	117.9	-5.76	-0.8816	-1.1953	-1.4416	-1.1808	40.6	0.644685	0.644685	1.24382	2.24385	3.76156	118.1	-0.4161	-0.3965	-0.4449	-0.6	-0.8237
118.2	0.0153	0.1657	0.4012	1.0066	2.1961	40.85	0.717419	0.723422	1.38207	2.69192	5.45445	118	-5.7603	-0.8768	-1.1949	-1.4379	-1.1789	40.65	0.63357	0.63357	1.22237	2.20515	3.69667	118.2	-0.4144	-0.4001	-0.4507	-0.6018	-0.8266
118.3	0.0176	0.1644	0.4037	1.0073	2.1978	40.9	0.706078	0.71199	1.3602	2.64935	5.36861	118.1	-5.7609	-0.8766	-1.1918	-1.437	-1.1786	40.7	0.622645	0.622645	1.20129	2.16712	3.63289	118.3	-0.4134	-0.4015	-0.4544	-0.5978	-0.8218
118.4	0.0186	0.1583	0.4025	1.007	2.1924	40.95	0.694916	0.700739	1.33867	2.60745	5.28412	118.2	-5.7587	-0.8713	-1.1922	-1.434	-1.1776	40.75	0.611908	0.611908	1.18057	2.12974	3.57021	118.4	-0.4135	-0.402	-0.4524	-0.5983	-0.8214
118.5	0.0175	0.1575	0.4039	1.0076	2.1857	41	0.683932	0.689667	1.31748	2.56622	5.20098	118.3	-5.7597	-0.8687	-1.1936	-1.4397	-1.1794	40.8	0.601359	0.601359	1.16022	2.09301	3.50862	118.5	-0.412	-0.3987	-0.4549	-0.5992	-0.8259
118.6	0.0142	0.1552	0.4052	1.0048	2.1815	41.05	0.67312	0.678769	1.29662	2.52563	5.11913	118.4	-5.7608	-0.8706	-1.1911	-1.4369	-1.1811	40.85	0.590989	0.590989	1.14021	2.0569	3.44808	118.6	-0.4136	-0.4046	-0.4623	-0.601	-0.8288
118.7	0.0096	0.153	0.4088	1.0014	2.1804	41.1	0.662481	0.668045	1.2761	2.4857	5.03858	118.5	-5.7602	-0.8754	-1.1913	-1.4425	-1.178	40.9	0.5808	0.5808	1.12055	2.02143	3.3886	118.7	-0.4135	-0.4028	-0.4655	-0.5992	-0.8256
118.8	0.0107	0.152	0.4053	1.0019	2.1777	41.15	0.652008	0.657488	1.2559	2.44639	4.95928	118.6	-5.7629	-0.8825	-1.1907	-1.4419	-1.1736	40.95	0.570785	0.570785	1.10122	1.98657	3.33014	118.8	-0.4096	-0.4021	-0.4688	-0.5987	-0.8254
118.9	0.0133	0.1577	0.4113	0.9991	2.1737	41.2	0.641701	0.647099	1.23602	2.4077	4.88124	118.7	-5.7624	-0.8806	-1.1891	-1.4382	-1.1758	41	0.560943	0.560943	1.08223	1.9523	3.27268	118.9	-0.407	-0.3998	-0.4718	-0.5983	-0.8234
119	0.017599	0.160899	0.4164	1.0024	2.1777	41.25	0.631558	0.636875	1.21646	2.36963	4.80443	118.8	-5.7607	-0.8764	-1.1849	-1.4371	-1.1767	41.05	0.551272	0.551272	1.06357	1.91863	3.21623	119	-0.4025	-0.4001	-0.4683	-0.5997	-0.824
119.1	0.0175	0.166	0.4173	1.0058	2.1769	41.3	0.621574	0.626811	1.1972	2.33215	4.72882	118.9	-5.7641	-0.8768	-1.1868	-1.4387	-1.1731	41.1	0.541766	0.541766	1.04523	1.88554	3.16074	119.1	-0.4043	-0.3999	-0.4687	-0.6012	-0.8253
119.2	0.0199	0.1671	0.4155	1.0073	2.1776	41.35	0.61175	0.616907	1.17825	2.29528	4.65442	119	-5.7662	-0.8774	-1.1897	-1.4391	-1.177	41.15	0.532426	0.532426	1.02721	1.85302	3.10622	119.2	-0.4058	-0.4031	-0.4742	-0.6071	-0.8325
119.3	0.0211	0.1681	0.4175	1.0082	2.1733	41.4	0.602079	0.607159	1.1596	2.25898	4.58117	119.1	-5.7633	-0.8758	-1.1845	-1.4362	-1.1808	41.2	0.523245	0.523245	1.0095	1.82106	3.05263	119.3	-0.4038	-0.4066	-0.4743	-0.6079	-0.8314
119.4	0.0214	0.1698	0.422	1.0091	2.1708	41.45	0.592561	0.597565	1.14125	2.22325	4.50908	119.2	-5.7613	-0.8743	-1.1821	-1.4403	-1.1771	41.25	0.514222	0.514222	0.992087	1.78965	2.99997	119.4	-0.4028	-0.4041	-0.4738	-0.6093	-0.8308
119.5	0.0192	0.1624	0.4188	1.0059	2.1666	41.5	0.583195	0.588123	1.12318	2.1881	4.43813	119.3	-5.7659	-0.8796	-1.1848	-1.4401	-1.179	41.3	0.505357	0.505357	0.974981	1.75879	2.94822	119.5	-0.405	-0.3988	-0.4731	-0.6084	-0.8342
119.6	0.0154	0.1575	0.4163	0.999	2.1586	41.55	0.573976	0.57883	1.1054	2.1535	4.36829	119.4	-5.7663	-0.8782	-1.1815	-1.4427	-1.1766	41.35	0.496643	0.496643	0.958167	1.72846	2.89736	119.6	-0.4017	-0.4024	-0.4765	-0.6076	-0.8398
119.7	0.0152	0.1587	0.4179	1.0032	2.1574	41.6	0.564904	0.569684	1.08791	2.11945	4.29956	119.5	-5.7651	-0.8739	-1.1797	-1.4391	-1.1762	41.4	0.488081	0.488081	0.941647	1.69865	2.84739	119.7	-0.3989	-0.4029	-0.4739	-0.6054	-0.8352
119.8	0.0159	0.1516	0.4127	0.9995	2.1508	41.65	0.555974	0.560682	1.07069	2.08593	4.2319	119.6	-5.7654	-0.8728	-1.175	-1.4353	-1.1751	41.45	0.479665	0.479665	0.925408	1.66935	2.79827	119.8	-0.3993	-0.4002	-0.4746	-0.6014	-0.8382
119.9	0.0168	0.1493	0.4133	1.0007	2.1534	41.7	0.547185	0.551822	1.05374	2.05294	4.1653	119.7	-5.7685	-0.8749	-1.1767	-1.4401	-1.1794	41.5	0.471394	0.471394	0.90945	1.64056	2.74999	119.9	-0.4009	-0.4029	-0.4759	-0.6015	-0.8384
120	0.0151	0.15	0.4147	0.9999	2.1543	41.75	0.538536	0.543104	1.03706	2.02048	4.09976	119.8	-5.765	-0.878	-1.1775	-1.4418	-1.1819	41.55	0.463267	0.463267	0.893769	1.61227	2.70256	120	-0.4039	-0.403	-0.4736	-0.597	-0.8361
120.1	0.0182	0.1523	0.4121	1.0002	2.1557	41.8	0.530023	0.534522	1.02064	1.98853	4.03525	119.9	-5.7655	-0.8773	-1.1771	-1.4424	-1.1798	41.6	0.455279	0.455279	0.878357	1.58447	2.65594	120.1	-0.4065	-0.4029	-0.4757	-0.5971	-0.8368
120.2	0.0176	0.1529	0.4105	0.9947	2.158	41.85	0.521645	0.526076	1.00449	1.95709	3.97176	120	-5.7677	-0.8796	-1.1814	-1.4402	-1.1767	41.65	0.447429	0.447429	0.863212	1.55714	2.61013	120.2	-0.4064	-0.4004	-0.4759	-0.5956	-0.838
120.3	0.0197	0.1511	0.4086	0.9918	2.1564	41.9	0.513399	0.517763	0.98859	1.92614	3.90926	120.1	-5.7654	-0.878	-1.1791	-1.4392	-1.1751	41.7	0.439714	0.439714	0.848327	1.53029	2.56511	120.3	-0.4067	-0.4068	-0.4788	-0.5954	-0.8406
120.4	0.0243	0.1502	0.4121	0.9926	2.1597	41.95	0.505283	0.509582	0.972941	1.89568	3.84774	120.2	-5.7638	-0.8763	-1.1776	-1.4323	-1.1695	41.75	0.432132	0.432132	0.833698	1.50389	2.52086	120.4	-0.4016	-0.4	-0.4746	-0.59	-0.8365
120.5	0.027899	0.157799	0.412	0.9912	2.1667	42	0.497297	0.50153	0.957542	1.8657	3.7872	120.3	-5.7628	-0.8737	-1.1761	-1.4342	-1.1687	41.8	0.424682	0.424682	0.819324	1.47796	2.47738	120.5	-0.4103	-0.4088	-0.4759	-0.5912	-0.8418
120.6	0.0278	0.1557	0.4163	0.9878	2.165	42.05	0.489435	0.493605	0.942385	1.8362	3.7276	120.4	-5.762	-0.8716	-1.1734	-1.4372	-1.1683	41.85	0.41736	0.41736	0.805195	1.45247	2.43465	120.6	-0.4097	-0.4078	-0.4746	-0.5905	-0.8408
120.7	0.029	0.1576	0.4132	0.9859	2.1681	42.1	0.4817	0.485807	0.92747	1.80716	3.66895	120.5	-5.7671	-0.8722	-1.1744	-1.4385	-1.1719	41.9	0.410164	0.410164	0.791312	1.42743	2.39265	120.7	-0.4104	-0.4098	-0.4798	-0.5949	-0.8435
120.8	0.0309	0.1598	0.4153	0.991	2.173	42.15	0.474085	0.47813	0.912788	1.77859	3.61122	120.6	-5.7656	-0.8687	-1.1753	-1.4384	-1.1776	41.95	0.403092	0.403092	0.777667	1.40281	2.35138	120.8	-0.4121	-0.4124	-0.482	-0.5934	-0.8465
120.9	0.03	0.16	0.412	0.9931	2.1708	42.2	0.46659	0.470574	0.898339	1.75046	3.55439	120.7	-5.7659	-0.8717	-1.1726	-1.44	-1.1802	42	0.396141	0.396141	0.764257	1.37861	2.31082	120.9	-0.4124	-0.4068	-0.4839	-0.5928	-0.852
121	0.0271	0.1561	0.4099	0.992	2.1649	42.25	0.459216	0.46314	0.884121	1.72278	3.49847	120.8	-5.767	-0.8749	-1.1749	-1.4444	-1.1798	42.05	0.389312	0.389312	0.75108	1.35484	2.27097	121	-0.4096	-0.4062	-0.4834	-0.5903	-0.8534
121.1	0.028	0.1595	0.4125	0.9921	2.1667	42.3	0.451956	0.455821	0.870126	1.69554	3.44342	120.9	-5.7692	-0.8736	-1.175	-1.4421	-1.1749	42.1	0.382599	0.382599	0.738128	1.33148	2.2318	121.1	-0.413	-0.4061	-0.4841	-0.5877	-0.8526
121.2	0.0231	0.1548	0.4112	0.9944	2.1639	42.35	0.444813	0.448619	0.856355	1.66873	3.38924	121	-5.7644	-0.868	-1.1657	-1.4408	-1.1718	42.15	0.376003	0.376003	0.725402	1.30852	2.19331	121.2	-0.4097	-0.4064	-0.4838	-0.5829	-0.8529
121.3	0.022	0.1592	0.4149	0.9968	2.1665	42.4	0.437781	0.44153	0.842799	1.64234	3.33591	121.1	-5.7626	-0.8682	-1.1658	-1.4388	-1.1692	42.2	0.36952	0.36952	0.712893	1.28595	2.15547	121.3	-0.4106	-0.4054	-0.4892	-0.5849	-0.8578
121.4	0.027	0.1587	0.4124	0.9912	2.1676	42.45	0.430861	0.434553	0.829458	1.61637	3.28342	121.2	-5.7665	-0.8702	-1.1653	-1.4388	-1.1647	42.25	0.363148	0.363148	0.7006	1.26377	2.11829	121.4	-0.4114	-0.4057	-0.492	-0.5843	-0.8593
121.5	0.031499	0.162399	0.420799	0.998099	2.1705	42.5	0.424051	0.427688	0.816331	1.59081	3.23176	121.3	-5.7688	-0.8673	-1.1629	-1.4392	-1.161	42.3	0.356887	0.356887	0.688521	1.24198	2.08176	121.5	-0.4078	-0.405	-0.4922	-0.5858	-0.8579
121.6	0.0261	0.1644	0.4183	0.9977	2.1689	42.55	0.417347	0.420929	0.803409	1.56566	3.1809	121.4	-5.7667	-0.8598	-1.162	-1.4365	-1.1681	42.35	0.350734	0.350734	0.676648	1.22056	2.04585	121.6	-0.408	-0.4014	-0.4939	-0.5819	-0.8564
121.7	0.0249	0.168	0.4239	0.9978	2.1705	42.6	0.410751	0.414279	0.790693	1.5409	3.13086	121.5	-5.7619	-0.8581	-1.1631	-1.4392	-1.1669	42.4	0.344687	0.344687	0.664982	1.19952	2.01057	121.7	-0.4089	-0.4008	-0.4893	-0.5813	-0.8631
121.8	0.0248	0.1673	0.4188	0.9967	2.1675	42.65	0.404257	0.407732	0.778177	1.51653	3.08159	121.6	-5.7684	-0.8643	-1.1702	-1.4345	-1.1672	42.45	0.338744	0.338744	0.653515	1.17883	1.97589	121.8	-0.4097	-0.4029	-0.4883	-0.5869	-0.8681
121.9	0.0214	0.1662	0.4148	0.9951	2.16	42.7	0.397867	0.401289	0.765859	1.49255	3.0331	121.7	-5.7622	-0.8636	-1.1697	-1.4315	-1.1636	42.5	0.332903	0.332903	0.642246	1.1585	1.94181	121.9	-0.4109	-0.4013	-0.4909	-0.5874	-0.8635
122	0.023899	0.171399	0.4209	0.9979	2.1592	42.75	0.391578	0.394949	0.753738	1.46895	2.98538	121.8	-5.7615	-0.8624	-1.1709	-1.4309	-1.1614	42.55	0.327164	0.327164	0.631173	1.13853	1.90833	122	-0.4088	-0.4001	-0.4889	-0.5811	-0.857
122.1	0.0217	0.1691	0.4188	0.9929	2.1563	42.8	0.385388	0.388708	0.741807	1.44572	2.9384	121.9	-5.7569	-0.854	-1.161	-1.4275	-1.1605	42.6	0.321523	0.321523	0.62029	1.11889	1.87541	122.1	-0.4089	-0.4019	-0.4875	-0.5815	-0.8549
122.2	0.0198	0.1674	0.4194	0.9899	2.1529	42.85	0.379297	0.382567	0.730067	1.42286	2.89217	122	-5.7551	-0.8465	-1.1572	-1.4235	-1.1587	42.65	0.31598	0.31598	0.609595	1.0996	1.84307	122.2	-0.4118	-0.4017	-0.483	-0.5824	-0.8544
122.3	0.0195	0.1665	0.4161	0.9912	2.1465	42.9	0.373301	0.376522	0.71851	1.40036	2.84666	122.1	-5.7517	-0.8438	-1.1539	-1.4172	-1.1521	42.7	0.310531	0.310531	0.599084	1.08064	1.81128	122.3	-0.4126	-0.3991	-0.4791	-0.5845	-0.8565
122.4	0.0211	0.1646	0.4171	0.9886	2.1415	42.95	0.3674	0.370572	0.707137	1.37822	2.80187	122.2	-5.7467	-0.8374	-1.1477	-1.413	-1.1501	42.75	0.305177	0.305177	0.588753	1.062	1.78004	122.4	-0.4145	-0.3972	-0.4799	-0.585	-0.8544
122.5	0.023299	0.164399	0.423	0.9909	2.1438	43	0.361593	0.364717	0.695945	1.35643	2.75779	122.3	-5.7446	-0.8385	-1.1458	-1.4105	-1.1407	42.8	0.299916	0.299916	0.578603	1.04369	1.74934	122.5	-0.4171	-0.3924	-0.4829	-0.5845	-0.8564
122.6	0.0229	0.1645	0.4215	0.989	2.143	43.05	0.355877	0.358954	0.684929	1.33498	2.7144	122.4	-5.7428	-0.8361	-1.1451	-1.4051	-1.1391	42.85	0.294744	0.294744	0.568626	1.02569	1.71917	122.6	-0.4178	-0.3901	-0.4839	-0.5896	-0.856
122.7	0.0252	0.166	0.4246	0.992	2.1465	43.1	0.350252	0.353283	0.674089	1.31387	2.67169	122.5	-5.7449	-0.8309	-1.1433	-1.4026	-1.1392	42.9	0.289663	0.289663	0.558822	1.00801	1.68953	122.7	-0.4204	-0.3817	-0.4808	-0.5885	-0.8554
122.8	0.028	0.1696	0.4307	0.9899	2.146	43.15	0.344715	0.3477	0.663418	1.29309	2.62965	122.6	-5.742	-0.8342	-1.1455	-1.4013	-1.1443	42.95	0.284669	0.284669	0.549186	0.990623	1.66039	122.8	-0.4203	-0.3789	-0.479	-0.5883	-0.8538
122.9	0.0219	0.1667	0.425	0.9816	2.1393	43.2	0.339266	0.342206	0.652917	1.27264	2.58827	122.7	-5.7425	-0.8343	-1.1442	-1.4057	-1.141	43	0.27976	0.27976	0.539716	0.97354	1.63175	122.9	-0.4146	-0.3755	-0.4748	-0.5847	-0.8509
123	0.0252	0.1681	0.4272	0.9777	2.138	43.25	0.333904	0.336799	0.642583	1.25252	2.54755	122.8	-5.7464	-0.8429	-1.1452	-1.4032	-1.1473	43.05	0.274937	0.274937	0.530411	0.956754	1.60361	123	-0.4096	-0.3775	-0.4749	-0.585	-0.8535
123.1	0.0207	0.1657	0.4272	0.9724	2.1369	43.3	0.328625	0.331477	0.632412	1.23271	2.50747	122.9	-5.7451	-0.8432	-1.1414	-1.4039	-1.1469	43.1	0.270197	0.270197	0.521265	0.940255	1.57595	123.1	-0.4069	-0.378	-0.476	-0.5865	-0.851
123.2	0.0184	0.1689	0.4252	0.9668	2.1316	43.35	0.323431	0.32624	0.622403	1.21322	2.46802	123	-5.7457	-0.8478	-1.1397	-1.4056	-1.1394	43.15	0.265539	0.265539	0.512278	0.924043	1.54878	123.2	-0.4056	-0.378	-0.4788	-0.5877	-0.8499
123.3	0.0141	0.1695	0.4261	0.9675	2.1312	43.4	0.318318	0.321085	0.612551	1.19404	2.42918	123.1	-5.7479	-0.8479	-1.1441	-1.4034	-1.1365	43.2	0.26096	0.26096	0.503445	0.908108	1.52207	123.3	-0.4088	-0.3815	-0.4793	-0.5907	-0.8482
123.4	0.0118	0.1732	0.4265	0.9702	2.1292	43.45	0.313286	0.316011	0.602855	1.17516	2.39096	123.2	-5.7453	-0.8437	-1.1413	-1.3969	-1.1371	43.25	0.256461	0.256461	0.494764	0.892448	1.49582	123.4	-0.4106	-0.3818	-0.4784	-0.5874	-0.8471
123.5	0.0108	0.1731	0.426	0.9716	2.1275	43.5	0.308335	0.311018	0.593313	1.15658	2.35334	123.3	-5.7446	-0.843	-1.1407	-1.3955	-1.1396	43.3	0.252039	0.252039	0.486234	0.877061	1.47002	123.5	-0.4091	-0.3816	-0.4787	-0.5875	-0.8446
123.6	0.0097	0.1738	0.4279	0.9705	2.1253	43.55	0.30346	0.306104	0.583922	1.13829	2.31631	123.4	-5.744	-0.8396	-1.1446	-1.3959	-1.1402	43.35	0.247693	0.247693	0.47785	0.861937	1.44467	123.6	-0.4125	-0.3822	-0.4836	-0.5902	-0.8479
123.7	0.0099	0.174	0.4241	0.9686	2.1254	43.6	0.298664	0.301267	0.57468	1.12029	2.27987	123.5	-5.7415	-0.84	-1.1438	-1.3904	-1.1399	43.4	0.243423	0.243423	0.469612	0.847075	1.41976	123.7	-0.4179	-0.3906	-0.4912	-0.5962	-0.8514
123.8	0.0021	0.1731	0.4242	0.9637	2.1229	43.65	0.293943	0.296507	0.565584	1.10257	2.244	123.6	-5.737	-0.8368	-1.1455	-1.3904	-1.1349	43.45	0.239226	0.239226	0.461514	0.832468	1.39527	123.8	-0.4198	-0.3879	-0.4923	-0.5959	-0.8505
123.9	0.001	0.1743	0.4257	0.9589	2.12	43.7	0.289296	0.291822	0.556631	1.08514	2.20869	123.7	-5.7337	-0.8358	-1.1466	-1.386	-1.1396	43.5	0.235101	0.235101	0.453556	0.818113	1.37121	123.9	-0.4204	-0.3901	-0.4952	-0.5982	-0.8525
124	0.0004	0.1754	0.4183	0.9555	2.1152	43.75	0.284724	0.287211	0.547821	1.06798	2.17394	123.8	-5.7283	-0.8279	-1.1409	-1.3842	-1.1411	43.55	0.231048	0.231048	0.445737	0.804007	1.34756	124	-0.418	-0.3925	-0.4964	-0.599	-0.8538
124.1	0.0007	0.1744	0.4151	0.9534	2.1096	43.8	0.280223	0.282672	0.53915	1.05109	2.13974	123.9	-5.7333	-0.8256	-1.1422	-1.3793	-1.144	43.6	0.227065	0.227065	0.438051	0.790143	1.32432	124.1	-0.4157	-0.3968	-0.5002	-0.5958	-0.8553
124.2	-0.0002	0.1753	0.4189	0.9576	2.11	43.85	0.275794	0.278206	0.530617	1.03447	2.10607	124	-5.7326	-0.8193	-1.1376	-1.3766	-1.1476	43.65	0.22315	0.22315	0.430499	0.776519	1.30149	124.2	-0.4143	-0.3972	-0.4948	-0.596	-0.8555
124.3	-0.0021	0.1775	0.4141	0.9518	2.101	43.9	0.271434	0.27381	0.522218	1.01812	2.07294	124.1	-5.7278	-0.8175	-1.1298	-1.3775	-1.1492	43.7	0.219302	0.219302	0.423076	0.763129	1.27904	124.3	-0.4155	-0.3986	-0.4891	-0.5922	-0.854
124.4	-0.0028	0.1805	0.4134	0.9554	2.1013	43.95	0.267143	0.269484	0.513951	1.00202	2.04032	124.2	-5.7262	-0.8171	-1.1307	-1.3756	-1.1504	43.75	0.215521	0.215521	0.415781	0.74997	1.25699	124.4	-0.4226	-0.4027	-0.49	-0.5981	-0.8604
124.5	-0.0021	0.1852	0.4133	0.9572	2.1024	44	0.262921	0.265226	0.505817	0.986173	2.00822	124.3	-5.7262	-0.8221	-1.132	-1.378	-1.1493	43.8	0.211806	0.211806	0.408613	0.737039	1.23531	124.5	-0.4264	-0.4061	-0.4973	-0.6	-0.8621
124.6	-0.0004	0.1896	0.4158	0.9587	2.1047	44.05	0.258765	0.261035	0.497811	0.970578	1.97662	124.4	-5.7256	-0.8214	-1.1336	-1.3729	-1.1486	43.85	0.208154	0.208154	0.401567	0.72433	1.21401	124.6	-0.4292	-0.4091	-0.4988	-0.6015	-0.8617
124.7	0.0011	0.1902	0.414	0.9602	2.1036	44.1	0.254675	0.256911	0.489932	0.955233	1.94552	124.5	-5.727	-0.8161	-1.1349	-1.3745	-1.1432	43.9	0.204565	0.204565	0.394644	0.711841	1.19308	124.7	-0.4324	-0.4117	-0.4991	-0.6046	-0.8648
124.8	0.0038	0.1948	0.4095	0.9627	2.1036	44.15	0.250649	0.252851	0.482177	0.940127	1.91491	124.6	-5.7295	-0.8128	-1.1382	-1.3719	-1.144	43.95	0.201038	0.201038	0.387839	0.699567	1.1725	124.8	-0.4309	-0.4098	-0.4984	-0.6057	-0.871
124.9	0.0034	0.1932	0.4059	0.9619	2.106	44.2	0.246686	0.248856	0.474545	0.925261	1.88478	124.7	-5.725	-0.8078	-1.1336	-1.3694	-1.1422	44	0.197572	0.197572	0.381152	0.687503	1.15228	124.9	-0.4339	-0.4108	-0.4974	-0.6036	-0.8679
125	0.0024	0.1865	0.4013	0.9606	2.1057	44.25	0.242787	0.244924	0.467034	0.910632	1.85513	124.8	-5.7189	-0.8097	-1.135	-1.3681	-1.1392	44.05	0.194166	0.194166	0.374581	0.67565	1.13241	125	-0.4363	-0.4104	-0.4937	-0.597	-0.871
125.1	-0.0025	0.1822	0.3966	0.9527	2.1015	44.3	0.23895	0.241054	0.459641	0.896232	1.82594	124.9	-5.7201	-0.8091	-1.1345	-1.3696	-1.1312	44.1	0.190818	0.190818	0.368122	0.663999	1.11288	125.1	-0.4349	-0.4112	-0.4914	-0.5955	-0.8683
125.2	-0.0039	0.1798	0.3958	0.9521	2.0989	44.35	0.235173	0.237245	0.452367	0.882062	1.79722	125	-5.7209	-0.8095	-1.1346	-1.3652	-1.1304	44.15	0.187528	0.187528	0.361775	0.652551	1.09369	125.2	-0.4333	-0.4137	-0.4943	-0.593	-0.8697
125.3	-0.009	0.1749	0.3941	0.9522	2.095	44.4	0.231455	0.233496	0.445206	0.868113	1.76894	125.1	-5.7159	-0.807	-1.1312	-1.3658	-1.1306	44.2	0.184295	0.184295	0.355537	0.641299	1.07483	125.3	-0.4354	-0.4149	-0.4933	-0.5909	-0.8669
125.4	-0.0066	0.1741	0.3918	0.9522	2.0951	44.45	0.227796	0.229807	0.438159	0.854386	1.7411	125.2	-5.7145	-0.8058	-1.13	-1.3671	-1.1249	44.25	0.181117	0.181117	0.349407	0.63024	1.0563	125.4	-0.4316	-0.4096	-0.4912	-0.5871	-0.8694
125.5	-0.003	0.1731	0.3911	0.9541	2.0961	44.5	0.224196	0.226176	0.431225	0.840877	1.71371	125.3	-5.7127	-0.8061	-1.1335	-1.3607	-1.1226	44.3	0.177995	0.177995	0.343383	0.619375	1.03808	125.5	-0.4335	-0.4096	-0.4932	-0.5896	-0.8771
125.6	-0.0003	0.174	0.3907	0.9531	2.1001	44.55	0.220652	0.222602	0.424399	0.82758	1.68675	125.4	-5.7051	-0.8002	-1.1281	-1.3575	-1.1228	44.35	0.174926	0.174926	0.337462	0.608694	1.02018	125.6	-0.435	-0.4169	-0.4949	-0.594	-0.8808
125.7	0.0047	0.1792	0.3922	0.9576	2.1046	44.6	0.217164	0.219085	0.417682	0.814496	1.66021	125.5	-5.7005	-0.8012	-1.1297	-1.3578	-1.1253	44.4	0.17191	0.17191	0.331645	0.5982	1.00259	125.7	-0.4395	-0.4154	-0.4926	-0.5947	-0.8758
125.8	0.0071	0.1761	0.3897	0.951	2.1011	44.65	0.213731	0.215623	0.411071	0.801616	1.63409	125.6	-5.704	-0.8046	-1.1314	-1.3572	-1.1243	44.45	0.168946	0.168946	0.325926	0.587885	0.985302	125.8	-0.4382	-0.4175	-0.4978	-0.5936	-0.8836
125.9	0.0049	0.1794	0.3915	0.9524	2.099	44.7	0.210353	0.212216	0.404564	0.78894	1.60838	125.7	-5.7059	-0.8034	-1.1308	-1.3522	-1.129	44.5	0.166033	0.166033	0.320306	0.577748	0.968311	125.9	-0.4363	-0.4175	-0.4981	-0.5896	-0.8806
126	0.0001	0.176	0.39	0.9449	2.0851	44.75	0.207028	0.208863	0.398161	0.776466	1.58308	125.8	-5.7047	-0.7998	-1.1283	-1.3513	-1.128	44.55	0.163171	0.163171	0.314784	0.567787	0.951615	126	-0.4333	-0.4165	-0.4975	-0.588	-0.878
126.1	-0.001	0.1755	0.3891	0.9423	2.08	44.8	0.203755	0.205562	0.391859	0.764188	1.55817	125.9	-5.7054	-0.8018	-1.1272	-1.349	-1.1282	44.6	0.160358	0.160358	0.309357	0.557996	0.935205	126.1	-0.4258	-0.4128	-0.4921	-0.583	-0.8725
126.2	-0.0093	0.1701	0.3923	0.9369	2.0742	44.85	0.200535	0.202315	0.385657	0.752106	1.53366	126	-5.7014	-0.7997	-1.1279	-1.3471	-1.1267	44.65	0.157593	0.157593	0.304023	0.548376	0.91908	126.2	-0.4294	-0.4132	-0.4916	-0.5847	-0.8741
126.3	-0.0127	0.1687	0.3948	0.9348	2.0653	44.9	0.197365	0.199118	0.379552	0.740213	1.50953	126.1	-5.699	-0.7977	-1.1243	-1.3471	-1.1236	44.7	0.154876	0.154876	0.298781	0.53892	0.903231	126.3	-0.4286	-0.4134	-0.4931	-0.5854	-0.875
126.4	-0.016	0.1705	0.3934	0.9338	2.0628	44.95	0.194245	0.195971	0.373544	0.728508	1.48577	126.2	-5.6973	-0.799	-1.1227	-1.3457	-1.1183	44.75	0.152206	0.152206	0.29363	0.529628	0.887655	126.4	-0.4271	-0.4093	-0.4924	-0.5858	-0.8698
126.5	-0.0148	0.1722	0.3912	0.9327	2.0625	45	0.191175	0.192875	0.367632	0.716989	1.4624	126.3	-5.6975	-0.8014	-1.1201	-1.3471	-1.1215	44.8	0.149582	0.149582	0.288567	0.520496	0.87235	126.5	-0.4316	-0.4153	-0.4943	-0.5879	-0.8743
126.6	-0.0163	0.1697	0.3917	0.9288	2.0533	45.05	0.188153	0.189827	0.361813	0.705652	1.43939	126.4	-5.6955	-0.802	-1.1174	-1.3439	-1.1238	44.85	0.147003	0.147003	0.283592	0.511521	0.857307	126.6	-0.4357	-0.4152	-0.4936	-0.5918	-0.8743
126.7	-0.0169	0.1802	0.3974	0.9356	2.0563	45.1	0.185179	0.186828	0.356087	0.694495	1.41675	126.5	-5.6944	-0.8028	-1.1152	-1.3378	-1.1207	44.9	0.144468	0.144468	0.278703	0.502702	0.842526	126.7	-0.4363	-0.4158	-0.4946	-0.5915	-0.8734
126.8	-0.0202	0.1741	0.3949	0.9364	2.0475	45.15	0.182252	0.183876	0.350451	0.683513	1.39446	126.6	-5.692	-0.8013	-1.1102	-1.3339	-1.1167	44.95	0.141977	0.141977	0.273897	0.494034	0.827997	126.8	-0.4321	-0.4087	-0.4893	-0.5839	-0.8712
126.9	-0.0209	0.1764	0.3949	0.9364	2.0422	45.2	0.179371	0.180971	0.344903	0.672704	1.37251	126.7	-5.686	-0.7968	-1.1139	-1.3294	-1.116	45	0.139529	0.139529	0.269175	0.485516	0.813719	126.9	-0.4296	-0.4059	-0.4873	-0.5788	-0.8704
127	-0.0206	0.1769	0.3963	0.938	2.0432	45.25	0.176536	0.178111	0.339445	0.662069	1.35092	126.8	-5.6801	-0.791	-1.1081	-1.3286	-1.1081	45.05	0.137124	0.137124	0.264534	0.477145	0.799689	127	-0.4289	-0.4129	-0.4892	-0.5829	-0.869
127.1	-0.0185	0.1786	0.3992	0.9385	2.047	45.3	0.173745	0.175297	0.334072	0.651599	1.32967	126.9	-5.6777	-0.7876	-1.1131	-1.3234	-1.1047	45.1	0.13476	0.13476	0.259973	0.468918	0.785899	127.1	-0.4325	-0.4096	-0.4919	-0.5849	-0.8676
127.2	-0.0199	0.174	0.3989	0.939	2.043	45.35	0.170999	0.172527	0.328785	0.641297	1.30875	127	-5.6703	-0.7836	-1.1071	-1.3191	-1.1067	45.15	0.132437	0.132437	0.255491	0.460833	0.772349	127.2	-0.4318	-0.4072	-0.4869	-0.5852	-0.8665
127.3	-0.0174	0.1766	0.3991	0.9384	2.0417	45.4	0.168296	0.169801	0.32358	0.631156	1.28816	127.1	-5.6715	-0.783	-1.1091	-1.3215	-1.1098	45.2	0.130153	0.130153	0.251086	0.452887	0.75903	127.3	-0.4313	-0.4086	-0.4848	-0.5841	-0.8655
127.4	-0.0198	0.173	0.3967	0.9344	2.039	45.45	0.165635	0.167118	0.318458	0.621176	1.26789	127.2	-5.6719	-0.7817	-1.1108	-1.3213	-1.1122	45.25	0.127909	0.127909	0.246757	0.445078	0.745942	127.4	-0.4353	-0.4106	-0.4817	-0.5803	-0.866
127.5	-0.022	0.1719	0.3989	0.9384	2.0361	45.5	0.163017	0.164478	0.313418	0.611355	1.24795	127.3	-5.6716	-0.7813	-1.1122	-1.32	-1.1147	45.3	0.125704	0.125704	0.242503	0.437405	0.733081	127.5	-0.4388	-0.4148	-0.488	-0.582	-0.867
127.6	-0.0314	0.1657	0.3933	0.9302	2.0293	45.55	0.16044	0.161879	0.308457	0.601687	1.22831	127.4	-5.6704	-0.7826	-1.112	-1.3195	-1.115	45.35	0.123537	0.123537	0.238321	0.429863	0.720439	127.6	-0.4366	-0.4098	-0.4824	-0.5785	-0.8649
127.7	-0.0311	0.1648	0.3898	0.9231	2.0253	45.6	0.157905	0.159321	0.303575	0.592174	1.20899	127.5	-5.6682	-0.7854	-1.1129	-1.3187	-1.1113	45.4	0.121407	0.121407	0.234213	0.422452	0.708018	127.7	-0.4363	-0.4115	-0.4878	-0.582	-0.8643
127.8	-0.0363	0.1571	0.3811	0.9142	2.0141	45.65	0.155408	0.156804	0.29877	0.58281	1.18996	127.6	-5.6681	-0.7867	-1.113	-1.32	-1.1102	45.45	0.119314	0.119314	0.230174	0.415167	0.695809	127.8	-0.4385	-0.4143	-0.4918	-0.5808	-0.8588
127.9	-0.0387	0.1586	0.3852	0.9116	2.0113	45.7	0.152952	0.154326	0.294041	0.573595	1.17124	127.7	-5.668	-0.7871	-1.1075	-1.3174	-1.1014	45.5	0.117256	0.117256	0.226206	0.408009	0.683811	127.9	-0.4385	-0.4092	-0.489	-0.5753	-0.856
128	-0.0366	0.1599	0.3863	0.909	2.0138	45.75	0.150534	0.151888	0.289387	0.564526	1.15282	127.8	-5.6714	-0.7859	-1.107	-1.3144	-1.103	45.55	0.115235	0.115235	0.222306	0.400975	0.672021	128	-0.4381	-0.4121	-0.4866	-0.5734	-0.8576
128.1	-0.0443	0.1545	0.3851	0.9013	2.0127	45.8	0.148155	0.149487	0.284807	0.555599	1.13468	127.9	-5.6636	-0.7776	-1.1013	-1.3116	-1.1017	45.6	0.113248	0.113248	0.218473	0.394061	0.660433	128.1	-0.4379	-0.4079	-0.4815	-0.5735	-0.8604
128.2	-0.0438	0.1551	0.3895	0.9027	2.0101	45.85	0.145813	0.147126	0.280299	0.546815	1.11683	128	-5.664	-0.7818	-1.1059	-1.3096	-1.0978	45.65	0.111296	0.111296	0.214707	0.387267	0.649046	128.2	-0.4441	-0.4078	-0.4827	-0.576	-0.8593
128.3	-0.0386	0.16	0.3915	0.9063	2.0092	45.9	0.143508	0.144801	0.275862	0.538168	1.09926	128.1	-5.661	-0.7832	-1.1023	-1.3076	-1.1004	45.7	0.109377	0.109377	0.211005	0.380589	0.637854	128.3	-0.439	-0.4063	-0.4789	-0.572	-0.8595
128.4	-0.0352	0.1573	0.3916	0.9053	2.0073	45.95	0.141239	0.142513	0.271496	0.529658	1.08196	128.2	-5.6594	-0.7811	-1.0996	-1.3095	-1.1042	45.75	0.107491	0.107491	0.207366	0.374027	0.626856	128.4	-0.4406	-0.4085	-0.4808	-0.5711	-0.8635
128.5	-0.0329	0.1633	0.3952	0.9098	2.0104	46	0.139007	0.140261	0.267199	0.521284	1.06494	128.3	-5.6587	-0.7827	-1.1027	-1.3123	-1.1043	45.8	0.105638	0.105638	0.203791	0.367579	0.616048	128.5	-0.4375	-0.4088	-0.4782	-0.5717	-0.8665
128.6	-0.039	0.1628	0.39	0.905	2.0052	46.05	0.13681	0.138045	0.26297	0.513041	1.04818	128.4	-5.6615	-0.7823	-1.1059	-1.3067	-1.1089	45.85	0.103817	0.103817	0.200278	0.361241	0.605425	128.6	-0.436	-0.4125	-0.4769	-0.5733	-0.8613
128.7	-0.0404	0.1572	0.3906	0.9021	1.9995	46.1	0.134647	0.135864	0.258808	0.504929	1.0317	128.5	-5.6627	-0.7816	-1.1056	-1.3085	-1.1115	45.9	0.102027	0.102027	0.196825	0.355013	0.594987	128.7	-0.4303	-0.4126	-0.4819	-0.5718	-0.8618
128.8	-0.0455	0.1571	0.3885	0.8999	1.9939	46.15	0.132519	0.133717	0.254711	0.496945	1.01546	128.6	-5.6614	-0.7815	-1.104	-1.3096	-1.1111	45.95	0.100268	0.100268	0.193431	0.348892	0.584727	128.8	-0.4259	-0.4164	-0.4854	-0.5744	-0.8605
128.9	-0.0469	0.1575	0.3844	0.9007	1.989	46.2	0.130424	0.131604	0.250679	0.489087	0.999486	128.7	-5.6586	-0.7788	-1.1023	-1.3097	-1.1099	46	0.098539	0.098539	0.190096	0.342876	0.574645	128.9	-0.4285	-0.4156	-0.4871	-0.5807	-0.8629
129	-0.0415	0.1604	0.39	0.8982	1.99	46.25	0.128363	0.129525	0.246712	0.481354	0.983763	128.8	-5.655	-0.7783	-1.1032	-1.3076	-1.108	46.05	0.09684	0.09684	0.186819	0.336965	0.564737	129	-0.4349	-0.4188	-0.4901	-0.5853	-0.8659
129.1	-0.0429	0.1623	0.390899	0.899599	1.9932	46.3	0.126333	0.127478	0.242807	0.473743	0.968284	128.9	-5.6548	-0.7741	-1.1042	-1.3131	-1.1012	46.1	0.095171	0.095171	0.183598	0.331154	0.554999	129.1	-0.4437	-0.4218	-0.4953	-0.5894	-0.8668
129.2	-0.0485	0.1623	0.3896	0.899	1.9924	46.35	0.124337	0.125464	0.238964	0.466253	0.953052	129	-5.6518	-0.7739	-1.1059	-1.3118	-1.1031	46.15	0.09353	0.09353	0.180433	0.325445	0.545431	129.2	-0.4476	-0.4272	-0.4962	-0.5907	-0.8688
129.3	-0.0505	0.1629	0.3915	0.8985	1.9885	46.4	0.122371	0.123481	0.235182	0.45888	0.938057	129.1	-5.646	-0.7676	-1.1036	-1.311	-1.1108	46.2	0.091917	0.091917	0.177322	0.319834	0.536026	129.3	-0.4508	-0.4277	-0.4995	-0.5894	-0.8695
129.4	-0.0477	0.1614	0.3899	0.897	1.9871	46.45	0.120437	0.12153	0.231459	0.451624	0.923298	129.2	-5.6499	-0.7695	-1.1092	-1.3123	-1.1152	46.25	0.090332	0.090332	0.174264	0.314319	0.526783	129.4	-0.447	-0.4232	-0.4982	-0.5877	-0.8696
129.5	-0.0497	0.163	0.3931	0.895	1.9846	46.5	0.118533	0.11961	0.227796	0.444483	0.908773	129.3	-5.6551	-0.7757	-1.114	-1.3145	-1.1148	46.3	0.088775	0.088775	0.17126	0.3089	0.517701	129.5	-0.4445	-0.4206	-0.4962	-0.5901	-0.8694
129.6	-0.0497	0.1618	0.3918	0.8912	1.9815	46.55	0.116659	0.11772	0.22419	0.437455	0.894475	129.4	-5.6514	-0.7769	-1.1152	-1.3175	-1.1204	46.35	0.087245	0.087245	0.168307	0.303574	0.508774	129.6	-0.4468	-0.4247	-0.4952	-0.5926	-0.87
129.7	-0.0456	0.1613	0.3891	0.8907	1.9783	46.6	0.114816	0.11586	0.220642	0.430539	0.880404	129.5	-5.6533	-0.7821	-1.1194	-1.3221	-1.1259	46.4	0.085741	0.085741	0.165406	0.29834	0.500003	129.7	-0.448	-0.4246	-0.4948	-0.594	-0.8737
129.8	-0.0463	0.1581	0.3841	0.8899	1.9744	46.65	0.113001	0.114029	0.217149	0.423731	0.866552	129.6	-5.6542	-0.7887	-1.1232	-1.3273	-1.127	46.45	0.084262	0.084262	0.162554	0.293196	0.491381	129.8	-0.4466	-0.4247	-0.4952	-0.5931	-0.8736
129.9	-0.0459	0.1563	0.3849	0.8926	1.9708	46.7	0.111214	0.112228	0.213712	0.41703	0.852918	129.7	-5.6604	-0.7959	-1.1245	-1.3289	-1.1351	46.5	0.082809	0.082809	0.159751	0.288141	0.482908	129.9	-0.4449	-0.428	-0.4975	-0.5896	-0.8713
130	-0.0505	0.1502	0.3811	0.8908	1.9672	46.75	0.109457	0.110454	0.21033	0.410437	0.839501	129.8	-5.6632	-0.8023	-1.1263	-1.335	-1.131	46.55	0.081382	0.081382	0.156997	0.283173	0.474582	130	-0.4429	-0.4275	-0.4939	-0.5858	-0.8681
130.1	-0.0538	0.1483	0.3838	0.8888	1.9655	46.8	0.107726	0.108709	0.207001	0.403947	0.826292	129.9	-5.6712	-0.8107	-1.1323	-1.3353	-1.127	46.6	0.079979	0.079979	0.15429	0.278291	0.466399	130.1	-0.445	-0.4282	-0.4975	-0.5871	-0.8676
130.2	-0.0548	0.1491	0.3838	0.8927	1.9663	46.85	0.106024	0.106992	0.203725	0.39756	0.813294	130	-5.666	-0.8097	-1.1299	-1.3339	-1.1247	46.65	0.0786	0.0786	0.15163	0.273493	0.458358	130.2	-0.4461	-0.4234	-0.4992	-0.5843	-0.8674
130.3	-0.0563	0.1486	0.3784	0.8861	1.9614	46.9	0.104348	0.105301	0.2005	0.391274	0.800498	130.1	-5.6643	-0.8111	-1.1328	-1.3389	-1.1242	46.7	0.077245	0.077245	0.149016	0.268778	0.450455	130.3	-0.4467	-0.4221	-0.4975	-0.5795	-0.8632
130.4	-0.0559	0.1446	0.3815	0.8849	1.9611	46.95	0.102698	0.103637	0.197326	0.385087	0.787903	130.2	-5.6699	-0.8158	-1.1352	-1.3409	-1.1226	46.75	0.075913	0.075913	0.146446	0.264143	0.442688	130.4	-0.4459	-0.4216	-0.4987	-0.5815	-0.8634
130.5	-0.0557	0.1397	0.377	0.8777	1.9536	47	0.101075	0.102	0.194203	0.378998	0.775509	130.3	-5.6715	-0.8158	-1.1358	-1.3394	-1.1178	46.8	0.074604	0.074604	0.143922	0.259589	0.435056	130.5	-0.442	-0.4185	-0.4988	-0.5768	-0.8633
130.6	-0.0547	0.138	0.3738	0.8752	1.9525	47.05	0.099477	0.100388	0.191129	0.373005	0.763307	130.4	-5.6693	-0.8138	-1.1329	-1.3376	-1.1207	46.85	0.073318	0.073318	0.14144	0.255114	0.427554	130.6	-0.4393	-0.4172	-0.5004	-0.5787	-0.8646
130.7	-0.0555	0.1367	0.3708	0.8733	1.9504	47.1	0.097905	0.098802	0.188104	0.367108	0.7513	130.5	-5.6667	-0.8114	-1.1308	-1.343	-1.1234	46.9	0.072054	0.072054	0.139002	0.250715	0.420183	130.7	-0.4393	-0.4148	-0.4964	-0.5757	-0.8634
130.8	-0.0574	0.1349	0.3733	0.8694	1.9447	47.15	0.096357	0.097241	0.185127	0.361303	0.739479	130.6	-5.6645	-0.8173	-1.1296	-1.3397	-1.1258	46.95	0.070812	0.070812	0.136605	0.246393	0.412938	130.8	-0.4351	-0.4126	-0.4924	-0.5711	-0.8631
130.9	-0.0604	0.1284	0.371	0.8676	1.9399	47.2	0.094834	0.095704	0.182197	0.35559	0.727845	130.7	-5.6628	-0.8167	-1.1281	-1.3396	-1.1269	47	0.069591	0.069591	0.13425	0.242144	0.405817	130.9	-0.437	-0.4138	-0.4891	-0.5673	-0.8584
131	-0.0589	0.1314	0.3724	0.8633	1.9313	47.25	0.093335	0.094192	0.179313	0.349968	0.716395	130.8	-5.6625	-0.8193	-1.1309	-1.3395	-1.1323	47.05	0.068391	0.068391	0.131936	0.23797	0.398821	131	-0.436	-0.4122	-0.4872	-0.5679	-0.8586
131.1	-0.0588	0.1354	0.373899	0.865699	1.9336	47.3	0.09186	0.092704	0.176475	0.344434	0.705123	130.9	-5.6645	-0.8178	-1.1284	-1.3391	-1.1321	47.1	0.067212	0.067212	0.129661	0.233867	0.391944	131.1	-0.4356	-0.4176	-0.4872	-0.577	-0.856
131.2	-0.0548	0.1412	0.377399	0.868799	1.9341	47.35	0.090408	0.091239	0.173682	0.338988	0.694031	131	-5.6618	-0.8196	-1.1278	-1.3375	-1.139	47.15	0.066053	0.066053	0.127426	0.229835	0.385187	131.2	-0.4392	-0.4195	-0.4925	-0.5811	-0.8629
131.3	-0.0528	0.1406	0.3771	0.8689	1.9368	47.4	0.088979	0.089797	0.170933	0.333628	0.683112	131.1	-5.6567	-0.8203	-1.1295	-1.3408	-1.1438	47.2	0.064914	0.064914	0.125229	0.225872	0.378545	131.3	-0.4372	-0.4133	-0.494	-0.5817	-0.8573
131.4	-0.0532	0.1392	0.3759	0.8656	1.9335	47.45	0.087572	0.088378	0.168227	0.328352	0.672364	131.2	-5.6591	-0.8198	-1.1334	-1.3394	-1.134	47.25	0.063795	0.063795	0.123069	0.221977	0.372018	131.4	-0.4308	-0.4091	-0.4881	-0.5783	-0.8557
131.5	-0.0569	0.1366	0.3734	0.8626	1.9295	47.5	0.086188	0.086982	0.165565	0.323161	0.661787	131.3	-5.662	-0.8205	-1.133	-1.3348	-1.1362	47.3	0.062695	0.062695	0.120948	0.218151	0.365605	131.5	-0.4382	-0.4156	-0.4909	-0.5811	-0.8538
131.6	-0.0598	0.1342	0.3699	0.8601	1.9267	47.55	0.084826	0.085608	0.162944	0.318051	0.651375	131.4	-5.6558	-0.814	-1.123	-1.3377	-1.1386	47.35	0.061614	0.061614	0.118862	0.214389	0.359301	131.6	-0.4355	-0.4119	-0.489	-0.5748	-0.8464
131.7	-0.0623	0.1359	0.371	0.8615	1.9175	47.6	0.083485	0.084255	0.160365	0.313023	0.641128	131.5	-5.6554	-0.814	-1.1198	-1.342	-1.1422	47.4	0.060552	0.060552	0.116813	0.210693	0.353106	131.7	-0.4352	-0.4118	-0.4859	-0.5702	-0.8423
131.8	-0.0609	0.1369	0.3717	0.8596	1.9175	47.65	0.082165	0.082924	0.157827	0.308073	0.631041	131.6	-5.659	-0.8146	-1.1236	-1.3417	-1.1418	47.45	0.059508	0.059508	0.114799	0.20706	0.347018	131.8	-0.4367	-0.4138	-0.4856	-0.5701	-0.8418
131.9	-0.0609	0.1425	0.3741	0.8623	1.912	47.7	0.080866	0.081613	0.155329	0.303201	0.621113	131.7	-5.6596	-0.8166	-1.1233	-1.3461	-1.1378	47.5	0.058482	0.058482	0.11282	0.20349	0.341034	131.9	-0.4457	-0.4193	-0.4893	-0.5777	-0.8417
132	-0.0629	0.1406	0.3689	0.858	1.9104	47.75	0.079588	0.080324	0.15287	0.298408	0.611342	131.8	-5.6595	-0.8159	-1.1224	-1.3444	-1.1331	47.55	0.057474	0.057474	0.110875	0.199982	0.335155	132	-0.4484	-0.4234	-0.4932	-0.5826	-0.8451
132.1	-0.0637	0.145	0.3676	0.8599	1.9137	47.8	0.07833	0.079055	0.150451	0.293689	0.601724	131.9	-5.6626	-0.8163	-1.1173	-1.3372	-1.137	47.6	0.056483	0.056483	0.108963	0.196534	0.329376	132.1	-0.4477	-0.4227	-0.4923	-0.5824	-0.8451
132.2	-0.0596	0.1462	0.3667	0.8622	1.9138	47.85	0.077092	0.077806	0.14807	0.289046	0.592258	132	-5.6588	-0.8156	-1.1129	-1.3346	-1.1341	47.65	0.055509	0.055509	0.107085	0.193146	0.323698	132.2	-0.4531	-0.4259	-0.4968	-0.5893	-0.8511
132.3	-0.0509	0.1486	0.3669	0.8642	1.9135	47.9	0.075873	0.076576	0.145726	0.284475	0.58294	132.1	-5.6615	-0.8164	-1.1169	-1.3319	-1.1357	47.7	0.054552	0.054552	0.105238	0.189816	0.318116	132.3	-0.4454	-0.4232	-0.4963	-0.586	-0.8465
132.4	-0.0497	0.1444	0.3641	0.8617	1.9101	47.95	0.074674	0.075366	0.143419	0.279977	0.573768	132.2	-5.6581	-0.8134	-1.1161	-1.3317	-1.1406	47.75	0.053612	0.053612	0.103424	0.186543	0.312631	132.4	-0.4473	-0.42	-0.4893	-0.584	-0.8408
132.5	-0.0523	0.1367	0.3625	0.8601	1.9078	48	0.073494	0.074175	0.141149	0.27555	0.564742	132.3	-5.6547	-0.8139	-1.1179	-1.336	-1.1434	47.8	0.052688	0.052688	0.101641	0.183327	0.307241	132.5	-0.4486	-0.4216	-0.4888	-0.5861	-0.8423
132.6	-0.0574	0.1348	0.3598	0.8596	1.8999	48.05	0.072332	0.073003	0.138915	0.271193	0.555857	132.4	-5.6532	-0.8137	-1.1201	-1.3351	-1.1466	47.85	0.051779	0.051779	0.099889	0.180166	0.301944	132.6	-0.4513	-0.4203	-0.4905	-0.5883	-0.8436
132.7	-0.0565	0.138	0.363599	0.866599	1.905	48.1	0.071189	0.07185	0.136717	0.266906	0.547113	132.5	-5.6559	-0.816	-1.1245	-1.3384	-1.1405	47.9	0.050886	0.050886	0.098167	0.17706	0.296738	132.7	-0.4454	-0.4193	-0.4919	-0.5867	-0.8404
132.8	-0.0581	0.1325	0.356101	0.860701	1.8974	48.15	0.070063	0.070715	0.134553	0.262685	0.538505	132.6	-5.6607	-0.821	-1.1284	-1.3408	-1.1405	47.95	0.050009	0.050009	0.096474	0.174007	0.291622	132.8	-0.4423	-0.4192	-0.491	-0.5843	-0.8381
132.9	-0.0549	0.1383	0.3604	0.8596	1.902	48.2	0.068956	0.069597	0.132423	0.258531	0.530033	132.7	-5.6583	-0.8164	-1.1279	-1.3441	-1.1406	48	0.049147	0.049147	0.094811	0.171007	0.286593	132.9	-0.4422	-0.4196	-0.4941	-0.5856	-0.8412
133	-0.0495	0.1429	0.363	0.863	1.9072	48.25	0.067866	0.068498	0.130327	0.254444	0.521695	132.8	-5.6658	-0.8212	-1.1294	-1.3468	-1.136	48.05	0.0483	0.0483	0.093176	0.168059	0.281653	133	-0.4463	-0.4201	-0.4956	-0.59	-0.843
133.1	-0.051	0.1411	0.3601	0.8601	1.9009	48.3	0.066793	0.067415	0.128264	0.25042	0.513487	132.9	-5.6643	-0.8224	-1.1311	-1.342	-1.1388	48.1	0.047467	0.047467	0.09157	0.165161	0.276796	133.1	-0.4488	-0.4129	-0.4923	-0.5879	-0.842
133.2	-0.0528	0.1384	0.3581	0.8591	1.8986	48.35	0.065737	0.06635	0.126234	0.246461	0.505409	133	-5.6623	-0.8213	-1.1302	-1.3429	-1.1389	48.15	0.046649	0.046649	0.089991	0.162314	0.272024	133.2	-0.4483	-0.4125	-0.4914	-0.5869	-0.8409
133.3	-0.0552	0.1397	0.3544	0.8543	1.8947	48.4	0.064698	0.065302	0.124236	0.242564	0.497457	133.1	-5.6649	-0.8218	-1.1312	-1.3454	-1.1411	48.2	0.045844	0.045844	0.088439	0.159515	0.267334	133.3	-0.4454	-0.418	-0.4918	-0.5868	-0.8401
133.4	-0.05	0.1434	0.357	0.8544	1.8937	48.45	0.063676	0.06427	0.12227	0.238729	0.489631	133.2	-5.668	-0.8225	-1.1318	-1.3479	-1.1383	48.25	0.045054	0.045054	0.086915	0.156765	0.262725	133.4	-0.4456	-0.4173	-0.4936	-0.5867	-0.837
133.5	-0.0455	0.1504	0.3599	0.8573	1.8927	48.5	0.062669	0.063254	0.120335	0.234954	0.481928	133.3	-5.6694	-0.8227	-1.1346	-1.348	-1.1355	48.3	0.044277	0.044277	0.085416	0.154062	0.258195	133.5	-0.4427	-0.4153	-0.4946	-0.5876	-0.8341
133.6	-0.044	0.1499	0.3612	0.8549	1.8961	48.55	0.061678	0.062255	0.11843	0.231239	0.474346	133.4	-5.6654	-0.8224	-1.1279	-1.3442	-1.138	48.35	0.043514	0.043514	0.083944	0.151406	0.253743	133.6	-0.4456	-0.4139	-0.4933	-0.5918	-0.8335
133.7	-0.0404	0.1568	0.364999	0.858499	1.8957	48.6	0.060704	0.061271	0.116556	0.227583	0.466884	133.5	-5.6604	-0.819	-1.1279	-1.3415	-1.1366	48.4	0.042764	0.042764	0.082496	0.148796	0.249369	133.7	-0.4503	-0.4141	-0.4926	-0.5918	-0.8339
133.8	-0.0401	0.1602	0.366901	0.857901	1.895	48.65	0.059744	0.060303	0.114711	0.223984	0.459539	133.6	-5.6634	-0.821	-1.1287	-1.3426	-1.1347	48.45	0.042026	0.042026	0.081074	0.14623	0.245069	133.8	-0.4506	-0.4092	-0.4899	-0.5901	-0.8353
133.9	-0.0324	0.1617	0.3701	0.8633	1.8958	48.7	0.0588	0.05935	0.112895	0.220443	0.452309	133.7	-5.6614	-0.8176	-1.1287	-1.3395	-1.1365	48.5	0.041302	0.041302	0.079676	0.143709	0.240844	133.9	-0.444	-0.4028	-0.4848	-0.5892	-0.8337
134	-0.0316	0.163	0.3708	0.8657	1.8958	48.75	0.05787	0.058413	0.111108	0.216957	0.445194	133.8	-5.6565	-0.8115	-1.1282	-1.3425	-1.1359	48.55	0.04059	0.04059	0.078303	0.141232	0.236692	134	-0.4437	-0.4034	-0.4839	-0.5903	-0.8296
134.1	-0.0298	0.162	0.373	0.8673	1.8931	48.8	0.056955	0.05749	0.109349	0.213527	0.438189	133.9	-5.6559	-0.8154	-1.1286	-1.3423	-1.1411	48.6	0.03989	0.03989	0.076953	0.138797	0.232611	134.1	-0.4392	-0.3955	-0.4814	-0.5881	-0.826
134.2	-0.0274	0.1654	0.373899	0.870599	1.8931	48.85	0.056055	0.056581	0.107619	0.210151	0.431296	134	-5.6619	-0.8196	-1.1306	-1.3477	-1.1464	48.65	0.039202	0.039202	0.075626	0.136404	0.2286	134.2	-0.4398	-0.3962	-0.4902	-0.5938	-0.8275
134.3	-0.026	0.1646	0.37	0.8716	1.8933	48.9	0.055169	0.055687	0.105915	0.206828	0.424511	134.1	-5.6702	-0.8209	-1.1315	-1.3519	-1.1488	48.7	0.038526	0.038526	0.074322	0.134052	0.224659	134.3	-0.4393	-0.399	-0.4893	-0.5944	-0.8292
134.4	-0.0264	0.1634	0.3694	0.8729	1.893	48.95	0.054297	0.054807	0.104239	0.203557	0.417832	134.2	-5.6733	-0.8266	-1.1338	-1.3558	-1.1451	48.75	0.037862	0.037862	0.073041	0.131741	0.220785	134.4	-0.4423	-0.399	-0.4929	-0.5988	-0.8276
134.5	-0.0268	0.1687	0.372	0.8761	1.8939	49	0.053439	0.053941	0.102589	0.200339	0.411259	134.3	-5.6741	-0.831	-1.1384	-1.3593	-1.1448	48.8	0.037209	0.037209	0.071781	0.12947	0.216979	134.5	-0.438	-0.4007	-0.4959	-0.5977	-0.8242
134.6	-0.0305	0.1685	0.3692	0.8716	1.8935	49.05	0.052594	0.053089	0.100965	0.197171	0.404788	134.4	-5.6745	-0.8328	-1.1395	-1.3556	-1.1461	48.85	0.036568	0.036568	0.070544	0.127237	0.213238	134.6	-0.4376	-0.4009	-0.4978	-0.5979	-0.8214
134.7	-0.0264	0.1696	0.370599	0.875999	1.8935	49.1	0.051763	0.05225	0.099367	0.194054	0.398421	134.5	-5.6689	-0.8299	-1.1347	-1.3602	-1.1481	48.9	0.035937	0.035937	0.069328	0.125044	0.209562	134.7	-0.4378	-0.4012	-0.4979	-0.5951	-0.8221
134.8	-0.0201	0.1779	0.369	0.8768	1.8958	49.15	0.050945	0.051425	0.097795	0.190985	0.392152	134.6	-5.6672	-0.8342	-1.133	-1.3618	-1.1463	48.95	0.035318	0.035318	0.068132	0.122888	0.205948	134.8	-0.4418	-0.3992	-0.4921	-0.5976	-0.8236
134.9	-0.0172	0.1755	0.3697	0.8732	1.8926	49.2	0.050139	0.050612	0.096247	0.187965	0.385983	134.7	-5.6656	-0.8352	-1.1366	-1.3591	-1.1466	49	0.034709	0.034709	0.066958	0.120769	0.202397	134.9	-0.4448	-0.3975	-0.4906	-0.5964	-0.8233
135	-0.0194	0.171	0.3692	0.8728	1.894	49.25	0.049347	0.049812	0.094723	0.184994	0.379911	134.8	-5.6683	-0.8355	-1.1353	-1.3574	-1.1425	49.05	0.034111	0.034111	0.065803	0.118687	0.198908	135	-0.4411	-0.4009	-0.4916	-0.5964	-0.825
135.1	-0.0238	0.1696	0.3638	0.8748	1.8912	49.3	0.048567	0.049025	0.093224	0.182068	0.373934	134.9	-5.6702	-0.837	-1.136	-1.3549	-1.1469	49.1	0.033522	0.033522	0.064669	0.116641	0.195479	135.1	-0.4412	-0.4003	-0.49	-0.593	-0.8224
135.2	-0.0272	0.1682	0.36	0.8734	1.8875	49.35	0.047799	0.048251	0.091749	0.17919	0.368051	135	-5.6661	-0.8328	-1.1336	-1.353	-1.1494	49.15	0.032945	0.032945	0.063554	0.11463	0.192109	135.2	-0.4394	-0.4027	-0.4903	-0.5919	-0.8254
135.3	-0.0205	0.1674	0.3578	0.8782	1.882	49.4	0.047044	0.047488	0.090296	0.176356	0.362261	135.1	-5.6717	-0.8339	-1.1328	-1.3519	-1.1425	49.2	0.032377	0.032377	0.062458	0.112653	0.188796	135.3	-0.4348	-0.3983	-0.492	-0.594	-0.8263
135.4	-0.0161	0.1695	0.3545	0.8783	1.8806	49.45	0.0463	0.046738	0.088867	0.173568	0.356561	135.2	-5.67	-0.8373	-1.1298	-1.3449	-1.1404	49.25	0.031818	0.031818	0.061381	0.110711	0.185541	135.4	-0.4329	-0.3967	-0.4914	-0.5909	-0.8275
135.5	-0.0205	0.1688	0.3501	0.8736	1.8773	49.5	0.045568	0.046	0.087461	0.170824	0.350952	135.3	-5.6621	-0.8296	-1.1181	-1.3422	-1.1378	49.3	0.03127	0.03127	0.060323	0.108802	0.182342	135.5	-0.4337	-0.4001	-0.4938	-0.5882	-0.8266
135.6	-0.0197	0.1669	0.3445	0.8734	1.8761	49.55	0.044848	0.045273	0.086076	0.168123	0.345431	135.4	-5.6577	-0.8281	-1.1181	-1.343	-1.1337	49.35	0.030731	0.030731	0.059283	0.106927	0.179198	135.6	-0.4357	-0.4034	-0.4979	-0.5904	-0.8284
135.7	-0.0204	0.1697	0.3477	0.8748	1.8766	49.6	0.044139	0.044557	0.084714	0.165464	0.339997	135.5	-5.6592	-0.8244	-1.1142	-1.3397	-1.1256	49.4	0.030201	0.030201	0.058261	0.105083	0.176109	135.7	-0.4322	-0.4033	-0.4956	-0.5902	-0.8321
135.8	-0.0194	0.1762	0.3501	0.8781	1.8804	49.65	0.043441	0.043853	0.083373	0.162848	0.334648	135.6	-5.6529	-0.8162	-1.1073	-1.3357	-1.1207	49.45	0.02968	0.02968	0.057257	0.103271	0.173073	135.8	-0.4308	-0.4028	-0.4927	-0.5834	-0.8272
135.9	-0.021	0.1728	0.3489	0.877	1.8757	49.7	0.042754	0.04316	0.082053	0.160273	0.329383	135.7	-5.6494	-0.8105	-1.1024	-1.3357	-1.1196	49.5	0.029168	0.029168	0.056269	0.101491	0.170089	135.9	-0.4283	-0.3968	-0.4901	-0.5798	-0.8243
136	-0.0205	0.173	0.348	0.8757	1.8754	49.75	0.042079	0.042478	0.080755	0.157739	0.324201	135.8	-5.6477	-0.8085	-1.097	-1.3381	-1.1141	49.55	0.028666	0.028666	0.055299	0.099741	0.167156	136	-0.4285	-0.3907	-0.4867	-0.5784	-0.8234
136.1	-0.0162	0.1774	0.3506	0.8773	1.876	49.8	0.041414	0.041807	0.079477	0.155245	0.319101	135.9	-5.6501	-0.8059	-1.0991	-1.3362	-1.1173	49.6	0.028171	0.028171	0.054346	0.098021	0.164274	136.1	-0.4286	-0.3949	-0.4877	-0.5817	-0.8236
136.2	-0.0095	0.1785	0.351599	0.879099	1.88	49.85	0.040759	0.041147	0.078219	0.15279	0.314081	136	-5.6478	-0.8009	-1.0989	-1.3384	-1.1262	49.65	0.027686	0.027686	0.053409	0.096332	0.161442	136.2	-0.428	-0.3943	-0.4878	-0.5807	-0.825
136.3	-0.01	0.1786	0.351	0.8775	1.8785	49.9	0.040115	0.040497	0.076981	0.150374	0.309139	136.1	-5.6513	-0.8036	-1.1019	-1.3477	-1.1287	49.7	0.027208	0.027208	0.052488	0.094671	0.158659	136.3	-0.431	-0.3992	-0.4905	-0.5844	-0.8262
136.4	-0.0107	0.1759	0.3488	0.8755	1.8787	49.95	0.039481	0.039857	0.075762	0.147997	0.304276	136.2	-5.6551	-0.8088	-1.1037	-1.3461	-1.1295	49.75	0.026739	0.026739	0.051583	0.093038	0.155923	136.4	-0.4303	-0.4003	-0.494	-0.5869	-0.8305
136.5	-0.012	0.1838	0.349	0.879	1.8781	50	0.038857	0.039227	0.074563	0.145657	0.299489	136.3	-5.6524	-0.8087	-1.1028	-1.3454	-1.1276	49.8	0.026278	0.026278	0.050694	0.091435	0.153235	136.5	-0.4329	-0.3979	-0.4908	-0.585	-0.8288
136.6	-0.0174	0.1813	0.3479	0.883	1.8802	50.05	0.038242	0.038607	0.073383	0.143354	0.294777	136.4	-5.6483	-0.8115	-1.1077	-1.348	-1.1286	49.85	0.025825	0.025825	0.04982	0.089858	0.150593	136.6	-0.4362	-0.4001	-0.4921	-0.5923	-0.8309
136.7	-0.0198	0.1786	0.3483	0.8804	1.8762	50.1	0.037638	0.037997	0.072222	0.141087	0.29014	136.5	-5.6471	-0.813	-1.1042	-1.3507	-1.1272	49.9	0.02538	0.02538	0.048961	0.088309	0.147997	136.7	-0.4379	-0.3996	-0.4894	-0.5902	-0.8325
136.8	-0.0189	0.179	0.3491	0.8784	1.8764	50.15	0.037043	0.037397	0.071078	0.138856	0.285576	136.6	-5.6501	-0.8155	-1.107	-1.3515	-1.126	49.95	0.024942	0.024942	0.048117	0.086786	0.145445	136.8	-0.435	-0.4009	-0.496	-0.5937	-0.8342
136.9	-0.0229	0.1738	0.3428	0.8787	1.8758	50.2	0.036457	0.036806	0.069953	0.136661	0.281083	136.7	-5.652	-0.8184	-1.1084	-1.3523	-1.1286	50	0.024512	0.024512	0.047287	0.08529	0.142937	136.9	-0.4369	-0.401	-0.5022	-0.5974	-0.8349
137	-0.0202	0.1725	0.3422	0.8775	1.8777	50.25	0.035881	0.036224	0.068846	0.1345	0.276661	136.8	-5.6497	-0.8168	-1.1108	-1.3534	-1.1254	50.05	0.02409	0.02409	0.046472	0.08382	0.140473	137	-0.4392	-0.4045	-0.5068	-0.5999	-0.837
137.1	-0.0258	0.1678	0.3415	0.8772	1.8779	50.3	0.035314	0.035652	0.067757	0.132373	0.272308	136.9	-5.6499	-0.8164	-1.1135	-1.352	-1.1221	50.1	0.023674	0.023674	0.045671	0.082375	0.138051	137.1	-0.4405	-0.4051	-0.5058	-0.6014	-0.8356
137.2	-0.0294	0.1659	0.339	0.8742	1.8717	50.35	0.034756	0.035089	0.066684	0.13028	0.268025	137	-5.6478	-0.8166	-1.1129	-1.3535	-1.1263	50.15	0.023266	0.023266	0.044884	0.080954	0.135671	137.2	-0.4363	-0.4001	-0.5021	-0.5961	-0.8365
137.3	-0.0338	0.1647	0.3377	0.8765	1.869	50.4	0.034206	0.034534	0.065629	0.12822	0.263808	137.1	-5.6496	-0.8153	-1.1148	-1.3594	-1.1229	50.2	0.022865	0.022865	0.04411	0.079559	0.133332	137.3	-0.4393	-0.402	-0.5006	-0.5957	-0.8341
137.4	-0.0328	0.1674	0.3407	0.8784	1.8671	50.45	0.033666	0.033988	0.06459	0.126193	0.259657	137.2	-5.6566	-0.8162	-1.116	-1.3595	-1.1213	50.25	0.022471	0.022471	0.043349	0.078187	0.131033	137.4	-0.4457	-0.4103	-0.5033	-0.5987	-0.8396
137.5	-0.032	0.1684	0.3437	0.8769	1.8688	50.5	0.033134	0.033451	0.063568	0.124198	0.255573	137.3	-5.6553	-0.8152	-1.1136	-1.3627	-1.1274	50.3	0.022084	0.022084	0.042602	0.076839	0.128774	137.5	-0.4467	-0.4103	-0.5041	-0.597	-0.8362
137.6	-0.0332	0.1718	0.350499	0.875999	1.8698	50.55	0.03261	0.032923	0.062561	0.122234	0.251552	137.4	-5.6537	-0.8165	-1.1184	-1.3655	-1.1306	50.35	0.021703	0.021703	0.041867	0.075514	0.126554	137.6	-0.4456	-0.4081	-0.5058	-0.5978	-0.8382
137.7	-0.0296	0.175	0.358099	0.877299	1.8707	50.6	0.032094	0.032403	0.061571	0.120301	0.247595	137.5	-5.6594	-0.8233	-1.1283	-1.3702	-1.1325	50.4	0.021329	0.021329	0.041146	0.074212	0.124372	137.7	-0.4442	-0.4071	-0.505	-0.5995	-0.8397
137.8	-0.0294	0.1719	0.353	0.8727	1.872	50.65	0.031587	0.031891	0.060597	0.118399	0.243699	137.6	-5.6627	-0.8271	-1.1346	-1.3657	-1.1315	50.45	0.020961	0.020961	0.040436	0.072933	0.122228	137.8	-0.4398	-0.4038	-0.503	-0.6006	-0.8405
137.9	-0.0309	0.1682	0.3536	0.8756	1.8719	50.7	0.031088	0.031387	0.059638	0.116527	0.239865	137.7	-5.6618	-0.8272	-1.1322	-1.3674	-1.1302	50.5	0.0206	0.0206	0.039739	0.071675	0.12012	137.9	-0.433	-0.3983	-0.5042	-0.5988	-0.8373
138	-0.0281	0.167	0.3546	0.8742	1.878	50.75	0.030596	0.030891	0.058694	0.114684	0.236092	137.8	-5.6569	-0.8231	-1.1325	-1.3682	-1.1353	50.55	0.020244	0.020244	0.039054	0.07044	0.11805	138	-0.4227	-0.3885	-0.4966	-0.5896	-0.8349
138.1	-0.0267	0.1656	0.361299	0.877899	1.8728	50.8	0.030113	0.030403	0.057765	0.112871	0.232378	137.9	-5.6544	-0.825	-1.1297	-1.3712	-1.1337	50.6	0.019895	0.019895	0.038381	0.069225	0.116014	138.1	-0.4209	-0.3867	-0.4965	-0.5903	-0.8327
138.2	-0.0253	0.169	0.3637	0.8814	1.8733	50.85	0.029637	0.029922	0.056851	0.111087	0.228722	138	-5.6494	-0.8258	-1.1324	-1.3701	-1.135	50.65	0.019552	0.019552	0.037719	0.068032	0.114014	138.2	-0.4232	-0.3858	-0.497	-0.5914	-0.8334
138.3	-0.023	0.171	0.3672	0.8819	1.8742	50.9	0.029168	0.02945	0.055951	0.10933	0.225124	138.1	-5.6432	-0.8229	-1.1332	-1.3759	-1.1369	50.7	0.019215	0.019215	0.037069	0.066859	0.112048	138.3	-0.4198	-0.3858	-0.4989	-0.5932	-0.8327
138.4	-0.0234	0.1739	0.3658	0.8807	1.875	50.95	0.028707	0.028984	0.055065	0.107601	0.221582	138.2	-5.646	-0.8247	-1.133	-1.3768	-1.1343	50.75	0.018884	0.018884	0.03643	0.065706	0.110117	138.4	-0.424	-0.3863	-0.4977	-0.5965	-0.8357
138.5	-0.0224	0.1805	0.369	0.8896	1.8792	51	0.028253	0.028526	0.054194	0.1059	0.218096	138.3	-5.6505	-0.8259	-1.1333	-1.3799	-1.13	50.8	0.018558	0.018558	0.035802	0.064573	0.108218	138.5	-0.4286	-0.3947	-0.5045	-0.5991	-0.8426
138.6	-0.0183	0.188	0.375499	0.890399	1.8815	51.05	0.027807	0.028076	0.053336	0.104225	0.214665	138.4	-5.6572	-0.8263	-1.1345	-1.379	-1.1286	50.85	0.018239	0.018239	0.035184	0.06346	0.106352	138.6	-0.4255	-0.3942	-0.5014	-0.5965	-0.8435
138.7	-0.0169	0.1912	0.3774	0.8885	1.8837	51.1	0.027367	0.027632	0.052492	0.102578	0.211288	138.5	-5.6533	-0.8184	-1.131	-1.3812	-1.1273	50.9	0.017924	0.017924	0.034578	0.062366	0.104519	138.7	-0.4255	-0.3949	-0.5025	-0.5975	-0.8456
138.8	-0.0148	0.1878	0.373099	0.886499	1.8817	51.15	0.026935	0.027195	0.051661	0.100956	0.207964	138.6	-5.6506	-0.815	-1.1301	-1.3794	-1.1333	50.95	0.017615	0.017615	0.033982	0.061291	0.102717	138.8	-0.4279	-0.3932	-0.501	-0.6001	-0.8486
138.9	-0.0155	0.1831	0.3719	0.8846	1.8784	51.2	0.026509	0.026766	0.050843	0.099359	0.204692	138.7	-5.6453	-0.8131	-1.1293	-1.3799	-1.1348	51	0.017311	0.017311	0.033396	0.060234	0.100946	138.9	-0.4343	-0.3994	-0.5065	-0.6009	-0.8524
139	-0.0166	0.1792	0.3694	0.8814	1.8755	51.25	0.02609	0.026343	0.050038	0.097788	0.201472	138.8	-5.6493	-0.8189	-1.1323	-1.3818	-1.1328	51.05	0.017013	0.017013	0.03282	0.059196	0.099206	139	-0.4332	-0.3992	-0.5053	-0.6025	-0.8503
139.1	-0.021	0.1744	0.3664	0.8751	1.8718	51.3	0.025678	0.025927	0.049246	0.096242	0.198302	138.9	-5.6491	-0.8192	-1.134	-1.3823	-1.1309	51.1	0.01672	0.01672	0.032254	0.058175	0.097495	139.1	-0.4316	-0.4036	-0.5066	-0.6019	-0.8482
139.2	-0.0232	0.1753	0.3668	0.8772	1.8754	51.35	0.025272	0.025517	0.048467	0.094721	0.195183	139	-5.6452	-0.8157	-1.1293	-1.3808	-1.1296	51.15	0.016431	0.016431	0.031698	0.057172	0.095814	139.2	-0.4307	-0.4096	-0.511	-0.6074	-0.8505
139.3	-0.0266	0.179	0.364701	0.878501	1.8718	51.4	0.024872	0.025114	0.0477	0.093223	0.192112	139.1	-5.6444	-0.8078	-1.1256	-1.3814	-1.1302	51.2	0.016148	0.016148	0.031152	0.056186	0.094162	139.3	-0.43	-0.411	-0.5117	-0.61	-0.8493
139.4	-0.0236	0.1801	0.3695	0.8834	1.8736	51.45	0.024479	0.024717	0.046945	0.091749	0.18909	139.2	-5.6416	-0.8119	-1.1248	-1.3803	-1.1272	51.25	0.01587	0.01587	0.030614	0.055218	0.092539	139.4	-0.4323	-0.4067	-0.5114	-0.6089	-0.8468
139.5	-0.0262	0.1781	0.3706	0.8824	1.8714	51.5	0.024092	0.024326	0.046202	0.090298	0.186115	139.3	-5.6388	-0.8103	-1.1262	-1.3776	-1.1261	51.3	0.015596	0.015596	0.030087	0.054266	0.090944	139.5	-0.4324	-0.4057	-0.5096	-0.608	-0.8496
139.6	-0.0283	0.1724	0.3693	0.8811	1.8674	51.55	0.023711	0.023942	0.045471	0.08887	0.183187	139.4	-5.6391	-0.8059	-1.1218	-1.3782	-1.1228	51.35	0.015327	0.015327	0.029568	0.05333	0.089375	139.6	-0.4365	-0.4089	-0.5089	-0.6129	-0.8547
139.7	-0.0315	0.1715	0.3655	0.8786	1.8619	51.6	0.023337	0.023564	0.044751	0.087465	0.180305	139.5	-5.6398	-0.8066	-1.1286	-1.3806	-1.1137	51.4	0.015063	0.015063	0.029058	0.052411	0.087835	139.7	-0.4352	-0.4092	-0.5124	-0.6147	-0.8573
139.8	-0.0312	0.1673	0.3652	0.8746	1.8602	51.65	0.022968	0.023191	0.044043	0.086082	0.177469	139.6	-5.6413	-0.8042	-1.1267	-1.3788	-1.1162	51.45	0.014803	0.014803	0.028557	0.051507	0.08632	139.8	-0.4261	-0.4089	-0.5079	-0.6163	-0.8564
139.9	-0.029	0.162	0.3676	0.8799	1.8579	51.7	0.022605	0.022825	0.043345	0.084721	0.174677	139.7	-5.6369	-0.7961	-1.1209	-1.3804	-1.1137	51.5	0.014548	0.014548	0.028065	0.050619	0.084832	139.9	-0.4225	-0.4109	-0.5079	-0.6163	-0.855
140	-0.0339	0.1593	0.3647	0.8759	1.8572	51.75	0.022247	0.022464	0.042659	0.083382	0.171929	139.8	-5.6412	-0.8023	-1.1205	-1.3778	-1.1076	51.55	0.014297	0.014297	0.027581	0.049746	0.08337	140	-0.4235	-0.4127	-0.5093	-0.6174	-0.8515
140.1	-0.0388	0.1552	0.3622	0.8737	1.8616	51.8	0.021896	0.022109	0.041984	0.082063	0.169224	139.9	-5.6432	-0.8039	-1.1185	-1.3755	-1.1112	51.6	0.014051	0.014051	0.027105	0.048889	0.081932	140.1	-0.4215	-0.4143	-0.512	-0.6143	-0.8528
140.2	-0.0384	0.1582	0.3627	0.8726	1.8623	51.85	0.02155	0.02176	0.04132	0.080766	0.166562	140	-5.6401	-0.7966	-1.1117	-1.3801	-1.1069	51.65	0.013808	0.013808	0.026638	0.048046	0.08052	140.2	-0.4245	-0.4158	-0.5135	-0.6128	-0.8531
140.3	-0.0368	0.1538	0.358801	0.871701	1.856	51.9	0.021209	0.021416	0.040666	0.079489	0.163941	140.1	-5.6417	-0.8001	-1.1141	-1.376	-1.104	51.7	0.01357	0.01357	0.026179	0.047218	0.079131	140.3	-0.4216	-0.4159	-0.5093	-0.6092	-0.849
140.4	-0.0384	0.1565	0.3594	0.8729	1.8559	51.95	0.020874	0.021078	0.040022	0.078232	0.161362	140.2	-5.634	-0.7985	-1.1141	-1.3731	-1.103	51.75	0.013336	0.013336	0.025728	0.046403	0.077767	140.4	-0.4217	-0.4123	-0.5106	-0.6063	-0.851
140.5	-0.0422	0.1563	0.3639	0.8696	1.8533	52	0.020544	0.020745	0.039389	0.076995	0.158824	140.3	-5.6339	-0.7949	-1.1147	-1.374	-1.1021	51.8	0.013107	0.013107	0.025284	0.045604	0.076426	140.5	-0.4242	-0.408	-0.5116	-0.6033	-0.8499
140.6	-0.0413	0.1548	0.367099	0.868599	1.8547	52.05	0.020219	0.020417	0.038765	0.075777	0.156325	140.4	-5.6328	-0.7886	-1.1146	-1.3712	-1.0997	51.85	0.012881	0.012881	0.024848	0.044817	0.075109	140.6	-0.4263	-0.4057	-0.5084	-0.6028	-0.8532
140.7	-0.039	0.1524	0.3682	0.8704	1.857	52.1	0.019899	0.020094	0.038152	0.074579	0.153866	140.5	-5.6324	-0.7882	-1.1144	-1.3719	-1.0959	51.9	0.012659	0.012659	0.02442	0.044045	0.073814	140.7	-0.429	-0.4051	-0.51	-0.6031	-0.8595
140.8	-0.0363	0.1558	0.374	0.8712	1.8584	52.15	0.019585	0.019777	0.037548	0.0734	0.151445	140.6	-5.6351	-0.7851	-1.1132	-1.3706	-1.0905	51.95	0.01244	0.01244	0.023999	0.043285	0.072541	140.8	-0.4294	-0.4012	-0.506	-0.6043	-0.8588
140.9	-0.0405	0.1502	0.3724	0.868	1.8564	52.2	0.019275	0.019464	0.036953	0.072239	0.149062	140.7	-5.6376	-0.7835	-1.1176	-1.3667	-1.0931	52	0.012226	0.012226	0.023585	0.042539	0.07129	140.9	-0.4299	-0.4032	-0.5085	-0.6001	-0.8572
141	-0.0409	0.1507	0.3705	0.8702	1.8568	52.25	0.018971	0.019157	0.036369	0.071097	0.146718	140.8	-5.6369	-0.7807	-1.1211	-1.3681	-1.0913	52.05	0.012015	0.012015	0.023178	0.041806	0.070061	141	-0.4312	-0.4028	-0.5089	-0.6019	-0.8567
141.1	-0.0372	0.1564	0.373799	0.871199	1.8558	52.3	0.018671	0.018854	0.035793	0.069973	0.144409	140.9	-5.6346	-0.7782	-1.1186	-1.3682	-1.0903	52.1	0.011808	0.011808	0.022779	0.041085	0.068854	141.1	-0.4345	-0.4027	-0.5088	-0.5985	-0.8571
141.2	-0.0361	0.1539	0.3761	0.8702	1.8536	52.35	0.018376	0.018556	0.035226	0.068867	0.142138	141	-5.632	-0.774	-1.1138	-1.3654	-1.0871	52.15	0.011604	0.011604	0.022386	0.040377	0.067667	141.2	-0.4303	-0.4014	-0.5077	-0.5967	-0.8599
141.3	-0.0358	0.1518	0.3776	0.867	1.8502	52.4	0.018085	0.018263	0.034669	0.067778	0.139901	141.1	-5.6337	-0.7736	-1.1112	-1.3657	-1.0854	52.2	0.011404	0.011404	0.022	0.03968	0.0665	141.3	-0.4294	-0.3965	-0.5057	-0.5962	-0.8564
141.4	-0.0317	0.1536	0.3792	0.8682	1.8533	52.45	0.017799	0.017974	0.03412	0.066706	0.1377	141.2	-5.6296	-0.7703	-1.1104	-1.3687	-1.0857	52.25	0.011208	0.011208	0.021621	0.038996	0.065353	141.4	-0.4335	-0.3955	-0.5041	-0.5931	-0.8555
141.5	-0.03	0.1548	0.3828	0.8678	1.8543	52.5	0.017518	0.01769	0.03358	0.065652	0.135534	141.3	-5.6349	-0.7686	-1.1114	-1.3722	-1.0857	52.3	0.011014	0.011014	0.021248	0.038324	0.064227	141.5	-0.4358	-0.3995	-0.5051	-0.5947	-0.8532
141.6	-0.0294	0.1551	0.386899	0.871399	1.8536	52.55	0.017241	0.017411	0.033049	0.064613	0.133402	141.4	-5.6368	-0.7722	-1.117	-1.3763	-1.0851	52.35	0.010824	0.010824	0.020882	0.037663	0.063119	141.6	-0.4381	-0.3997	-0.5029	-0.5962	-0.8564
141.7	-0.0275	0.1564	0.391099	0.873399	1.8565	52.6	0.016969	0.017136	0.032526	0.063592	0.131304	141.5	-5.6376	-0.771	-1.1172	-1.3743	-1.0919	52.4	0.010638	0.010638	0.020522	0.037014	0.062031	141.7	-0.4394	-0.399	-0.5007	-0.5946	-0.8559
141.8	-0.0326	0.1483	0.391399	0.870999	1.8545	52.65	0.0167	0.016865	0.032011	0.062586	0.129238	141.6	-5.6328	-0.7692	-1.1134	-1.3754	-1.0934	52.45	0.010454	0.010454	0.020168	0.036376	0.060962	141.8	-0.4422	-0.3954	-0.4967	-0.5914	-0.8525
141.9	-0.042	0.141	0.3859	0.8637	1.846	52.7	0.016436	0.016599	0.031504	0.061597	0.127204	141.7	-5.6354	-0.7726	-1.1163	-1.3797	-1.0936	52.5	0.010274	0.010274	0.01982	0.035749	0.059911	141.9	-0.4414	-0.3941	-0.4901	-0.59	-0.8477
142	-0.0416	0.1441	0.3883	0.8628	1.8471	52.75	0.016177	0.016336	0.031005	0.060623	0.125203	141.8	-5.6377	-0.7721	-1.1187	-1.3763	-1.0905	52.55	0.010097	0.010097	0.019478	0.035132	0.058878	142	-0.4417	-0.3951	-0.4913	-0.5905	-0.8453
142.1	-0.035	0.1477	0.390599	0.866899	1.8497	52.8	0.015921	0.016078	0.030515	0.059664	0.123234	141.9	-5.6343	-0.7656	-1.1207	-1.3736	-1.0876	52.6	0.009923	0.009923	0.019143	0.034527	0.057863	142.1	-0.4448	-0.4036	-0.4924	-0.5926	-0.8479
142.2	-0.0348	0.1478	0.3907	0.8624	1.8495	52.85	0.015669	0.015824	0.030032	0.058721	0.121295	142	-5.6306	-0.7599	-1.1138	-1.3715	-1.0831	52.65	0.009752	0.009752	0.018813	0.033931	0.056865	142.2	-0.4437	-0.4012	-0.4916	-0.5901	-0.8446
142.3	-0.0405	0.1483	0.3887	0.8604	1.8456	52.9	0.015421	0.015574	0.029556	0.057792	0.119387	142.1	-5.6259	-0.7555	-1.1083	-1.3694	-1.0765	52.7	0.009584	0.009584	0.018488	0.033346	0.055885	142.3	-0.4435	-0.401	-0.492	-0.5894	-0.8422
142.4	-0.0348	0.1468	0.3918	0.8595	1.8469	52.95	0.015178	0.015328	0.029089	0.056879	0.117508	142.2	-5.6208	-0.7478	-1.1046	-1.3652	-1.0718	52.75	0.009419	0.009419	0.01817	0.032771	0.054921	142.4	-0.4435	-0.4024	-0.4941	-0.5907	-0.8403
142.5	-0.0359	0.1433	0.39	0.857	1.8409	53	0.014938	0.015086	0.028628	0.055979	0.11566	142.3	-5.6237	-0.7453	-1.1054	-1.3645	-1.0742	52.8	0.009256	0.009256	0.017856	0.032206	0.053974	142.5	-0.4448	-0.3999	-0.4933	-0.5886	-0.8403
142.6	-0.0364	0.1356	0.3884	0.8498	1.8386	53.05	0.014702	0.014847	0.028175	0.055094	0.11384	142.4	-5.6231	-0.744	-1.1049	-1.3682	-1.0765	52.85	0.009097	0.009097	0.017548	0.031651	0.053044	142.6	-0.4448	-0.4023	-0.4972	-0.5907	-0.8425
142.7	-0.0339	0.1413	0.3937	0.8448	1.8391	53.1	0.014469	0.014613	0.027729	0.054223	0.11205	142.5	-5.6271	-0.7422	-1.1047	-1.3648	-1.0776	52.9	0.00894	0.00894	0.017246	0.031106	0.052129	142.7	-0.4437	-0.4053	-0.4964	-0.5893	-0.8439
142.8	-0.0348	0.142	0.3922	0.8448	1.8384	53.15	0.014241	0.014382	0.02729	0.053366	0.110287	142.6	-5.6295	-0.741	-1.1034	-1.364	-1.0791	52.95	0.008786	0.008786	0.016949	0.030569	0.051231	142.8	-0.4426	-0.4056	-0.4999	-0.5924	-0.8418
142.9	-0.0387	0.136	0.3908	0.8455	1.8334	53.2	0.014015	0.014155	0.026858	0.052522	0.108552	142.7	-5.63	-0.7415	-1.1009	-1.3615	-1.0749	53	0.008634	0.008634	0.016656	0.030042	0.050347	142.9	-0.4421	-0.4063	-0.4943	-0.5921	-0.837
143	-0.0346	0.1417	0.3975	0.8465	1.8334	53.25	0.013794	0.013931	0.026433	0.051692	0.106844	142.8	-5.6284	-0.7341	-1.0976	-1.3605	-1.0742	53.05	0.008485	0.008485	0.016369	0.029524	0.049479	143	-0.4409	-0.4061	-0.4866	-0.591	-0.8331
143.1	-0.0402	0.1423	0.4007	0.8454	1.8289	53.3	0.013576	0.013711	0.026015	0.050874	0.105163	142.9	-5.6252	-0.7315	-1.0921	-1.3571	-1.0714	53.1	0.008339	0.008339	0.016087	0.029015	0.048626	143.1	-0.4393	-0.4029	-0.4836	-0.5941	-0.8322
143.2	-0.0414	0.1429	0.4004	0.846	1.8284	53.35	0.013361	0.013494	0.025603	0.05007	0.103509	143	-5.6223	-0.7333	-1.0899	-1.3538	-1.073	53.15	0.008195	0.008195	0.01581	0.028515	0.047788	143.2	-0.4345	-0.4004	-0.4862	-0.5926	-0.8337
143.3	-0.0414	0.1403	0.4001	0.8433	1.8287	53.4	0.01315	0.013281	0.025198	0.049278	0.10188	143.1	-5.622	-0.7312	-1.0874	-1.3542	-1.0687	53.2	0.008054	0.008054	0.015537	0.028023	0.046964	143.3	-0.4363	-0.3974	-0.4866	-0.5919	-0.8291
143.4	-0.0394	0.1396	0.3987	0.8415	1.8282	53.45	0.012942	0.013071	0.024799	0.048499	0.100277	143.2	-5.6225	-0.7322	-1.0871	-1.3513	-1.0671	53.25	0.007915	0.007915	0.015269	0.02754	0.046154	143.4	-0.4313	-0.3942	-0.4839	-0.588	-0.8226
143.5	-0.0433	0.1355	0.3958	0.833	1.8205	53.5	0.012738	0.012865	0.024407	0.047732	0.0987	143.3	-5.6193	-0.7319	-1.0856	-1.3488	-1.0643	53.3	0.007779	0.007779	0.015006	0.027065	0.045359	143.5	-0.4293	-0.3905	-0.4836	-0.5874	-0.8225
143.6	-0.0434	0.135	0.3935	0.831	1.8177	53.55	0.012536	0.012661	0.02402	0.046977	0.097147	143.4	-5.617	-0.7328	-1.0885	-1.3459	-1.0624	53.35	0.007645	0.007645	0.014747	0.026599	0.044577	143.6	-0.4322	-0.3901	-0.4859	-0.5888	-0.8245
143.7	-0.0404	0.1395	0.393599	0.834499	1.8192	53.6	0.012338	0.012461	0.02364	0.046235	0.095619	143.5	-5.6189	-0.7293	-1.0851	-1.3414	-1.0589	53.4	0.007513	0.007513	0.014493	0.02614	0.043808	143.7	-0.4262	-0.386	-0.4795	-0.5858	-0.8218
143.8	-0.0433	0.1362	0.388801	0.832301	1.8175	53.65	0.012143	0.012265	0.023266	0.045504	0.094115	143.6	-5.6142	-0.7246	-1.0791	-1.3317	-1.0595	53.45	0.007383	0.007383	0.014243	0.02569	0.043053	143.8	-0.4331	-0.3936	-0.486	-0.5897	-0.8262
143.9	-0.0421	0.1409	0.3953	0.8354	1.819	53.7	0.011951	0.012071	0.022898	0.044784	0.092634	143.7	-5.6075	-0.7212	-1.0722	-1.3339	-1.0585	53.5	0.007256	0.007256	0.013998	0.025247	0.04231	143.9	-0.4317	-0.3898	-0.4869	-0.5882	-0.8227
144	-0.0431	0.1429	0.3936	0.8348	1.8191	53.75	0.011762	0.01188	0.022535	0.044076	0.091177	143.8	-5.6101	-0.7205	-1.0731	-1.3345	-1.055	53.55	0.007131	0.007131	0.013756	0.024811	0.041581	144	-0.4345	-0.394	-0.4891	-0.5904	-0.8268
144.1	-0.0476	0.1425	0.3899	0.8369	1.8164	53.8	0.011576	0.011692	0.022179	0.043379	0.089742	143.9	-5.6148	-0.7228	-1.0757	-1.3261	-1.0524	53.6	0.007008	0.007008	0.013519	0.024384	0.040864	144.1	-0.4385	-0.3932	-0.4904	-0.5902	-0.8238
144.2	-0.0497	0.1446	0.3854	0.835	1.8194	53.85	0.011393	0.011508	0.021828	0.042693	0.088331	144	-5.6118	-0.717	-1.0766	-1.3217	-1.0552	53.65	0.006887	0.006887	0.013286	0.023963	0.04016	144.2	-0.438	-0.3909	-0.4833	-0.586	-0.8223
144.3	-0.0523	0.1391	0.3841	0.8298	1.8181	53.9	0.011213	0.011326	0.021482	0.042018	0.086941	144.1	-5.6122	-0.7134	-1.0731	-1.3239	-1.0494	53.7	0.006768	0.006768	0.013057	0.02355	0.039467	144.3	-0.4404	-0.3897	-0.4846	-0.5831	-0.8198
144.4	-0.0529	0.1381	0.3835	0.832	1.8215	53.95	0.011036	0.011147	0.021142	0.041354	0.085573	144.2	-5.6162	-0.7158	-1.071	-1.3158	-1.0493	53.75	0.006652	0.006652	0.012832	0.023144	0.038787	144.4	-0.4434	-0.3953	-0.4827	-0.5831	-0.8211
144.5	-0.0518	0.1418	0.3859	0.8371	1.8266	54	0.010862	0.010971	0.020807	0.0407	0.084227	144.3	-5.6131	-0.7134	-1.0685	-1.3188	-1.0508	53.8	0.006537	0.006537	0.012611	0.022745	0.038118	144.5	-0.4459	-0.3936	-0.4832	-0.5824	-0.8222
144.6	-0.0555	0.1396	0.3853	0.8292	1.8222	54.05	0.01069	0.010797	0.020478	0.040056	0.082902	144.4	-5.6131	-0.7124	-1.0725	-1.3152	-1.0518	53.85	0.006424	0.006424	0.012393	0.022353	0.037461	144.6	-0.4383	-0.3859	-0.4779	-0.5825	-0.8164
144.7	-0.0574	0.1385	0.3834	0.831	1.8213	54.1	0.010521	0.010627	0.020154	0.039423	0.081598	144.5	-5.608	-0.7086	-1.0692	-1.3133	-1.0569	53.9	0.006314	0.006314	0.01218	0.021968	0.036815	144.7	-0.4437	-0.3863	-0.4832	-0.5883	-0.8187
144.8	-0.055	0.1343	0.3821	0.8331	1.818	54.15	0.010355	0.010459	0.019835	0.0388	0.080314	144.6	-5.6096	-0.7138	-1.0703	-1.3136	-1.0541	53.95	0.006205	0.006205	0.01197	0.021589	0.03618	144.8	-0.4474	-0.3919	-0.4839	-0.5887	-0.8182
144.9	-0.0598	0.1304	0.3835	0.8278	1.817	54.2	0.010191	0.010294	0.019521	0.038186	0.07905	144.7	-5.6121	-0.7169	-1.0737	-1.3125	-1.0531	54	0.006098	0.006098	0.011763	0.021217	0.035557	144.9	-0.4426	-0.3871	-0.4822	-0.5847	-0.8108
145	-0.0613	0.1257	0.3852	0.8236	1.8189	54.25	0.01003	0.010131	0.019212	0.037582	0.077807	144.8	-5.6099	-0.7115	-1.0681	-1.3135	-1.0544	54.05	0.005993	0.005993	0.01156	0.020851	0.034944	145	-0.4391	-0.3811	-0.4747	-0.584	-0.8101
145.1	-0.062	0.1218	0.3823	0.8246	1.8166	54.3	0.009871	0.009971	0.018908	0.036988	0.076583	144.9	-5.6047	-0.708	-1.0645	-1.3093	-1.058	54.1	0.005889	0.005889	0.011361	0.020491	0.034341	145.1	-0.4424	-0.3831	-0.4723	-0.5853	-0.8068
145.2	-0.0624	0.1222	0.3834	0.8279	1.8122	54.35	0.009715	0.009813	0.018609	0.036403	0.075378	145	-5.6046	-0.708	-1.0633	-1.3106	-1.0606	54.15	0.005788	0.005788	0.011165	0.020138	0.033749	145.2	-0.4386	-0.3809	-0.47	-0.584	-0.8009
145.3	-0.0643	0.1177	0.3826	0.8219	1.8057	54.4	0.009562	0.009658	0.018314	0.035828	0.074192	145.1	-5.6093	-0.7126	-1.0666	-1.3124	-1.0604	54.2	0.005688	0.005688	0.010973	0.019791	0.033167	145.3	-0.4428	-0.3837	-0.4685	-0.5831	-0.8022
145.4	-0.0592	0.1191	0.3852	0.8209	1.8081	54.45	0.009411	0.009506	0.018024	0.035261	0.073025	145.2	-5.609	-0.7187	-1.067	-1.3135	-1.0592	54.25	0.00559	0.00559	0.010784	0.01945	0.032595	145.4	-0.4435	-0.3835	-0.4689	-0.5814	-0.8009
145.5	-0.0568	0.1198	0.3836	0.819	1.81	54.5	0.009262	0.009355	0.017739	0.034704	0.071876	145.3	-5.6081	-0.7138	-1.0671	-1.3132	-1.0604	54.3	0.005494	0.005494	0.010598	0.019114	0.032034	145.5	-0.4459	-0.3856	-0.4731	-0.5827	-0.8046
145.6	-0.055	0.1196	0.3812	0.8173	1.8063	54.55	0.009115	0.009208	0.017458	0.034155	0.070745	145.4	-5.609	-0.7145	-1.0655	-1.3079	-1.0614	54.35	0.005399	0.005399	0.010415	0.018785	0.031481	145.6	-0.4503	-0.3873	-0.4829	-0.5886	-0.8075
145.7	-0.0579	0.1171	0.3814	0.8117	1.8044	54.6	0.008971	0.009062	0.017182	0.033615	0.069633	145.5	-5.6077	-0.7168	-1.0648	-1.3052	-1.0648	54.4	0.005306	0.005306	0.010235	0.018461	0.030938	145.7	-0.4489	-0.3833	-0.4829	-0.5831	-0.8007
145.8	-0.0551	0.1179	0.3812	0.8159	1.8032	54.65	0.00883	0.008919	0.01691	0.033084	0.068537	145.6	-5.6053	-0.7154	-1.0634	-1.3048	-1.0716	54.45	0.005214	0.005214	0.010059	0.018143	0.030405	145.8	-0.4448	-0.3838	-0.4795	-0.5789	-0.7958
145.9	-0.057	0.1172	0.3793	0.817	1.8023	54.7	0.00869	0.008778	0.016642	0.03256	0.067459	145.7	-5.6058	-0.7161	-1.0646	-1.3085	-1.0698	54.5	0.005124	0.005124	0.009885	0.01783	0.029881	145.9	-0.4529	-0.3855	-0.4851	-0.5815	-0.7975
146	-0.0619	0.1129	0.3797	0.8156	1.8011	54.75	0.008553	0.008639	0.016379	0.032046	0.066398	145.8	-5.6053	-0.7194	-1.0704	-1.3039	-1.0739	54.55	0.005036	0.005036	0.009715	0.017523	0.029366	146	-0.4573	-0.3852	-0.4815	-0.5777	-0.7969
146.1	-0.0701	0.1123	0.3794	0.8144	1.798	54.8	0.008417	0.008503	0.01612	0.031539	0.065353	145.9	-5.6031	-0.7136	-1.0694	-1.3084	-1.075	54.6	0.004949	0.004949	0.009548	0.01722	0.028859	146.1	-0.4566	-0.3873	-0.4835	-0.5761	-0.8026
146.2	-0.069	0.1132	0.3791	0.8156	1.7952	54.85	0.008284	0.008368	0.015865	0.03104	0.064325	146	-5.6022	-0.7179	-1.0692	-1.3112	-1.0774	54.65	0.004864	0.004864	0.009383	0.016924	0.028362	146.2	-0.4581	-0.3871	-0.4808	-0.576	-0.8019
146.3	-0.0665	0.1138	0.3826	0.8193	1.7941	54.9	0.008153	0.008236	0.015613	0.030549	0.063313	146.1	-5.6047	-0.7205	-1.0738	-1.3055	-1.0749	54.7	0.00478	0.00478	0.009221	0.016632	0.027873	146.3	-0.46	-0.3884	-0.4806	-0.5793	-0.805
146.4	-0.0713	0.1116	0.3822	0.8146	1.794	54.95	0.008025	0.008106	0.015366	0.030066	0.062317	146.2	-5.6006	-0.7155	-1.0768	-1.3012	-1.0773	54.75	0.004698	0.004698	0.009062	0.016345	0.027392	146.4	-0.4623	-0.3942	-0.4831	-0.583	-0.8087
146.5	-0.0708	0.1092	0.3818	0.8103	1.7907	55	0.007898	0.007978	0.015123	0.029591	0.061337	146.3	-5.5974	-0.7131	-1.075	-1.3044	-1.082	54.8	0.004617	0.004617	0.008906	0.016063	0.02692	146.5	-0.4589	-0.3958	-0.4842	-0.5843	-0.804
146.6	-0.0709	0.1078	0.3754	0.8028	1.7858	55.05	0.007773	0.007852	0.014884	0.029123	0.060372	146.4	-5.5997	-0.7125	-1.0764	-1.3025	-1.0835	54.85	0.004537	0.004537	0.008752	0.015786	0.026456	146.6	-0.4564	-0.4013	-0.4825	-0.5865	-0.8027
146.7	-0.0727	0.1035	0.3726	0.7966	1.7824	55.1	0.00765	0.007728	0.014648	0.028663	0.059422	146.5	-5.6028	-0.7133	-1.0723	-1.3007	-1.0863	54.9	0.004459	0.004459	0.008602	0.015514	0.026	146.7	-0.4641	-0.4064	-0.4888	-0.5928	-0.8031
146.8	-0.0729	0.1071	0.3736	0.7974	1.7794	55.15	0.007529	0.007606	0.014416	0.028209	0.058487	146.6	-5.6028	-0.7101	-1.0705	-1.3015	-1.0864	54.95	0.004382	0.004382	0.008453	0.015247	0.025552	146.8	-0.4609	-0.4088	-0.4859	-0.5911	-0.795
146.9	-0.0796	0.1006	0.3643	0.7925	1.7697	55.2	0.00741	0.007486	0.014188	0.027763	0.057567	146.7	-5.602	-0.7115	-1.0703	-1.3011	-1.0916	55	0.004306	0.004306	0.008308	0.014984	0.025111	146.9	-0.4591	-0.4113	-0.4899	-0.5903	-0.7969
147	-0.0846	0.096	0.3666	0.7903	1.7655	55.25	0.007293	0.007367	0.013964	0.027324	0.056661	146.8	-5.6035	-0.7072	-1.0635	-1.2995	-1.0899	55.05	0.004232	0.004232	0.008164	0.014725	0.024678	147	-0.4603	-0.4118	-0.493	-0.5907	-0.798
147.1	-0.087	0.0936	0.3676	0.7886	1.7643	55.3	0.007178	0.007251	0.013743	0.026892	0.05577	146.9	-5.6046	-0.708	-1.0598	-1.3003	-1.0882	55.1	0.004159	0.004159	0.008024	0.014472	0.024253	147.1	-0.4579	-0.4139	-0.4919	-0.5882	-0.7979
147.2	-0.0884	0.0893	0.3648	0.7854	1.7609	55.35	0.007064	0.007136	0.013525	0.026467	0.054893	147	-5.6006	-0.7087	-1.0595	-1.3005	-1.0936	55.15	0.004087	0.004087	0.007885	0.014222	0.023835	147.2	-0.4585	-0.414	-0.4912	-0.5886	-0.7956
147.3	-0.0883	0.0902	0.366001	0.785201	1.7647	55.4	0.006953	0.007024	0.013311	0.026049	0.054029	147.1	-5.599	-0.7114	-1.0614	-1.3041	-1.0981	55.2	0.004017	0.004017	0.007749	0.013977	0.023424	147.3	-0.4604	-0.4161	-0.4944	-0.5918	-0.7909
147.4	-0.0878	0.0905	0.3682	0.7901	1.7663	55.45	0.006843	0.006913	0.0131	0.025637	0.053179	147.2	-5.6007	-0.7162	-1.0666	-1.3039	-1.0976	55.25	0.003948	0.003948	0.007616	0.013736	0.02302	147.4	-0.4609	-0.4168	-0.4955	-0.5943	-0.7935
147.5	-0.096	0.0894	0.3648	0.7837	1.7638	55.5	0.006735	0.006803	0.012893	0.025232	0.052342	147.3	-5.6009	-0.7188	-1.0706	-1.3041	-1.1012	55.3	0.00388	0.00388	0.007484	0.013499	0.022623	147.5	-0.4617	-0.4173	-0.4999	-0.5979	-0.7932
147.6	-0.1009	0.0871	0.3621	0.7861	1.764	55.55	0.006628	0.006696	0.012689	0.024833	0.051519	147.4	-5.5949	-0.7179	-1.072	-1.3064	-1.0978	55.35	0.003813	0.003813	0.007355	0.013266	0.022233	147.6	-0.4604	-0.4112	-0.4988	-0.5958	-0.7961
147.7	-0.1	0.0881	0.3616	0.7877	1.7628	55.6	0.006523	0.00659	0.012488	0.02444	0.050709	147.5	-5.5941	-0.7192	-1.0703	-1.3014	-1.0957	55.4	0.003747	0.003747	0.007229	0.013038	0.02185	147.7	-0.4569	-0.4117	-0.4979	-0.5955	-0.7933
147.8	-0.1	0.0854	0.362601	0.786101	1.7595	55.65	0.00642	0.006486	0.01229	0.024053	0.049911	147.6	-5.5892	-0.7181	-1.0682	-1.3014	-1.0939	55.45	0.003682	0.003682	0.007104	0.012813	0.021473	147.8	-0.4554	-0.4116	-0.5038	-0.5998	-0.7935
147.9	-0.096	0.089	0.3634	0.7865	1.7597	55.7	0.006319	0.006383	0.012096	0.023673	0.049125	147.7	-5.5907	-0.7177	-1.0689	-1.3035	-1.096	55.5	0.003619	0.003619	0.006981	0.012592	0.021103	147.9	-0.455	-0.4113	-0.5054	-0.5974	-0.7906
148	-0.0961	0.0865	0.3682	0.7873	1.7614	55.75	0.006219	0.006283	0.011904	0.023299	0.048353	147.8	-5.5896	-0.7211	-1.0694	-1.3021	-1.0975	55.55	0.003557	0.003557	0.006861	0.012375	0.020739	148	-0.4538	-0.4142	-0.5117	-0.6045	-0.7987
148.1	-0.0938	0.0866	0.3655	0.7885	1.7607	55.8	0.006121	0.006183	0.011716	0.02293	0.047592	147.9	-5.5898	-0.7268	-1.07	-1.3035	-1.104	55.6	0.003495	0.003495	0.006743	0.012162	0.020381	148.1	-0.4553	-0.4145	-0.5122	-0.6028	-0.799
148.2	-0.1024	0.0857	0.3627	0.7836	1.7559	55.85	0.006024	0.006086	0.011531	0.022568	0.046843	148	-5.5922	-0.7295	-1.0713	-1.3049	-1.106	55.65	0.003435	0.003435	0.006627	0.011952	0.02003	148.2	-0.4542	-0.4105	-0.5071	-0.603	-0.7972
148.3	-0.1062	0.0825	0.3592	0.7804	1.7497	55.9	0.005929	0.00599	0.011348	0.022211	0.046106	148.1	-5.5923	-0.7339	-1.0754	-1.3063	-1.1139	55.7	0.003376	0.003376	0.006512	0.011746	0.019685	148.3	-0.4574	-0.4114	-0.5052	-0.6007	-0.7982
148.4	-0.1068	0.0787	0.3595	0.7771	1.7461	55.95	0.005835	0.005895	0.011168	0.02186	0.045381	148.2	-5.596	-0.7358	-1.0793	-1.3094	-1.1144	55.75	0.003318	0.003318	0.0064	0.011543	0.019345	148.4	-0.4582	-0.4141	-0.5012	-0.5995	-0.7968
148.5	-0.11	0.0781	0.3587	0.778	1.7402	56	0.005743	0.005802	0.010992	0.021514	0.044667	148.3	-5.5986	-0.7436	-1.0807	-1.3023	-1.1166	55.8	0.00326	0.00326	0.00629	0.011344	0.019012	148.5	-0.4557	-0.4107	-0.4996	-0.6009	-0.7977
148.6	-0.1107	0.0828	0.366499	0.780299	1.7408	56.05	0.005652	0.00571	0.010818	0.021174	0.043964	148.4	-5.5903	-0.7412	-1.0766	-1.3024	-1.1119	55.85	0.003204	0.003204	0.006181	0.011149	0.018684	148.6	-0.4589	-0.4139	-0.5044	-0.6058	-0.8015
148.7	-0.1074	0.0866	0.3674	0.7824	1.7405	56.1	0.005563	0.00562	0.010647	0.020839	0.043273	148.5	-5.5897	-0.7413	-1.0767	-1.2992	-1.1099	55.9	0.003149	0.003149	0.006075	0.010957	0.018362	148.7	-0.4533	-0.4109	-0.4991	-0.6027	-0.8004
148.8	-0.1075	0.0824	0.3639	0.7823	1.7381	56.15	0.005475	0.005531	0.010478	0.02051	0.042592	148.6	-5.5877	-0.741	-1.0759	-1.2998	-1.109	55.95	0.003095	0.003095	0.00597	0.010768	0.018045	148.8	-0.4522	-0.4093	-0.4973	-0.5986	-0.7959
148.9	-0.1097	0.079	0.3646	0.7797	1.7335	56.2	0.005388	0.005444	0.010312	0.020185	0.041922	148.7	-5.5871	-0.7378	-1.0792	-1.2955	-1.106	56	0.003041	0.003041	0.005867	0.010582	0.017734	148.9	-0.4494	-0.4117	-0.4922	-0.5947	-0.7946
149	-0.1111	0.081	0.3636	0.7784	1.73	56.25	0.005303	0.005358	0.010149	0.019866	0.041262	148.8	-5.5836	-0.7374	-1.08	-1.2916	-1.1064	56.05	0.002989	0.002989	0.005766	0.0104	0.017428	149	-0.4539	-0.4143	-0.4952	-0.5905	-0.8008
149.1	-0.1148	0.0755	0.355901	0.771301	1.7227	56.3	0.005219	0.005273	0.009988	0.019552	0.040613	148.9	-5.579	-0.7367	-1.0816	-1.2861	-1.1045	56.1	0.002937	0.002937	0.005666	0.01022	0.017128	149.1	-0.4531	-0.4101	-0.498	-0.5889	-0.7976
149.2	-0.1096	0.0776	0.354499	0.774699	1.7248	56.35	0.005137	0.00519	0.00983	0.019243	0.039974	149	-5.5789	-0.7338	-1.083	-1.2853	-1.1067	56.15	0.002887	0.002887	0.005569	0.010044	0.016833	149.2	-0.4539	-0.4132	-0.497	-0.5864	-0.799
149.3	-0.1081	0.0787	0.356	0.7769	1.726	56.4	0.005055	0.005108	0.009675	0.018939	0.039346	149.1	-5.5798	-0.7304	-1.0804	-1.2909	-1.1058	56.2	0.002837	0.002837	0.005473	0.009871	0.016542	149.3	-0.4548	-0.4143	-0.4951	-0.5847	-0.7972
149.4	-0.108	0.0789	0.3553	0.7771	1.7224	56.45	0.004975	0.005027	0.009521	0.018639	0.038727	149.2	-5.5803	-0.7345	-1.0826	-1.2868	-1.1066	56.25	0.002788	0.002788	0.005378	0.009701	0.016257	149.4	-0.4569	-0.417	-0.4957	-0.5843	-0.801
149.5	-0.1048	0.082	0.3578	0.7798	1.7242	56.5	0.004897	0.004948	0.009371	0.018345	0.038117	149.3	-5.577	-0.7277	-1.08	-1.2868	-1.1068	56.3	0.00274	0.00274	0.005286	0.009533	0.015977	149.5	-0.4571	-0.4174	-0.498	-0.5868	-0.806
149.6	-0.1026	0.0809	0.360199	0.784699	1.7242	56.55	0.004819	0.004869	0.009222	0.018055	0.037518	149.4	-5.5776	-0.725	-1.0775	-1.2883	-1.1042	56.35	0.002693	0.002693	0.005195	0.009369	0.015702	149.6	-0.4531	-0.4114	-0.491	-0.5833	-0.8022
149.7	-0.1027	0.0811	0.3602	0.7855	1.7256	56.6	0.004743	0.004792	0.009077	0.017769	0.036927	149.5	-5.5777	-0.7217	-1.0735	-1.29	-1.112	56.4	0.002646	0.002646	0.005105	0.009208	0.015431	149.7	-0.4524	-0.4111	-0.494	-0.5824	-0.802
149.8	-0.1036	0.0761	0.3545	0.7799	1.7216	56.65	0.004668	0.004717	0.008933	0.017488	0.036346	149.6	-5.5726	-0.724	-1.0698	-1.2981	-1.1164	56.45	0.002601	0.002601	0.005017	0.009049	0.015165	149.8	-0.4522	-0.4113	-0.4944	-0.5784	-0.8023
149.9	-0.1052	0.073	0.3538	0.7783	1.7172	56.7	0.004594	0.004642	0.008791	0.017212	0.035775	149.7	-5.5797	-0.7281	-1.076	-1.3038	-1.1124	56.5	0.002556	0.002556	0.00493	0.008893	0.014903	149.9	-0.453	-0.4115	-0.4921	-0.5792	-0.7994
150	-0.1063	0.0691	0.3558	0.7728	1.7097	56.75	0.004522	0.004569	0.008652	0.01694	0.035212	149.8	-5.586	-0.7331	-1.0821	-1.2992	-1.1143	56.55	0.002512	0.002512	0.004845	0.00874	0.014646	150	-0.4567	-0.4154	-0.4896	-0.5836	-0.8008
150.1	-0.1017	0.0706	0.3592	0.7719	1.7069	56.8	0.00445	0.004497	0.008515	0.016672	0.034658	149.9	-5.578	-0.7309	-1.0766	-1.3054	-1.1168	56.6	0.002468	0.002468	0.004762	0.008589	0.014394	150.1	-0.4547	-0.4198	-0.4955	-0.5897	-0.805
150.2	-0.1091	0.0619	0.3553	0.7653	1.6922	56.85	0.00438	0.004426	0.008381	0.016408	0.034113	150	-5.58	-0.7336	-1.0791	-1.3102	-1.1155	56.65	0.002426	0.002426	0.00468	0.008441	0.014146	150.2	-0.4514	-0.4184	-0.4964	-0.5865	-0.7998
150.3	-0.107	0.0585	0.3534	0.7646	1.6909	56.9	0.004311	0.004356	0.008248	0.016149	0.033576	150.1	-5.5825	-0.7321	-1.0849	-1.3071	-1.1153	56.7	0.002384	0.002384	0.004599	0.008295	0.013902	150.3	-0.4483	-0.418	-0.4961	-0.5764	-0.7977
150.4	-0.1086	0.0601	0.3542	0.7641	1.6882	56.95	0.004243	0.004287	0.008117	0.015893	0.033048	150.2	-5.5817	-0.7344	-1.0809	-1.3042	-1.1141	56.75	0.002343	0.002343	0.00452	0.008152	0.013662	150.4	-0.4438	-0.4191	-0.4967	-0.5749	-0.8
150.5	-0.1066	0.0717	0.3575	0.7691	1.6853	57	0.004176	0.004219	0.007989	0.015642	0.032528	150.3	-5.5804	-0.7322	-1.0753	-1.3034	-1.1101	56.8	0.002303	0.002303	0.004442	0.008012	0.013427	150.5	-0.4423	-0.4212	-0.502	-0.5741	-0.8004
150.6	-0.1034	0.0732	0.3557	0.7689	1.6882	57.05	0.00411	0.004152	0.007862	0.015395	0.032016	150.4	-5.5849	-0.7341	-1.0824	-1.2984	-1.1097	56.85	0.002263	0.002263	0.004365	0.007874	0.013195	150.6	-0.441	-0.4148	-0.5041	-0.5687	-0.8022
150.7	-0.113	0.0653	0.3521	0.7642	1.6779	57.1	0.004045	0.004087	0.007738	0.015151	0.031513	150.5	-5.5782	-0.7288	-1.0783	-1.297	-1.1097	56.9	0.002224	0.002224	0.00429	0.007738	0.012968	150.7	-0.4372	-0.4185	-0.5002	-0.5693	-0.8026
150.8	-0.1193	0.0623	0.3477	0.7686	1.6792	57.15	0.003981	0.004022	0.007616	0.014912	0.031017	150.6	-5.5794	-0.7281	-1.0788	-1.3018	-1.1096	56.95	0.002186	0.002186	0.004216	0.007604	0.012744	150.8	-0.4315	-0.4203	-0.4916	-0.5677	-0.7991
150.9	-0.1225	0.0601	0.3485	0.7631	1.6762	57.2	0.003918	0.003959	0.007495	0.014676	0.030529	150.7	-5.5738	-0.7251	-1.0788	-1.3022	-1.1098	57	0.002148	0.002148	0.004143	0.007473	0.012524	150.9	-0.4323	-0.4182	-0.4897	-0.5627	-0.8023
151	-0.1108	0.0693	0.3458	0.7594	1.679	57.25	0.003856	0.003896	0.007376	0.014444	0.030049	150.8	-5.5743	-0.7261	-1.0793	-1.3049	-1.1133	57.05	0.002111	0.002111	0.004072	0.007344	0.012308	151	-0.4338	-0.4244	-0.4943	-0.5705	-0.802
151.1	-0.1147	0.0631	0.337301	0.744001	1.668	57.3	0.003795	0.003835	0.00726	0.014215	0.029576	150.9	-5.5766	-0.7307	-1.0759	-1.3017	-1.1135	57.1	0.002074	0.002074	0.004002	0.007218	0.012096	151.1	-0.4344	-0.4289	-0.5035	-0.5759	-0.8047
151.2	-0.1122	0.0678	0.340599	0.748099	1.6671	57.35	0.003735	0.003774	0.007145	0.013991	0.029111	151	-5.5743	-0.7245	-1.0765	-1.315	-1.1041	57.15	0.002039	0.002039	0.003933	0.007093	0.011888	151.2	-0.4382	-0.4229	-0.5029	-0.5713	-0.8112
151.3	-0.111	0.0749	0.3464	0.7659	1.6749	57.4	0.003676	0.003714	0.007032	0.01377	0.028653	151.1	-5.5789	-0.7309	-1.0685	-1.3129	-1.1023	57.2	0.002004	0.002004	0.003865	0.006971	0.011683	151.3	-0.4259	-0.4149	-0.4958	-0.5604	-0.8131
151.4	-0.1072	0.0707	0.3499	0.7599	1.6796	57.45	0.003618	0.003656	0.00692	0.013552	0.028202	151.2	-5.5683	-0.7368	-1.0702	-1.3127	-1.1045	57.25	0.001969	0.001969	0.003798	0.006851	0.011481	151.4	-0.4348	-0.4176	-0.4981	-0.5638	-0.817
151.5	-0.0962	0.0835	0.3495	0.7665	1.6825	57.5	0.003561	0.003598	0.006811	0.013338	0.027758	151.3	-5.5662	-0.7423	-1.0751	-1.3207	-1.1055	57.3	0.001935	0.001935	0.003733	0.006733	0.011283	151.5	-0.4311	-0.4153	-0.494	-0.5645	-0.8183
151.6	-0.0971	0.0854	0.345599	0.774399	1.6789	57.55	0.003504	0.003541	0.006703	0.013127	0.027321	151.4	-5.5568	-0.7504	-1.082	-1.3133	-1.0976	57.35	0.001902	0.001902	0.003669	0.006617	0.011089	151.6	-0.4304	-0.4125	-0.4924	-0.5626	-0.8304
151.7	-0.0966	0.0795	0.3389	0.7663	1.6642	57.6	0.003449	0.003485	0.006597	0.012919	0.026892	151.5	-5.5672	-0.7519	-1.0861	-1.313	-1.0934	57.4	0.001869	0.001869	0.003605	0.006503	0.010898	151.7	-0.4217	-0.4191	-0.4706	-0.5437	-0.8225
151.8	-0.0955	0.0694	0.340798	0.748698	1.6572	57.65	0.003394	0.00343	0.006493	0.012715	0.026469	151.6	-5.5621	-0.748	-1.075	-1.2983	-1.1041	57.45	0.001837	0.001837	0.003543	0.006391	0.01071	151.8	-0.4239	-0.4244	-0.4704	-0.5463	-0.8152
151.9	-0.1046	0.0676	0.3219	0.7416	1.6486	57.7	0.003341	0.003376	0.00639	0.012514	0.026052	151.7	-5.5702	-0.7447	-1.073	-1.31	-1.0926	57.5	0.001805	0.001805	0.003482	0.00628	0.010525	151.9	-0.419	-0.4246	-0.4543	-0.5353	-0.8137
152	-0.1056	0.076	0.3209	0.7327	1.6465	57.75	0.003288	0.003323	0.006289	0.012316	0.025642	151.8	-5.5858	-0.7538	-1.0852	-1.2943	-1.0773	57.55	0.001774	0.001774	0.003422	0.006172	0.010344	152	-0.4137	-0.4196	-0.4426	-0.5221	-0.8103
152.1	-0.0887	0.0724	0.329899	0.750599	1.6588	57.8	0.003236	0.00327	0.006189	0.012121	0.025239	151.9	-5.5794	-0.7282	-1.0745	-1.2883	-1.0652	57.6	0.001743	0.001743	0.003363	0.006066	0.010165	152.1	-0.4093	-0.4248	-0.4687	-0.5334	-0.8138
152.2	-0.0837	0.0943	0.333398	0.765398	1.6731	57.85	0.003185	0.003218	0.006091	0.01193	0.024842	152	-5.5721	-0.7181	-1.0645	-1.2746	-1.0612	57.65	0.001713	0.001713	0.003305	0.005961	0.00999	152.2	-0.3913	-0.4039	-0.468	-0.5215	-0.8197
152.3	-0.0821	0.0804	0.322903	0.766003	1.6812	57.9	0.003134	0.003167	0.005995	0.011741	0.024451	152.1	-5.569	-0.7203	-1.0708	-1.2924	-1.0664	57.7	0.001684	0.001684	0.003248	0.005858	0.009818	152.3	-0.3931	-0.4072	-0.4688	-0.5122	-0.7988
152.4	-0.0839	0.106	0.3282	0.7779	1.67311	57.95	0.003085	0.003117	0.0059	0.011555	0.024066	152.2	-5.5765	-0.7113	-1.072	-1.2735	-1.0677	57.75	0.001655	0.001655	0.003192	0.005757	0.009649	152.4	-0.3914	-0.3759	-0.4727	-0.4936	-0.7891
152.5	-0.0335	0.1444	0.3551	0.8137	1.7586	58	0.003036	0.003068	0.005806	0.011373	0.023688	152.3	-5.5587	-0.7022	-1.0492	-1.29901	-1.0872	57.8	0.001626	0.001626	0.003137	0.005658	0.009482	152.5	-0.3668	-0.3538	-0.4417	-0.4882	-0.7803
152.6	-0.0159	0.1367	0.365701	0.786301	1.735	58.05	0.002988	0.00302	0.005715	0.011193	0.023315	152.4	-5.5729	-0.7066	-1.0262	-1.3632	-1.1096	57.85	0.001598	0.001598	0.003083	0.005561	0.009319	152.6	-0.3321	-0.2929	-0.4337	-0.4583	-0.7545
152.7	-0.0556	0.0352	0.328009	0.704709	1.70251	58.1	0.002941	0.002972	0.005624	0.011016	0.022948	152.5	-5.595	-0.7582	-1.0506	-1.4046	-1.1783	57.9	0.001571	0.001571	0.00303	0.005465	0.009158	152.7	-0.2984	-0.2552	-0.431	-0.4266	-0.7351
152.8	-0.0037	0.1252	0.294495	0.662995	1.7758	58.15	0.002894	0.002925	0.005535	0.010842	0.022587	152.6	-5.62189	-0.78929	-1.05049	-1.4492	-1.1862	57.95	0.001543	0.001543	0.002978	0.00537	0.009	152.8	-0.2659	-0.2871	-0.34679	-0.32999	-0.75189
152.9	-0.0548	0.1788	0.4628	0.7787	1.70918	58.2	0.002849	0.002879	0.005447	0.01067	0.022232	152.7	-5.6399	-0.9071	-1.1216	-1.38024	-1.1813	58	0.001517	0.001517	0.002926	0.005278	0.008845	152.9	-0.3152	-0.4163	-0.4481	-0.3445	-0.92465
153	-0.0159	0.0322	0.4214	0.667	1.7058	58.25	0.002804	0.002833	0.005361	0.010501	0.021882	152.8	-5.69014	-1.05214	-1.13704	-1.5243	-1.1998	58.05	0.001491	0.001491	0.002876	0.005187	0.008693	153	-0.5927	-0.3605	-0.6665	-0.6904	-0.9192
153.1	-0.096	0.0903	0.182807	0.640907	1.4592	58.3	0.002759	0.002789	0.005276	0.010335	0.021538	152.9	-5.7062	-0.8682	-1.06	-1.387	-1.1266	58.1	0.001465	0.001465	0.002826	0.005097	0.008543	153.1	-0.504	-0.2672	-0.51613	-0.55343	-0.8306
153.2	-0.1722	0.2536	0.331461	0.672861	1.62446	58.35	0.002716	0.002745	0.005193	0.010172	0.021199	153	-5.6696	-0.5707	-1.066	-1.3236	-0.8611	58.15	0.00144	0.00144	0.002777	0.00501	0.008395	153.2	-0.6306	-0.5514	-0.64861	-0.83701	-0.85581
153.3	-0.2132	0.0765	0.238505	0.701105	1.517	58.4	0.002673	0.002701	0.005111	0.010011	0.020866	153.1	-5.50931	-0.86081	-1.14051	-1.09204	-1.0589	58.2	0.001415	0.001415	0.00273	0.004923	0.008251	153.3	-0.4358	-0.3188	-0.51448	-0.69988	-0.72648
153.4	-0.2458	0.009	0.2128	0.6955	1.4949	58.45	0.002631	0.002658	0.00503	0.009853	0.020537	153.2	-5.48624	-0.77004	-0.86214	-1.21171	-1.1903	58.25	0.001391	0.001391	0.002683	0.004838	0.008108	153.4	-0.4331	-0.3326	-0.5021	-0.491	-0.70559
153.5	-0.3059	-0.0365	0.2356	0.6861	1.5179	58.5	0.002589	0.002616	0.00495	0.009697	0.020214	153.3	-5.51531	-0.71821	-0.97421	-1.33491	-1.3667	58.3	0.001367	0.001367	0.002636	0.004755	0.007969	153.5	-0.4852	-0.3698	-0.4611	-0.4634	-0.7278
153.6	-0.1797	0.079	0.408775	0.831075	1.6449	58.55	0.002548	0.002575	0.004872	0.009544	0.019896	153.4	-5.521	-0.7098	-1.0898	-1.3827	-1.2823	58.35	0.001343	0.001343	0.002591	0.004673	0.007831	153.6	-0.4721	-0.4577	-0.41201	-0.57301	-0.7354
153.7	-0.1474	0.1602	0.44449	0.85169	1.69239	58.6	0.002508	0.002534	0.004795	0.009393	0.019583	153.5	-5.6893	-0.7398	-1.198	-1.3746	-1.2536	58.4	0.00132	0.00132	0.002546	0.004592	0.007696	153.7	-0.5447	-0.5754	-0.4494	-0.6481	-0.8077
153.8	-0.13	0.1591	0.437	0.8109	1.682	58.65	0.002468	0.002494	0.004719	0.009244	0.019275	153.6	-5.67241	-0.70921	-1.25321	-1.35121	-1.1324	58.45	0.001297	0.001297	0.002502	0.004513	0.007564	153.8	-0.4846	-0.5462	-0.44779	-0.66989	-0.80479
153.9	-0.1328	0.1406	0.4434	0.8072	1.6719	58.7	0.002429	0.002455	0.004644	0.009098	0.018972	153.7	-5.66111	-0.75061	-1.21331	-1.26339	-1.0552	58.5	0.001275	0.001275	0.002459	0.004435	0.007433	153.9	-0.4022	-0.5286	-0.4535	-0.6811	-0.78919
154	-0.1243	0.1286	0.3774	0.8041	1.7191	58.75	0.002391	0.002416	0.004571	0.008954	0.018674	153.8	-5.58279	-0.72489	-1.09619	-1.2129	-1.1183	58.55	0.001253	0.001253	0.002417	0.004359	0.007305	154	-0.3363	-0.4462	-0.454	-0.6007	-0.7773
154.1	-0.0892	0.109	0.373097	0.798097	1.7414	58.8	0.002353	0.002378	0.004498	0.008813	0.01838	153.9	-5.5168	-0.6636	-1.0117	-1.2488	-1.0588	58.6	0.001231	0.001231	0.002375	0.004284	0.007179	154.1	-0.3913	-0.4468	-0.4691	-0.5846	-0.7708
154.2	-0.0708	0.1574	0.396296	0.848196	1.7204	58.85	0.002316	0.00234	0.004427	0.008673	0.018091	154	-5.5288	-0.6731	-1.0151	-1.2055	-1.018	58.65	0.00121	0.00121	0.002334	0.00421	0.007055	154.2	-0.4072	-0.4561	-0.47791	-0.57741	-0.76041
154.3	-0.0722	0.1562	0.367299	0.832699	1.7184	58.9	0.002279	0.002303	0.004357	0.008536	0.017806	154.1	-5.56081	-0.60691	-0.98011	-1.20491	-0.9936	58.7	0.001189	0.001189	0.002294	0.004137	0.006934	154.3	-0.4363	-0.4473	-0.5359	-0.5665	-0.7922
154.4	-0.0875	0.1509	0.2978	0.8248	1.6914	58.95	0.002243	0.002267	0.004288	0.008401	0.017526	154.2	-5.52901	-0.58881	-0.96201	-1.1843	-0.9691	58.75	0.001169	0.001169	0.002254	0.004066	0.006814	154.4	-0.4321	-0.4264	-0.5093	-0.5371	-0.802
154.5	-0.1011	0.1452	0.2768	0.7769	1.7006	59	0.002208	0.002231	0.00422	0.008268	0.01725	154.3	-5.5408	-0.581	-0.9662	-1.1508	-0.9953	58.8	0.001148	0.001148	0.002215	0.003996	0.006697	154.5	-0.4593	-0.43	-0.506	-0.5379	-0.7628
154.6	-0.0731	0.1714	0.308494	0.813994	1.7354	59.05	0.002173	0.002196	0.004153	0.008138	0.016979	154.4	-5.5062	-0.5569	-0.9387	-1.1721	-1.0196	58.85	0.001129	0.001129	0.002177	0.003927	0.006581	154.6	-0.432	-0.4272	-0.5053	-0.5381	-0.749
154.7	-0.0909	0.1605	0.303601	0.795901	1.7146	59.1	0.002138	0.002161	0.004088	0.008009	0.016712	154.5	-5.5296	-0.6025	-0.9503	-1.1956	-1.0367	58.9	0.001109	0.001109	0.00214	0.003859	0.006468	154.7	-0.4066	-0.4093	-0.496	-0.5294	-0.7369
154.8	-0.0831	0.1867	0.309	0.8011	1.711	59.15	0.002105	0.002127	0.004023	0.007882	0.016449	154.6	-5.5646	-0.6323	-0.9755	-1.2084	-1.0116	58.95	0.00109	0.00109	0.002103	0.003793	0.006356	154.8	-0.4028	-0.3877	-0.4767	-0.5235	-0.7363
154.9	-0.0889	0.154	0.2929	0.789	1.6887	59.2	0.002071	0.002094	0.003959	0.007758	0.01619	154.7	-5.5753	-0.6323	-0.995	-1.199	-0.985	59	0.001071	0.001071	0.002067	0.003727	0.006247	154.9	-0.432	-0.407	-0.4866	-0.5767	-0.7688
155	-0.0859	0.1773	0.3108	0.7841	1.7039	59.25	0.002039	0.00206	0.003897	0.007635	0.015935	154.8	-5.5696	-0.652	-0.9749	-1.1811	-0.9975	59.05	0.001053	0.001053	0.002031	0.003663	0.006139	155	-0.4541	-0.4205	-0.4907	-0.557	-0.7472
155.1	-0.1027	0.1574	0.3138	0.7631	1.6803	59.3	0.002006	0.002028	0.003835	0.007514	0.015685	154.9	-5.5607	-0.6208	-0.9494	-1.2042	-0.9688	59.1	0.001035	0.001035	0.001996	0.0036	0.006033	155.1	-0.4401	-0.4258	-0.5	-0.5893	-0.782
155.2	-0.1139	0.1531	0.319398	0.755798	1.688	59.35	0.001975	0.001996	0.003774	0.007396	0.015438	155	-5.5805	-0.6266	-0.9494	-1.1977	-0.946	59.15	0.001017	0.001017	0.001962	0.003538	0.005929	155.2	-0.4727	-0.4605	-0.5181	-0.6099	-0.7964
155.3	-0.116	0.1486	0.330702	0.755702	1.6777	59.4	0.001943	0.001964	0.003715	0.007279	0.015195	155.1	-5.5467	-0.6301	-0.9402	-1.1661	-0.9468	59.2	0.000999	0.000999	0.001928	0.003477	0.005827	155.3	-0.4693	-0.4525	-0.5384	-0.6258	-0.8229
155.4	-0.1113	0.1609	0.3338	0.7451	1.664	59.45	0.001913	0.001933	0.003656	0.007164	0.014956	155.2	-5.51	-0.6015	-0.9103	-1.1635	-0.9419	59.25	0.000982	0.000982	0.001894	0.003417	0.005726	155.4	-0.4577	-0.4267	-0.5208	-0.6106	-0.7912
155.5	-0.091	0.1708	0.3316	0.737	1.6649	59.5	0.001883	0.001903	0.003598	0.00705	0.014721	155.3	-5.5304	-0.6149	-0.9109	-1.172	-0.9561	59.3	0.000965	0.000965	0.001862	0.003358	0.005628	155.5	-0.4451	-0.4302	-0.5191	-0.646	-0.8074
155.6	-0.096	0.1624	0.337598	0.745598	1.6698	59.55	0.001853	0.001873	0.003541	0.006939	0.014489	155.4	-5.5203	-0.6294	-0.92	-1.1743	-0.9427	59.35	0.000948	0.000948	0.00183	0.0033	0.005531	155.6	-0.4555	-0.4576	-0.5049	-0.642	-0.8017
155.7	-0.0939	0.1479	0.330501	0.740601	1.672	59.6	0.001823	0.001843	0.003485	0.006829	0.014261	155.5	-5.5382	-0.6251	-0.9297	-1.171	-0.9532	59.4	0.000932	0.000932	0.001798	0.003243	0.005435	155.7	-0.4499	-0.4457	-0.4877	-0.629	-0.797
155.8	-0.0949	0.1751	0.347098	0.753298	1.6795	59.65	0.001795	0.001814	0.00343	0.006721	0.014037	155.6	-5.537	-0.6135	-0.9223	-1.1804	-0.9534	59.45	0.000916	0.000916	0.001767	0.003187	0.005342	155.8	-0.4417	-0.4496	-0.4922	-0.6143	-0.7839
155.9	-0.0901	0.151	0.3232	0.7367	1.6619	59.7	0.001766	0.001785	0.003375	0.006615	0.013816	155.7	-5.509	-0.6086	-0.9236	-1.1784	-0.9478	59.5	0.0009	0.0009	0.001737	0.003132	0.00525	155.9	-0.4271	-0.451	-0.4786	-0.6206	-0.7944
156	-0.0916	0.1737	0.338	0.7515	1.6572	59.75	0.001738	0.001757	0.003322	0.00651	0.013599	155.8	-5.5084	-0.6241	-0.9207	-1.1687	-0.9622	59.55	0.000885	0.000885	0.001707	0.003078	0.005159	156	-0.4266	-0.4464	-0.4769	-0.6103	-0.79
156.1	-0.083	0.1649	0.336999	0.757699	1.6678	59.8	0.001711	0.001729	0.003269	0.006407	0.013385	155.9	-5.4942	-0.6336	-0.9194	-1.1696	-0.9771	59.6	0.000869	0.000869	0.001677	0.003025	0.00507	156.1	-0.4459	-0.465	-0.48	-0.6314	-0.8063
156.2	-0.0838	0.1797	0.372097	0.778397	1.6918	59.85	0.001684	0.001702	0.003218	0.006306	0.013174	156	-5.4949	-0.6347	-0.9208	-1.1814	-0.9598	59.65	0.000855	0.000855	0.001648	0.002973	0.004983	156.2	-0.4329	-0.4484	-0.4632	-0.63	-0.7957
156.3	-0.0776	0.1717	0.366002	0.775102	1.6731	59.9	0.001657	0.001675	0.003167	0.006206	0.012967	156.1	-5.5038	-0.6398	-0.9163	-1.1897	-0.9726	59.7	0.00084	0.00084	0.00162	0.002922	0.004897	156.3	-0.4365	-0.444	-0.4624	-0.6253	-0.7962
156.4	-0.0761	0.1735	0.3851	0.7872	1.679	59.95	0.001631	0.001649	0.003117	0.006108	0.012763	156.2	-5.507	-0.6525	-0.9103	-1.1846	-0.9567	59.75	0.000825	0.000825	0.001592	0.002872	0.004812	156.4	-0.449	-0.4535	-0.4609	-0.643	-0.8133
156.5	-0.0869	0.1703	0.3742	0.7864	1.6822	60	0.001605	0.001623	0.003067	0.006012	0.012562	156.3	-5.5121	-0.6651	-0.9146	-1.1637	-0.9277	59.8	0.000811	0.000811	0.001565	0.002822	0.004729	156.5	-0.4449	-0.4639	-0.4729	-0.6351	-0.8174
156.6	-0.0994	0.1644	0.359201	0.763201	1.6705	60.05	0.00158	0.001597	0.003019	0.005917	0.012364	156.4	-5.5014	-0.6549	-0.9093	-1.1497	-0.929	59.85	0.000797	0.000797	0.001538	0.002773	0.004648	156.6	-0.4709	-0.4873	-0.4921	-0.6515	-0.8286
156.7	-0.1038	0.1622	0.3457	0.7629	1.6693	60.1	0.001555	0.001572	0.002971	0.005823	0.01217	156.5	-5.4887	-0.6247	-0.8809	-1.1446	-0.9322	59.9	0.000783	0.000783	0.001511	0.002726	0.004568	156.7	-0.477	-0.4779	-0.4844	-0.6445	-0.838
156.8	-0.1032	0.1607	0.3382	0.7567	1.6623	60.15	0.00153	0.001547	0.002924	0.005731	0.011979	156.6	-5.4834	-0.6148	-0.8733	-1.1468	-0.9297	59.95	0.00077	0.00077	0.001485	0.002679	0.004489	156.8	-0.4792	-0.4692	-0.4996	-0.6432	-0.825
156.9	-0.1267	0.1523	0.3436	0.7478	1.6566	60.2	0.001506	0.001522	0.002878	0.00564	0.01179	156.7	-5.4946	-0.6092	-0.8823	-1.1489	-0.9353	60	0.000757	0.000757	0.001459	0.002632	0.004412	156.9	-0.4949	-0.4874	-0.5117	-0.6477	-0.8354
157	-0.1312	0.1456	0.3356	0.7428	1.6376	60.25	0.001482	0.001498	0.002832	0.005551	0.011605	156.8	-5.5111	-0.6097	-0.8845	-1.1464	-0.9344	60.05	0.000744	0.000744	0.001434	0.002587	0.004336	157	-0.4832	-0.4858	-0.5097	-0.6329	-0.8246
157.1	-0.1238	0.1509	0.338399	0.740499	1.6403	60.3	0.001459	0.001475	0.002787	0.005463	0.011422	156.9	-5.5163	-0.6101	-0.8891	-1.161	-0.9354	60.1	0.000731	0.000731	0.00141	0.002542	0.004261	157.1	-0.4837	-0.4747	-0.5108	-0.6304	-0.8241
157.2	-0.1129	0.1524	0.355498	0.758198	1.6397	60.35	0.001436	0.001451	0.002743	0.005377	0.011242	157	-5.5203	-0.6144	-0.8994	-1.1721	-0.9536	60.15	0.000718	0.000718	0.001385	0.002499	0.004187	157.2	-0.469	-0.4537	-0.4938	-0.6004	-0.8006
157.3	-0.1067	0.1599	0.366201	0.774501	1.6413	60.4	0.001413	0.001428	0.0027	0.005292	0.011065	157.1	-5.536	-0.6105	-0.9015	-1.18	-0.9716	60.2	0.000706	0.000706	0.001361	0.002456	0.004115	157.3	-0.458	-0.449	-0.491	-0.5985	-0.7889
157.4	-0.1062	0.1621	0.3732	0.7763	1.6384	60.45	0.001391	0.001406	0.002657	0.005208	0.010891	157.2	-5.5406	-0.6145	-0.911	-1.1876	-0.9804	60.25	0.000694	0.000694	0.001338	0.002413	0.004044	157.4	-0.445	-0.427	-0.4707	-0.5815	-0.7916
157.5	-0.1033	0.1664	0.3697	0.7825	1.6371	60.5	0.001369	0.001384	0.002615	0.005126	0.01072	157.3	-5.5422	-0.6263	-0.9296	-1.2042	-0.973	60.3	0.000682	0.000682	0.001315	0.002372	0.003974	157.5	-0.4172	-0.415	-0.4551	-0.5654	-0.7671
157.6	-0.0935	0.1708	0.380099	0.798899	1.6477	60.55	0.001347	0.001362	0.002574	0.005045	0.010551	157.4	-5.5522	-0.6458	-0.9433	-1.1975	-0.9696	60.35	0.00067	0.00067	0.001292	0.002331	0.003906	157.6	-0.4156	-0.4177	-0.454	-0.5661	-0.7693
157.7	-0.0931	0.1667	0.375201	0.791501	1.6463	60.6	0.001326	0.00134	0.002533	0.004965	0.010385	157.5	-5.5442	-0.6429	-0.9437	-1.1864	-0.9778	60.4	0.000658	0.000658	0.00127	0.00229	0.003839	157.7	-0.4193	-0.4166	-0.4471	-0.5534	-0.7703
157.8	-0.1099	0.1647	0.3638	0.7942	1.6501	60.65	0.001305	0.001319	0.002493	0.004887	0.010222	157.6	-5.5383	-0.6355	-0.9401	-1.187	-0.9785	60.45	0.000647	0.000647	0.001248	0.002251	0.003772	157.8	-0.4282	-0.4414	-0.4562	-0.5679	-0.7812
157.9	-0.112	0.1602	0.3513	0.7872	1.6549	60.7	0.001284	0.001298	0.002453	0.004809	0.010061	157.7	-5.5419	-0.6391	-0.948	-1.1801	-0.9753	60.5	0.000636	0.000636	0.001227	0.002212	0.003707	157.9	-0.4162	-0.4397	-0.4608	-0.5592	-0.7833
158	-0.1095	0.1507	0.3466	0.7882	1.6634	60.75	0.001264	0.001278	0.002414	0.004733	0.009903	157.8	-5.5415	-0.6345	-0.9536	-1.178	-0.9793	60.55	0.000625	0.000625	0.001205	0.002174	0.003643	158	-0.4326	-0.4458	-0.4818	-0.5657	-0.8039
158.1	-0.1145	0.1495	0.3344	0.78	1.6609	60.8	0.001244	0.001258	0.002376	0.004658	0.009747	157.9	-5.5438	-0.6355	-0.9545	-1.1781	-0.9845	60.6	0.000614	0.000614	0.001185	0.002137	0.003581	158.1	-0.436	-0.437	-0.4948	-0.5482	-0.8048
158.2	-0.1154	0.143	0.334299	0.779799	1.6598	60.85	0.001224	0.001238	0.002339	0.004585	0.009594	158	-5.5386	-0.6362	-0.9552	-1.1819	-0.9797	60.65	0.000603	0.000603	0.001164	0.0021	0.003519	158.2	-0.4391	-0.4354	-0.4983	-0.5388	-0.7931
158.3	-0.1268	0.1375	0.318801	0.774801	1.6516	60.9	0.001205	0.001218	0.002302	0.004512	0.009443	158.1	-5.5384	-0.6267	-0.9431	-1.1707	-0.9678	60.7	0.000593	0.000593	0.001144	0.002064	0.003458	158.3	-0.4526	-0.4464	-0.5129	-0.544	-0.8073
158.4	-0.1283	0.1491	0.3298	0.7745	1.6558	60.95	0.001186	0.001199	0.002265	0.004441	0.009294	158.2	-5.5376	-0.612	-0.9358	-1.1629	-0.9622	60.75	0.000583	0.000583	0.001124	0.002028	0.003399	158.4	-0.4673	-0.4466	-0.5182	-0.541	-0.8039
158.5	-0.143	0.142	0.322	0.7636	1.6367	61	0.001167	0.00118	0.002229	0.004371	0.009148	158.3	-5.5274	-0.5997	-0.9297	-1.1632	-0.9672	60.8	0.000573	0.000573	0.001105	0.001993	0.00334	158.5	-0.4814	-0.4433	-0.5233	-0.5517	-0.8175
158.6	-0.1405	0.1425	0.335499	0.774699	1.634	61.05	0.001149	0.001161	0.002194	0.004302	0.009004	158.4	-5.5237	-0.5906	-0.9257	-1.1645	-0.9621	60.85	0.000563	0.000563	0.001086	0.001959	0.003282	158.6	-0.4657	-0.4316	-0.5124	-0.5472	-0.8098
158.7	-0.1353	0.1447	0.340899	0.767999	1.6364	61.1	0.001131	0.001143	0.002159	0.004234	0.008863	158.5	-5.5183	-0.6008	-0.9236	-1.16	-0.9665	60.9	0.000553	0.000553	0.001067	0.001925	0.003226	158.7	-0.4759	-0.4453	-0.5102	-0.5578	-0.8137
158.8	-0.1382	0.1406	0.3411	0.7645	1.6287	61.15	0.001113	0.001125	0.002125	0.004167	0.008723	158.6	-5.5106	-0.606	-0.928	-1.1642	-0.9617	60.95	0.000544	0.000544	0.001049	0.001892	0.00317	158.8	-0.4775	-0.4393	-0.5	-0.5635	-0.8128
158.9	-0.1442	0.1418	0.3487	0.7647	1.6196	61.2	0.001095	0.001107	0.002092	0.004101	0.008586	158.7	-5.5138	-0.6039	-0.9196	-1.1544	-0.9538	61	0.000534	0.000534	0.001031	0.001859	0.003116	158.9	-0.489	-0.4462	-0.5087	-0.5695	-0.8204
159	-0.1516	0.1116	0.3451	0.7547	1.6246	61.25	0.001078	0.00109	0.002058	0.004036	0.008451	158.8	-5.5031	-0.6003	-0.9124	-1.1504	-0.9357	61.05	0.000525	0.000525	0.001013	0.001827	0.003062	159	-0.4933	-0.4422	-0.512	-0.5714	-0.8252
159.1	-0.1558	0.0995	0.337799	0.748099	1.6065	61.3	0.001061	0.001072	0.002026	0.003972	0.008318	158.9	-5.5	-0.6017	-0.9106	-1.1331	-0.9188	61.1	0.000516	0.000516	0.000996	0.001796	0.003009	159.1	-0.4884	-0.4435	-0.5127	-0.5759	-0.8222
159.2	-0.1515	0.0932	0.3177	0.7276	1.5895	61.35	0.001044	0.001055	0.001994	0.003909	0.008187	159	-5.4882	-0.6042	-0.8996	-1.1278	-0.8957	61.15	0.000507	0.000507	0.000978	0.001765	0.002957	159.2	-0.4812	-0.4399	-0.5161	-0.5705	-0.8153
159.3	-0.1606	0.0952	0.308301	0.717201	1.5804	61.4	0.001028	0.001039	0.001962	0.003848	0.008058	159.1	-5.4723	-0.6004	-0.892	-1.1238	-0.8938	61.2	0.000498	0.000498	0.000961	0.001734	0.002906	159.3	-0.484	-0.4581	-0.5483	-0.5833	-0.8248
159.4	-0.1782	0.0953	0.3151	0.7163	1.5865	61.45	0.001011	0.001022	0.001931	0.003787	0.007931	159.2	-5.4798	-0.5866	-0.8791	-1.1408	-0.9229	61.25	0.00049	0.00049	0.000945	0.001704	0.002856	159.4	-0.4786	-0.4488	-0.5527	-0.5833	-0.8225
159.5	-0.1849	0.0891	0.3162	0.7172	1.5833	61.5	0.000995	0.001006	0.001901	0.003727	0.007807	159.3	-5.5026	-0.5868	-0.8985	-1.143	-0.9279	61.3	0.000481	0.000481	0.000929	0.001675	0.002807	159.5	-0.4768	-0.4367	-0.5571	-0.578	-0.8255
159.6	-0.1836	0.0853	0.3181	0.7188	1.577	61.55	0.00098	0.00099	0.001871	0.003668	0.007684	159.4	-5.5183	-0.5878	-0.9134	-1.1598	-0.9396	61.35	0.000473	0.000473	0.000913	0.001646	0.002758	159.6	-0.4783	-0.4279	-0.5501	-0.5689	-0.821
159.7	-0.1671	0.113	0.340296	0.737896	1.6041	61.6	0.000964	0.000975	0.001841	0.00361	0.007563	159.5	-5.5191	-0.5887	-0.9339	-1.17	-0.935	61.4	0.000465	0.000465	0.000897	0.001618	0.002711	159.7	-0.4759	-0.4292	-0.5508	-0.5674	-0.8157
159.8	-0.1634	0.1107	0.349101	0.745901	1.6017	61.65	0.000949	0.000959	0.001812	0.003553	0.007444	159.6	-5.5008	-0.5916	-0.9265	-1.1741	-0.9392	61.45	0.000457	0.000457	0.000881	0.00159	0.002664	159.8	-0.4815	-0.4347	-0.5581	-0.5698	-0.8209
159.9	-0.1443	0.1104	0.3606	0.7467	1.6087	61.7	0.000934	0.000944	0.001783	0.003497	0.007327	159.7	-5.4968	-0.5831	-0.9276	-1.1893	-0.9426	61.5	0.000449	0.000449	0.000866	0.001562	0.002618	159.9	-0.478	-0.4295	-0.5589	-0.5654	-0.8223
160	-0.1401	0.1104	0.3652	0.7557	1.5984	61.75	0.000919	0.000929	0.001755	0.003441	0.007212	159.8	-5.5037	-0.5923	-0.9311	-1.1783	-0.937	61.55	0.000441	0.000441	0.000851	0.001535	0.002573	160	-0.4681	-0.4303	-0.5547	-0.5716	-0.8199
						61.8	0.000905	0.000915	0.001727	0.003387	0.007098	159.9	-5.4943	-0.5858	-0.9289	-1.1802		61.6	0.000434	0.000434	0.000837	0.001509	0.002529
						61.85	0.00089	0.0009	0.0017	0.003333	0.006987	160	-5.4978	-0.5823	-0.9263			61.65	0.000426	0.000426	0.000822	0.001483	0.002485
						61.9	0.000876	0.000886	0.001673	0.003281	0.006877							61.7	0.000419	0.000419	0.000808	0.001457	0.002442
						61.95	0.000862	0.000872	0.001646	0.003229	0.006768							61.75	0.000412	0.000412	0.000794	0.001432	0.0024
						62	0.000849	0.000858	0.00162	0.003178	0.006662							61.8	0.000405	0.000405	0.00078	0.001408	0.002359
						62.05	0.000835	0.000845	0.001595	0.003128	0.006557							61.85	0.000398	0.000398	0.000767	0.001383	0.002318
						62.1	0.000822	0.000831	0.001569	0.003078	0.006454							61.9	0.000391	0.000391	0.000754	0.001359	0.002278
						62.15	0.000809	0.000818	0.001545	0.003029	0.006352							61.95	0.000384	0.000384	0.000741	0.001336	0.002239
						62.2	0.000796	0.000805	0.00152	0.002982	0.006252							62	0.000377	0.000377	0.000728	0.001313	0.0022
						62.25	0.000784	0.000792	0.001496	0.002934	0.006154							62.05	0.000371	0.000371	0.000715	0.00129	0.002162
						62.3	0.000771	0.00078	0.001472	0.002888	0.006057							62.1	0.000364	0.000364	0.000703	0.001268	0.002125
						62.35	0.000759	0.000768	0.001449	0.002842	0.005962							62.15	0.000358	0.000358	0.000691	0.001246	0.002088
						62.4	0.000747	0.000755	0.001426	0.002797	0.005868							62.2	0.000352	0.000352	0.000679	0.001225	0.002052
						62.45	0.000735	0.000743	0.001404	0.002753	0.005776							62.25	0.000346	0.000346	0.000667	0.001204	0.002017
						62.5	0.000724	0.000732	0.001381	0.00271	0.005685							62.3	0.00034	0.00034	0.000656	0.001183	0.001982
						62.55	0.000712	0.00072	0.00136	0.002667	0.005596							62.35	0.000334	0.000334	0.000645	0.001162	0.001948
						62.6	0.000701	0.000709	0.001338	0.002625	0.005508							62.4	0.000328	0.000328	0.000633	0.001142	0.001915
						62.65	0.00069	0.000698	0.001317	0.002583	0.005421							62.45	0.000323	0.000323	0.000622	0.001123	0.001882
						62.7	0.000679	0.000687	0.001296	0.002542	0.005336							62.5	0.000317	0.000317	0.000612	0.001103	0.001849
						62.75	0.000668	0.000676	0.001275	0.002502	0.005252							62.55	0.000312	0.000312	0.000601	0.001084	0.001817
						62.8	0.000658	0.000665	0.001255	0.002463	0.005169							62.6	0.000306	0.000306	0.000591	0.001066	0.001786
						62.85	0.000647	0.000655	0.001235	0.002424	0.005088							62.65	0.000301	0.000301	0.000581	0.001047	0.001755
						62.9	0.000637	0.000644	0.001216	0.002385	0.005008							62.7	0.000296	0.000296	0.000571	0.001029	0.001725
						62.95	0.000627	0.000634	0.001197	0.002348	0.004929							62.75	0.000291	0.000291	0.000561	0.001011	0.001695
						63	0.000617	0.000624	0.001178	0.00231	0.004851							62.8	0.000286	0.000286	0.000551	0.000994	0.001666
						63.05	0.000607	0.000614	0.001159	0.002274	0.004775							62.85	0.000281	0.000281	0.000542	0.000977	0.001637
						63.1	0.000598	0.000604	0.001141	0.002238	0.0047							62.9	0.000276	0.000276	0.000532	0.00096	0.001609
						63.15	0.000588	0.000595	0.001123	0.002203	0.004626							62.95	0.000271	0.000271	0.000523	0.000943	0.001581
						63.2	0.000579	0.000585	0.001105	0.002168	0.004553							63	0.000266	0.000266	0.000514	0.000927	0.001554
						63.25	0.00057	0.000576	0.001087	0.002133	0.004482							63.05	0.000262	0.000262	0.000505	0.000911	0.001527
						63.3	0.000561	0.000567	0.00107	0.0021	0.004411							63.1	0.000257	0.000257	0.000497	0.000896	0.001501
						63.35	0.000552	0.000558	0.001053	0.002067	0.004342							63.15	0.000253	0.000253	0.000488	0.00088	0.001475
[truncated: 1,939 more rows]

## Sheet: Fig 2A
PaRH5 v GgBSG						PaRH5 v PtBSG						PaRH5 v HsBSG						PgRH5 v PtBSG						PgRH5 v HsBSG						PpRH5 v GgBSG						PpRH5 v HsBSG						PfRH5 v HsBSG						PrRH5 v PtBSG
[truncated: 3,936 more rows]
[truncated: 8 more columns]

[truncated: 8 more sheets: Fig 2B, Fig 3A, Fig 3B, Fig 4B, Fig 4C, S3 Fig, S4 Fig, S5 Fig]
