# Supplementary material for: Resurrection of the ancestral RH5 invasion ligand provides a molecular explanation for the origin of P. falciparum malaria in humans
Source: PLoS Biol. 2019 Oct 15;17(10):e3000490. doi: 10.1371/journal.pbio.3000490 (PMC6793842; doi:10.1371/journal.pbio.3000490)
Supplement: S2 Data — (ZIP) [file pbio.3000490.s010.zip]

Archive with 23 entries (22 files):
- FACS_Data/
- FACS_Data/Fig2B_PadlRH5_antiBSG.fcs
- FACS_Data/Fig2B_PadlRH5_antiCD59.fcs
- FACS_Data/Fig2B_PadlRH5_neg.fcs
- FACS_Data/Fig2B_PbilRH5_antiBSG.fcs
- FACS_Data/Fig2B_PbilRH5_antiCD59.fcs
- FACS_Data/Fig2B_PbilRH5_neg.fcs
- FACS_Data/Fig2B_PfalRH5_antiBSG.fcs
- FACS_Data/Fig2B_PfalRH5_antiCD59.fcs
- FACS_Data/Fig2B_PfalRH5_neg.fcs
- FACS_Data/Fig2B_PgabRH5_antiBSG.fcs
- FACS_Data/Fig2B_PgabRH5_antiCD59.fcs
- FACS_Data/Fig2B_PgabRH5_neg.fcs
- FACS_Data/Fig2B_PpraRH5_antiBSG.fcs
- FACS_Data/Fig2B_PpraRH5_antiCD59.fcs
- FACS_Data/Fig2B_PpraRH5_neg.fcs
- FACS_Data/Fig2B_PreiRH5_antiBSG.fcs
- FACS_Data/Fig2B_PreiRH5_antiCD59.fcs
- FACS_Data/Fig2B_PreiRH5_neg.fcs
- FACS_Data/Fig2B_S3_Gating_strategy.jpg
- FACS_Data/S3_Fig_IntRH5_antiBSG.fcs
- FACS_Data/S3_Fig_IntRH5_antiCD59.fcs
- FACS_Data/S3_Fig_IntRH5_neg.fcs
